# Supplementary material for: High recombination rates and hotspots in a Plasmodium falciparum genetic cross
Source: Genome Biol. 2011 Apr 4;12(4):R33. doi: 10.1186/gb-2011-12-4-r33 (PMC3218859; doi:10.1186/gb-2011-12-4-r33)
Supplement: Additional file 1 — Copy number variations (segmentation means) between 7G8 and GB4 relative to 3D7. [file gb-2011-12-4-r33-S1.XLSX]

## Sheet: seg_allChr_gt500-analysis_diff.
Chromosome	Start(kb)	End(kb)	length(kb)	7G8 Mean	GB4 Mean	A%	C%	G%	T%	Geneimpact	gene impact	exon impacts	intron impacts	Gene description
1	2.835	3.518	0.683	-5	0	31.7	7	23.4	37.9	Closest:PFA0005w	Closest:PFA0005w (26898:left) (29733-37349)			intergenic
1	3.671	4.265	0.594	0	-5.1	29.2	8.2	25.7	36.8	Closest:PFA0005w	Closest:PFA0005w (26062:left) (29733-37349)			intergenic
1	6.483	7.413	0.93	-5.8	0	30.2	14.6	19.2	36	Closest:PFA0005w	Closest:PFA0005w (23250:left) (29733-37349)			intergenic
1	30.01	30.773	0.763	0	-3.8	37	22.4	14	26.6	PFA0005w	within gene (PFA0005w) (29733-37349)	[within exon PFA0005w.1 (29733-34985) (2 exons)]		erythrocyte membrane protein 1, PfEMP1
1	31.989	32.574	0.585	-5.8	0	34.2	27.4	24.8	13.7	PFA0005w	within gene (PFA0005w) (29733-37349)	[within exon PFA0005w.1 (29733-34985) (2 exons)]		erythrocyte membrane protein 1, PfEMP1
1	43.079	43.667	0.588	-3.7	0	30.2	13.1	16	40.7	PFA0015c	within gene (PFA0015c) (42590-46730)	[within exon PFA0015c.2 (42590-43840) (2 exons)]		var-like protein
1	43.784	44.564	0.78	-4.3	0	31.4	10.8	14.9	43	PFA0015c	within gene (PFA0015c) (42590-46730)	[spans exon PFA0015c.2 start (56/724) [right] (42590-43840) (2 exons)],[spans exon PFA0015c.1 start (566/214) [left] (43998-46730) (2 exons)]	[spans entire intron PFA0015c. (43840-43998) (2 exons)]	var-like protein
1	44.564	46.049	1.485	-6.7	0	27.6	10.9	19.3	42.2	PFA0015c	within gene (PFA0015c) (42590-46730)	[within exon PFA0015c.1 (43998-46730) (2 exons)]		var-like protein
1	49.653	50.96	1.307	-4.4	0	42.6	7.5	9.2	40.7	PFA0020w	PFA0020w) (50586-51859) (374/933)	[spans entire exon PFA0020w.1 (50586-50639) (2 exons)],[spans exon PFA0020w.2 start (165/1142) [left] (50795-51859) (2 exons)]	[spans entire intron PFA0020w.1 (50639-50795) (2 exons)]	rifin
1	51.642	52.257	0.615	0	-4.2	38.5	9.1	10.6	41.9	PFA0020w	spans gene on right side (PFA0020w) (50586-51859) (217/398)	[spans exon PFA0020w.2 start (217/398) [right] (50795-51859) (2 exons)]		rifin
1	53.913	54.732	0.819	-6	0	31.7	13.9	19.3	35.1	PFA0030c	PFA0030c) (54001-55229) (731/88)	[spans exon PFA0030c.2 start (731/88) [left] (54001-55011) (2 exons)]		rifin
1	54.892	55.485	0.593	0	-5	39.6	10.3	8.8	41.4	PFA0030c	spans gene on right side (PFA0030c) (54001-55229) (337/256)	[spans exon PFA0030c.2 start (119/474) [right] (54001-55011) (2 exons)],[spans entire exon PFA0030c.1 (55161-55229) (2 exons)]	[spans entire intron PFA0030c. (55011-55161) (2 exons)]	rifin
1	60.578	61.301	0.723	0	-2.8	37.2	18.4	12.4	32	PFA0040w	spans gene on right side (PFA0040w) (60005-61236) (658/65)	[spans exon PFA0040w.2 start (658/65) [right] (60256-61236) (2 exons)]		rifin
1	64.991	65.767	0.776	-4.2	0	36.4	9.5	6.4	47.6	Closest:PFA0050c	Closest:PFA0050c (1059:left) (66050-67222)			intergenic
1	66.467	73.144	6.677	-3.5	0	39.6	7.7	9.9	42.8	PFA0055c	spans entire gene PFA0055c (3070-1114-2494) 69537-70650	[spans entire exon PFA0055c.2 (69537-70397) (2 exons)],[spans entire exon PFA0055c.1 (70582-70650) (2 exons)]	[spans entire intron PFA0055c. (70397-70582) (2 exons)]	Plasmodium exported protein (hyp5), unknown function
										PFA0060w	spans entire gene PFA0060w (5390-803-485) 71857-72659	[spans entire exon PFA0060w.1 (71857-71925) (2 exons)],[spans entire exon PFA0060w.2 (72036-72659) (2 exons)]	[spans entire intron PFA0060w.1 (71925-72036) (2 exons)]	Plasmodium exported protein (hyp4), unknown function
										PFA0050c	spans gene on right side (PFA0050c) (66050-67222) (755/5922)	[spans exon PFA0050c.2 start (587/6090) [right] (66050-67054) (2 exons)],[spans entire exon PFA0050c.1 (67151-67222) (2 exons)]	[spans entire intron PFA0050c. (67054-67151) (2 exons)]	rifin
1	87.647	88.266	0.619	-6.1	0	26.9	13.5	16.6	42.9	PFA0090c	within gene (PFA0090c) (87436-88410)	[spans exon PFA0090c.2 start (589/30) [right] (87436-88236) (2 exons)]		stevor
1	90.145	91.073	0.928	-7	0	38.8	10.8	16.8	33.7	PFA0095c	PFA0095c) (90475-91653) (598/330)	[spans exon PFA0095c.2 start (598/330) [left] (90475-91437) (2 exons)]		rifin
1	514.038	514.893	0.855	0	-3.4	38.8	21.3	13.1	26.9	PFA0650w	within gene (PFA0650w) (513235-519004)	[within exon PFA0650w.1 (513235-515865) (4 exons)]		surface-associated interspersed gene pseudogene, (SURFIN) pseudogene
1	532.643	533.146	0.503	-6.2	0	44.2	19.6	11.7	24.4	PFA0665w	within gene (PFA0665w) (528829-538073)	[within exon PFA0665w.2 (531897-533215) (4 exons)]		DBL containing protein
1	598.586	599.647	1.061	-3.9	0	44.8	7.1	6	42.1	Closest:PFA0750w	Closest:PFA0750w (1545:right) (600185-601192)			intergenic
1	599.773	600.517	0.744	-3.6	0	44.8	8.3	9	37.9	PFA0750w	PFA0750w) (600185-601192) (332/412)	[spans entire exon PFA0750w.1 (600185-600253) (2 exons)],[spans exon PFA0750w.2 start (161/583) [left] (600356-601192) (2 exons)]	[spans entire intron PFA0750w.1 (600253-600356) (2 exons)]	stevor
1	612.702	613.203	0.501	-6.5	0	24.9	17.7	23.5	33.9	PFA0765c	within gene (PFA0765c) (609110-616613)	[within exon PFA0765c.1 (611307-616613) (2 exons)]		erythrocyte membrane protein 1, PfEMP1
1	613.794	614.379	0.585	-7.6	0	13.7	24.4	27.6	34.3	PFA0765c	within gene (PFA0765c) (609110-616613)	[within exon PFA0765c.1 (611307-616613) (2 exons)]		erythrocyte membrane protein 1, PfEMP1
1	614.379	615.417	1.038	-4.2	0	24.7	9.2	22.8	43.2	PFA0765c	within gene (PFA0765c) (609110-616613)	[within exon PFA0765c.1 (611307-616613) (2 exons)]		erythrocyte membrane protein 1, PfEMP1
2	5.745	10.508	4.763	-3.8	0	29.3	12.9	20.8	37	Closest:PFB0010w	Closest:PFB0010w (19487:left) (25232-31168)			intergenic
2	25.488	26.031	0.543	-4.5	0	41.9	21.7	11.2	25.2	PFB0010w	within gene (PFB0010w) (25232-31168)	[within exon PFB0010w.1 (25232-29035) (2 exons)]		erythrocyte membrane protein 1, PfEMP1
2	27.175	27.841	0.666	0	-5.3	39	23.5	20.2	17.2	PFB0010w	within gene (PFB0010w) (25232-31168)	[within exon PFB0010w.1 (25232-29035) (2 exons)]		erythrocyte membrane protein 1, PfEMP1
2	36.411	37.223	0.812	-4.9	0	31.9	13.8	13.8	40.6	PFB0020c	within gene (PFB0020c) (35927-37249)	[within exon PFB0020c.1 (35927-37249) (1 exons)]		erythrocyte membrane protein 1 (PfEMP1), exon2
2	38.788	39.53	0.742	-3.8	0	33	10.8	11.3	45	PFB0025c	spans gene on right side (PFB0025c) (38287-39303) (515/227)	[spans exon PFB0025c.2 start (344/398) [right] (38287-39132) (2 exons)],[spans entire exon PFB0025c.1 (39235-39303) (2 exons)]	[spans entire intron PFB0025c. (39132-39235) (2 exons)]	stevor
2	41.909	43.302	1.393	0	-3.1	34.2	11	12.6	42.1	PFB0030c	spans gene on right side (PFB0030c) (41515-42858) (949/444)	[spans exon PFB0030c.2 start (664/729) [right] (41515-42573) (2 exons)],[spans entire exon PFB0030c.1 (42805-42858) (2 exons)]	[spans entire intron PFB0030c. (42573-42805) (2 exons)]	rifin
2	48.653	49.154	0.501	-4.1	0	40.6	9	14.3	36.1	PFB0040c	PFB0040c) (48923-50147) (231/270)	[spans exon PFB0040c.2 start (231/270) [left] (48923-49861) (2 exons)]		rifin
2	49.263	53.394	4.131	-4.6	0	35.4	10.2	11.3	43.1	PFB0040c	spans gene on right side (PFB0040c) (48923-50147) (884/3247)	[spans exon PFB0040c.2 start (598/3533) [right] (48923-49861) (2 exons)],[spans entire exon PFB0040c.1 (50094-50147) (2 exons)]	[spans entire intron PFB0040c. (49861-50094) (2 exons)]	rifin
										PFB0045c	spans entire gene PFB0045c (2579-1283-270) 51842-53124	[spans entire exon PFB0045c.3 (51842-52143) (3 exons)],[spans entire exon PFB0045c.2 (52240-52370) (3 exons)],[spans entire exon PFB0045c.1 (52490-53124) (3 exons)]	[spans entire intron PFB0045c.1 (52143-52240) (3 exons)],[spans entire intron PFB0045c. (52370-52490) (3 exons)]	erythrocyte membrane protein 1 (PfEMP1), truncated
2	61.038	62.014	0.976	-4	0	39.9	7.8	7.7	44.6	Closest:PFB0056c	Closest:PFB0056c (931:left) (60107-60319)			intergenic
2	92.593	94.438	1.845	1.6	0	20.3	15	17	47.8	PFB0095c	within gene (PFB0095c) (91318-98838)	[within exon PFB0095c.2 (91318-98532) (2 exons)]		erythrocyte membrane protein 3
2	874.139	876.429	2.29	-6.8	0	34.4	11.2	13.4	41.1	PFB0974c	spans gene on right side (PFB0974c) (874129-874323) (184/2106)	[spans exon PFB0974c.1 start (184/2106) [right] (874129-874323) (1 exons)]		erythrocyte membrane protein 1 (PfEMP1), truncated, degenerate
										PFB0976w	spans entire gene PFB0976w (824-201-1266) 874963-875163	[spans entire exon PFB0976w.1 (874963-875163) (1 exons)]		erythrocyte membrane protein 1
										PFB0975c	spans entire gene PFB0975c (404-267-1620) 874543-874809	[spans entire exon PFB0975c.1 (874543-874809) (1 exons)]		erythrocyte membrane protein 1 (PfEMP1), truncated
2	897.248	897.832	0.584	0	-6.2	37.6	8.2	7.9	46.3	PFB1015w	spans gene on right side (PFB1015w) (896226-897420) (172/412)	[spans exon PFB1015w.2 start (172/412) [right] (896443-897420) (2 exons)]		rifin
2	905.803	908.217	2.414	-3.8	0	40	8.8	7.8	43.3	PFB1040w	PFB1040w) (907678-908861) (539/1875)	[spans entire exon PFB1040w.1 (907678-907746) (2 exons)],[spans exon PFB1040w.2 start (324/2090) [left] (907893-908861) (2 exons)]	[spans entire intron PFB1040w.1 (907746-907893) (2 exons)]	rifin
2	908.589	909.879	1.29	0	-5.1	46.2	10.1	8.8	35	PFB1040w	spans gene on right side (PFB1040w) (907678-908861) (272/1018)	[spans exon PFB1040w.2 start (272/1018) [right] (907893-908861) (2 exons)]		rifin
										PFB1045w	PFB1045w) (909350-911054) (529/761)	[spans entire exon PFB1045w.1 (909350-909421) (2 exons)],[spans exon PFB1045w.2 start (48/1242) [left] (909831-911054) (2 exons)]	[spans entire intron PFB1045w.1 (909421-909831) (2 exons)]	erythrocyte membrane protein 1
2	910.041	914.054	4.013	-4.7	0	40.9	11.5	8.5	39.2	PFB1050w	PFB1050w) (913244-914457) (810/3203)	[spans entire exon PFB1050w.1 (913244-913297) (2 exons)],[spans exon PFB1050w.2 start (526/3487) [left] (913528-914457) (2 exons)]	[spans entire intron PFB1050w.1 (913297-913528) (2 exons)]	rifin
										PFB1045w	spans gene on right side (PFB1045w) (909350-911054) (1013/3000)	[spans exon PFB1045w.2 start (1013/3000) [right] (909831-911054) (2 exons)]		erythrocyte membrane protein 1
2	918.584	919.183	0.599	-4.7	0	25.5	10.5	20.3	43.7	PFB1055c	within gene (PFB1055c) (916352-923648)	[within exon PFB1055c.1 (918345-923648) (2 exons)]		erythrocyte membrane protein 1
2	921.129	921.939	0.81	0	-3.6	23.9	10.9	23.7	41.6	PFB1055c	within gene (PFB1055c) (916352-923648)	[within exon PFB1055c.1 (918345-923648) (2 exons)]		erythrocyte membrane protein 1
2	937.578	942.111	4.533	0	-3	37.3	20.2	13.7	28.8	Closest:PFB1055c	Closest:PFB1055c (18463:right) (916352-923648)			intergenic
3	26.551	28.241	1.69	1.6	0	33.7	16.6	14.8	34.9	Closest:PFC0005w	Closest:PFC0005w (7090:left) (33641-41158)			intergenic
3	34.819	35.913	1.094	-5.8	0	42.6	19.7	13.3	24.4	PFC0005w	within gene (PFC0005w) (33641-41158)	[within exon PFC0005w.1 (33641-38959) (2 exons)]		erythrocyte membrane protein 1
3	43.2	48.513	5.313	-4.9	0	38.7	9.3	11.3	40.8	PFC0010c	spans gene on right side (PFC0010c) (43045-44255) (1055/4258)	[spans exon PFC0010c.2 start (771/4542) [right] (43045-43971) (2 exons)],[spans entire exon PFC0010c.1 (44202-44255) (2 exons)]	[spans entire intron PFC0010c. (43971-44202) (2 exons)]	rifin
										PFC0015c	spans entire gene PFC0015c (3248-1381-685) 46448-47828	[spans entire exon PFC0015c.1 (46448-47828) (1 exons)]		rifin
3	48.513	49.375	0.862	-6.5	0	41.1	10.4	12.6	35.8	PFC0025c	PFC0025c) (48956-49949) (419/443)	[spans exon PFC0025c.2 start (419/443) [left] (48956-49777) (2 exons)]		stevor
3	59.118	60.701	1.583	0	-2.8	38.1	9.8	7.9	44.2	PFC0035w	spans gene on right side (PFC0035w) (58103-59390) (272/1311)	[spans exon PFC0035w.2 start (272/1311) [right] (58338-59390) (2 exons)]		rifin
3	122.719	127.003	4.284	0	-2.2	28.7	13.5	15.8	42.1	PFC0115c	spans gene on right side (PFC0115c) (122672-126915) (4196/88)	[spans exon PFC0115c.1 start (4196/88) [right] (122672-126915) (1 exons)]		erythrocyte membrane protein 1 (PfEMP1) pseudogene
3	1004.17	1013	8.825	-5	0	42.9	8.8	7.2	41.1	PFC1090w	spans entire gene PFC1090w (4850-1110-2866) 1009025-1010134	[spans entire exon PFC1090w.1 (1009025-1009093) (2 exons)],[spans entire exon PFC1090w.2 (1009274-1010134) (2 exons)]	[spans entire intron PFC1090w.1 (1009093-1009274) (2 exons)]	Plasmodium exported protein (hyp5), unknown function
										PFC1095w	PFC1095w) (1012465-1013612) (535/8290)	[spans entire exon PFC1095w.1 (1012465-1012536) (2 exons)],[spans exon PFC1095w.2 start (365/8460) [left] (1012635-1013612) (2 exons)]	[spans entire intron PFC1095w.1 (1012536-1012635) (2 exons)]	rifin
										PFC1085c	spans entire gene PFC1085c (2837-799-5190) 1007012-1007810	[spans entire exon PFC1085c.2 (1007012-1007635) (2 exons)],[spans entire exon PFC1085c.1 (1007742-1007810) (2 exons)]	[spans entire intron PFC1085c. (1007635-1007742) (2 exons)]	rifin
										PFC1080c	spans gene on right side (PFC1080c) (1004083-1004872) (697/8128)	[spans exon PFC1080c.2 start (534/8291) [right] (1004083-1004709) (2 exons)],[spans entire exon PFC1080c.1 (1004804-1004872) (2 exons)]	[spans entire intron PFC1080c. (1004709-1004804) (2 exons)]	Pfmc-2TM Maurer
3	1019.33	1020.58	1.25	-6.9	0	36.9	10.1	9.9	43.2	PFC1105w	spans gene on right side (PFC1105w) (1018668-1019678) (353/897)	[spans exon PFC1105w.2 start (353/897) [right] (1018842-1019678) (2 exons)]		stevor
3	1028.53	1029.25	0.72	-5.2	0	31.3	10.8	6.9	50.9	PFC1120c	within gene (PFC1120c) (1027492-1034924)	[spans exon PFC1120c.2 start (245/475) [right] (1027492-1028775) (2 exons)]		var
3	1031.25	1031.93	0.68	-5.9	0	20.6	21	21.1	37.3	PFC1120c	within gene (PFC1120c) (1027492-1034924)	[within exon PFC1120c.1 (1029699-1034924) (2 exons)]		var
3	1032.05	1032.72	0.67	-6.5	0	15.5	23.8	29.4	31.3	PFC1120c	within gene (PFC1120c) (1027492-1034924)	[within exon PFC1120c.1 (1029699-1034924) (2 exons)]		var
3	1032.85	1033.44	0.595	-5.6	0	26	9.7	18.8	45.5	PFC1120c	within gene (PFC1120c) (1027492-1034924)	[within exon PFC1120c.1 (1029699-1034924) (2 exons)]		var
3	1034.31	1034.85	0.54	-5.9	0	27.9	13.5	20.5	38.1	PFC1120c	within gene (PFC1120c) (1027492-1034924)	[within exon PFC1120c.1 (1029699-1034924) (2 exons)]		var
3	1050.8	1052.16	1.36	0	-3.2	39.5	21.7	10.3	28.5	Closest:PFC1120c	Closest:PFC1120c (17236:right) (1027492-1034924)			intergenic
4	35.332	36.008	0.676	-3.6	0	36.5	23.6	12.9	27	PFD0005w	within gene (PFD0005w) (35153-44124)	[within exon PFD0005w.1 (35153-41725) (2 exons)]		erythrocyte membrane protein 1
4	36.227	36.794	0.567	-3.7	0	42.4	21.8	9.9	25.9	PFD0005w	within gene (PFD0005w) (35153-44124)	[within exon PFD0005w.1 (35153-41725) (2 exons)]		erythrocyte membrane protein 1
4	37.76	38.639	0.879	0	-4.3	41.1	19.7	14.2	25	PFD0005w	within gene (PFD0005w) (35153-44124)	[within exon PFD0005w.1 (35153-41725) (2 exons)]		erythrocyte membrane protein 1
4	41.49	48.718	7.228	-3	0	45.8	10.1	9.9	34.1	PFD0015c	PFD0015c) (48479-49821) (239/6989)	[spans exon PFD0015c.2 start (239/6989) [left] (48479-49537) (2 exons)]		rifin
										PFD0005w	spans gene on right side (PFD0005w) (35153-44124) (2634/4594)	[spans exon PFD0005w.1 start (235/6993) [right] (35153-41725) (2 exons)],[spans entire exon PFD0005w.2 (42757-44124) (2 exons)]	[spans entire intron PFD0005w.1 (41725-42757) (2 exons)]	erythrocyte membrane protein 1
4	52.321	52.863	0.542	-5.5	0	29.8	9.2	17.1	43.8	PFD0020c	within gene (PFD0020c) (52002-63307)	[within exon PFD0020c.2 (52002-53297) (2 exons)]		erythrocyte membrane protein 1
4	54.061	54.671	0.61	-6.1	0	24.1	19.3	21.8	34.9	PFD0020c	within gene (PFD0020c) (52002-63307)	[spans exon PFD0020c.1 start (471/139) [left] (54200-63307) (2 exons)]		erythrocyte membrane protein 1
4	60.591	61.383	0.792	-5	0	23.7	15.8	19.8	40.7	PFD0020c	within gene (PFD0020c) (52002-63307)	[within exon PFD0020c.1 (54200-63307) (2 exons)]		erythrocyte membrane protein 1
4	62.159	63.304	1.145	-5.6	0	28	12.8	22	37.2	PFD0020c	within gene (PFD0020c) (52002-63307)	[within exon PFD0020c.1 (54200-63307) (2 exons)]		erythrocyte membrane protein 1
4	65.743	66.336	0.593	0	-5	44.9	6.2	7.7	41.1	PFD0025w	PFD0025w) (66083-67386) (253/340)	[spans entire exon PFD0025w.1 (66083-66136) (2 exons)],[spans exon PFD0025w.2 start (44/549) [left] (66292-67386) (2 exons)]	[spans entire intron PFD0025w.1 (66136-66292) (2 exons)]	rifin
4	66.352	66.955	0.603	-5	0	38.1	21	14.2	26.7	PFD0025w	within gene (PFD0025w) (66083-67386)	[within exon PFD0025w.2 (66292-67386) (2 exons)]		rifin
4	73.958	76.427	2.469	1.2	0	42.3	6.2	7.4	44.1	PFD0040c	PFD0040c) (76408-77560) (19/2450)	[spans exon PFD0040c.2 start (19/2450) [left] (76408-77343) (2 exons)]		rifin
										PFD0035c	spans gene on right side (PFD0035c) (73048-74020) (62/2407)	[spans exon PFD0035c.1 start (62/2407) [right] (73952-74020) (2 exons)]		stevor
4	76.797	77.312	0.515	0	-4	26	15.1	20.5	38.4	PFD0040c	within gene (PFD0040c) (76408-77560)	[within exon PFD0040c.2 (76408-77343) (2 exons)]		rifin
4	80.519	86.422	5.903	-3.3	0	42	8.6	8.8	40.6	PFD0045c	spans gene on right side (PFD0045c) (79715-80787) (268/5635)	[spans exon PFD0045c.2 start (56/5847) [right] (79715-80575) (2 exons)],[spans entire exon PFD0045c.1 (80719-80787) (2 exons)]	[spans entire intron PFD0045c. (80575-80719) (2 exons)]	rifin
										PFD0050w	PFD0050w) (85640-86898) (782/5121)	[spans entire exon PFD0050w.1 (85640-85693) (2 exons)],[spans exon PFD0050w.2 start (573/5330) [left] (85849-86898) (2 exons)]	[spans entire intron PFD0050w.1 (85693-85849) (2 exons)]	rifin
4	89.017	89.565	0.548	-6.1	0	36.6	22.8	13.8	26.8	PFD0055w	within gene (PFD0055w) (88694-90022)	[within exon PFD0055w.2 (88949-90022) (2 exons)]		rifin
4	138.925	139.475	0.55	-6.2	0	30.1	16.5	16.5	36.8	PFD0100c	within gene (PFD0100c) (134169-140925)	[within exon PFD0100c.1 (138556-140925) (3 exons)]		surface-associated interspersed gene 4.1
4	555.965	556.564	0.599	0	-4.2	26.8	10.2	21.7	41.3	PFD0615c	within gene (PFD0615c) (552884-560707)	[within exon PFD0615c.1 (555416-560707) (2 exons)]		erythrocyte membrane protein 1
4	556.848	557.378	0.53	0	-5.6	22.4	18.8	21.1	37.7	PFD0615c	within gene (PFD0615c) (552884-560707)	[within exon PFD0615c.1 (555416-560707) (2 exons)]		erythrocyte membrane protein 1
4	559.34	559.85	0.51	0	-4.8	26.8	11.5	21.9	39.7	PFD0615c	within gene (PFD0615c) (552884-560707)	[within exon PFD0615c.1 (555416-560707) (2 exons)]		erythrocyte membrane protein 1
4	560.099	560.705	0.606	-5.8	0	27.8	13.3	23.1	35.7	PFD0615c	within gene (PFD0615c) (552884-560707)	[within exon PFD0615c.1 (555416-560707) (2 exons)]		erythrocyte membrane protein 1
4	572.061	572.565	0.504	0	-3.8	23.4	19.4	18.2	39	PFD0625c	within gene (PFD0625c) (568564-576239)	[within exon PFD0625c.1 (570741-576239) (2 exons)]		erythrocyte membrane protein 1
4	572.635	573.342	0.707	-4.9	0	20.9	18.2	26	34.9	PFD0625c	within gene (PFD0625c) (568564-576239)	[within exon PFD0625c.1 (570741-576239) (2 exons)]		erythrocyte membrane protein 1
4	578.474	590.154	11.68	-6.1	0	33.1	11.4	14	41.6	PFD0630c	PFD0630c) (583793-591651) (6361/5319)	[spans entire exon PFD0630c.2 (583793-585214) (2 exons)],[spans exon PFD0630c.1 start (4019/7661) [left] (586135-591651) (2 exons)]	[spans entire intron PFD0630c. (585214-586135) (2 exons)]	erythrocyte membrane protein 1
4	590.154	599.675	9.521	-3.9	0	38.5	9.2	11.2	41.2	PFD0630c	spans gene on right side (PFD0630c) (583793-591651) (1497/8024)	[spans exon PFD0630c.1 start (1497/8024) [right] (586135-591651) (2 exons)]		erythrocyte membrane protein 1
										PFD0635c	PFD0635c) (598932-606832) (743/8778)	[spans exon PFD0635c.2 start (743/8778) [left] (598932-600353) (2 exons)]		erythrocyte membrane protein 1
4	941.388	941.946	0.558	-5.3	0	22.7	15.2	18.6	43.5	PFD0995c	within gene (PFD0995c) (939470-946314)	[within exon PFD0995c.1 (941161-946314) (2 exons)]		erythrocyte membrane protein 1
4	970.079	972.376	2.297	-4.8	0	41.1	11.7	9.1	38.1	PFD1010w	PFD1010w) (971526-972712) (850/1447)	[spans entire exon PFD1010w.1 (971526-971594) (2 exons)],[spans exon PFD1010w.2 start (635/1662) [left] (971741-972712) (2 exons)]	[spans entire intron PFD1010w.1 (971594-971741) (2 exons)]	rifin
4	1105.67	1106.2	0.53	0	-4.8	36.5	17.9	12.8	32.8	PFD1160w	within gene (PFD1160w) (1104251-1111551)	[within exon PFD1160w.1 (1104251-1106542) (2 exons)]		surface-associated interspersed gene 4.2
4	1173.32	1174.44	1.12	0	-3.6	41.9	13.7	9.7	34.6	PFD1240w	PFD1240w) (1173602-1174806) (838/282)	[spans entire exon PFD1240w.1 (1173602-1173655) (2 exons)],[spans exon PFD1240w.2 start (554/566) [left] (1173886-1174806) (2 exons)]	[spans entire intron PFD1240w.1 (1173655-1173886) (2 exons)]	rifin
4	1174.56	1175.95	1.39	-7.7	0	37.5	8.2	8	46.4	PFD1240w	spans gene on right side (PFD1240w) (1173602-1174806) (246/1144)	[spans exon PFD1240w.2 start (246/1144) [right] (1173886-1174806) (2 exons)]		rifin
4	1179.49	1180.63	1.14	-6.7	0	25	10.8	22	42.2	PFD1245c	within gene (PFD1245c) (1176675-1183848)	[within exon PFD1245c.1 (1178782-1183848) (2 exons)]		erythrocyte membrane protein 1
4	1181.88	1182.67	0.79	-5.2	0	26.7	10.6	18.8	43.9	PFD1245c	within gene (PFD1245c) (1176675-1183848)	[within exon PFD1245c.1 (1178782-1183848) (2 exons)]		erythrocyte membrane protein 1
4	1183.23	1184.67	1.44	-4.8	0	33.4	11.4	14.6	40.5	PFD1245c	spans gene on right side (PFD1245c) (1176675-1183848) (618/822)	[spans exon PFD1245c.1 start (618/822) [right] (1178782-1183848) (2 exons)]		erythrocyte membrane protein 1
4	1198.13	1200.08	1.94	0	-3.7	39.4	19.1	13.3	28.1	Closest:PFD1245c	Closest:PFD1245c (16227:right) (1176675-1183848)			intergenic
5	26.034	26.661	0.627	0	-3.4	43.3	14.5	15	27.2	PFE0005w	within gene (PFE0005w) (20929-28456)	[spans exon PFE0005w.1 start (276/351) [right] (20929-26310) (2 exons)]		erythrocyte membrane protein 1
5	29.938	30.638	0.7	-6.2	0	26	15	24.1	35	PFE0015c	within gene (PFE0015c) (29923-30958)	[within exon PFE0015c.1 (29923-30958) (1 exons)]		RIF pseudogene, RIFIN pseudogene
5	1324.5	1333.46	8.96	0.7	0	43.1	8.9	8.6	39.4	PFE1630w	spans entire gene PFE1630w (1740-1185-6036) 1326240-1327424	[spans entire exon PFE1630w.1 (1326240-1326311) (2 exons)],[spans entire exon PFE1630w.2 (1326540-1327424) (2 exons)]	[spans entire intron PFE1630w.1 (1326311-1326540) (2 exons)]	rifin
										PFE1635w	spans entire gene PFE1635w (5344-780-2837) 1329844-1330623	[spans entire exon PFE1635w.1 (1329844-1330623) (1 exons)]		null
6	4.751	5.959	1.208	-6.9	0	41.2	20.1	13.8	24.9	PFF0010w	within gene (PFF0010w) (3503-12835)	[within exon PFF0010w.1 (3503-10936) (2 exons)]		erythrocyte membrane protein 1
6	6.941	7.73	0.789	-5.5	0	37.6	22.5	16.5	23.4	PFF0010w	within gene (PFF0010w) (3503-12835)	[within exon PFF0010w.1 (3503-10936) (2 exons)]		erythrocyte membrane protein 1
6	12.021	12.739	0.718	-7.4	0	41.3	17.7	10.8	30.2	PFF0010w	within gene (PFF0010w) (3503-12835)	[within exon PFF0010w.2 (11630-12835) (2 exons)]		erythrocyte membrane protein 1
6	20.548	21.342	0.794	-6.2	0	28.9	10.4	18.1	42.5	PFF0020c	within gene (PFF0020c) (18586-22721)	[within exon PFF0020c.1 (19980-22721) (2 exons)]		erythrocyte membrane protein 1
6	32.609	35.456	2.847	-4.6	0	41.4	7.7	8.1	42.8	PFF0035c	spans gene on right side (PFF0035c) (31965-33244) (635/2212)	[spans exon PFF0035c.2 start (351/2496) [right] (31965-32960) (2 exons)],[spans entire exon PFF0035c.1 (33191-33244) (2 exons)]	[spans entire intron PFF0035c. (32960-33191) (2 exons)]	rifin
										PFF0040c	PFF0040c) (35355-36613) (101/2746)	[spans exon PFF0040c.3 start (101/2746) [left] (35355-35602) (3 exons)]		RIF pseudogene
6	42.883	51.831	8.948	0	-4.8	41.3	7.8	9.1	41.9	PFF0050c	spans gene on right side (PFF0050c) (42097-43218) (335/8613)	[spans exon PFF0050c.2 start (74/8874) [right] (42097-42957) (2 exons)],[spans entire exon PFF0050c.1 (43150-43218) (2 exons)]	[spans entire intron PFF0050c. (42957-43150) (2 exons)]	Plasmodium exported protein
										PFF0065c	spans entire gene PFF0065c (5988-849-2112) 48871-49719	[spans entire exon PFF0065c.1 (48871-49719) (1 exons)]		Plasmodium exported protein
										PFF0070w	PFF0070w) (51348-52895) (483/8465)	[spans exon PFF0070w.1 start (483/8465) [left] (51348-52895) (1 exons)]		erythrocyte membrane protein 1 (PfEMP1) pseudogene
										PFF0055w	spans entire gene PFF0055w (1564-767-6618) 44447-45213	[spans entire exon PFF0055w.1 (44447-44515) (2 exons)],[spans entire exon PFF0055w.2 (44590-45213) (2 exons)]	[spans entire intron PFF0055w.1 (44515-44590) (2 exons)]	erythrocyte membrane protein 1 (PfEMP1) pseudogene
										PFF0060w	spans entire gene PFF0060w (4577-799-3573) 47460-48258	[spans entire exon PFF0060w.1 (47460-47528) (2 exons)],[spans entire exon PFF0060w.2 (47623-48258) (2 exons)]	[spans entire intron PFF0060w.1 (47528-47623) (2 exons)]	erythrocyte membrane protein 1 (PfEMP1) pseudogene
6	69.619	70.38	0.761	0	-4.7	41.1	6	9.2	43.7	PFF0080c	spans gene on right side (PFF0080c) (68830-69690) (71/690)	[spans exon PFF0080c.1 start (71/690) [right] (68830-69690) (1 exons)]		Tetratricopeptide repeat (TPR)-like domain containing protein
6	725.326	725.847	0.521	-6.4	0	21.5	20.5	19.3	38.7	PFF0845c	within gene (PFF0845c) (723114-731487)	[spans exon PFF0845c.1 start (500/21) [left] (725347-731487) (2 exons)]		erythrocyte membrane protein 1
6	726.428	726.967	0.539	0	-3.9	22.8	12.8	23.3	41.1	PFF0845c	within gene (PFF0845c) (723114-731487)	[within exon PFF0845c.1 (725347-731487) (2 exons)]		erythrocyte membrane protein 1
6	727.027	728.305	1.278	-6.2	0	21.5	19.5	22	37	PFF0845c	within gene (PFF0845c) (723114-731487)	[within exon PFF0845c.1 (725347-731487) (2 exons)]		erythrocyte membrane protein 1
6	730.882	731.509	0.627	0	-3.7	25.3	14.3	21.2	39.2	PFF0845c	spans gene on right side (PFF0845c) (723114-731487) (605/22)	[spans exon PFF0845c.1 start (605/22) [right] (725347-731487) (2 exons)]		erythrocyte membrane protein 1
6	735.291	735.983	0.692	0	-5.9	44.6	12.1	11.4	31.9	PFF0847w	PFF0847w) (735365-736322) (618/74)	[spans exon PFF0847w.1 start (618/74) [left] (735365-736322) (1 exons)]		Stevor, pseudogene
6	1314.53	1323.38	8.85	0	-3.8	41.1	9.3	8.2	41.3	PFF1535w	PFF1535w) (1323297-1324438) (83/8767)	[spans entire exon PFF1535w.1 (1323297-1323365) (2 exons)]		Plasmodium exported protein
										PFF1520w	spans entire gene PFF1520w (2346-849-5656) 1316876-1317724	[spans entire exon PFF1520w.1 (1316876-1317724) (1 exons)]		Plasmodium exported protein
										PFF1515c	spans gene on right side (PFF1515c) (1313711-1315256) (726/8124)	[spans exon PFF1515c.1 start (726/8124) [right] (1313711-1315256) (1 exons)]		erythrocyte membrane protein 1 (PfEMP1) pseudogene
										PFF1525c	spans entire gene PFF1525c (3800-790-4261) 1318330-1319119	[spans entire exon PFF1525c.2 (1318330-1318956) (2 exons)],[spans entire exon PFF1525c.1 (1319051-1319119) (2 exons)]	[spans entire intron PFF1525c. (1318956-1319051) (2 exons)]	erythrocyte membrane protein 1 (PfEMP1) pseudogene
										PFF1530c	spans entire gene PFF1530c (6793-775-1283) 1321323-1322097	[spans entire exon PFF1530c.2 (1321323-1321946) (2 exons)],[spans entire exon PFF1530c.1 (1322029-1322097) (2 exons)]	[spans entire intron PFF1530c. (1321946-1322029) (2 exons)]	erythrocyte membrane protein 1 (PfEMP1) pseudogene
6	1332.64	1333.67	1.03	0	-3	46.9	11	9.2	32.9	PFF1550w	PFF1550w) (1333016-1334038) (659/371)	[spans entire exon PFF1550w.1 (1333016-1333084) (2 exons)],[spans exon PFF1550w.2 start (479/551) [left] (1333196-1334038) (2 exons)]	[spans entire intron PFF1550w.1 (1333084-1333196) (2 exons)]	stevor
6	1334.9	1335.62	0.72	-3.9	0	46.3	6.2	7.8	39.7	Closest:PFF1555w	Closest:PFF1555w (1249:left) (1336149-1337476)			intergenic
6	1338.8	1340.73	1.94	0	-5.6	40.6	8.1	8.5	42.7	PFF1560c	spans gene on right side (PFF1560c) (1338221-1339420) (625/1315)	[spans exon PFF1560c.2 start (343/1597) [right] (1338221-1339138) (2 exons)],[spans entire exon PFF1560c.1 (1339367-1339420) (2 exons)]	[spans entire intron PFF1560c. (1339138-1339367) (2 exons)]	rifin
6	1347.1	1348.27	1.17	-6.2	0	38.7	14.9	12.9	33.6	PFF1570w	PFF1570w) (1347344-1348574) (921/249)	[spans entire exon PFF1570w.1 (1347344-1347412) (2 exons)],[spans exon PFF1570w.2 start (701/469) [left] (1347564-1348574) (2 exons)]	[spans entire intron PFF1570w.1 (1347412-1347564) (2 exons)]	rifin
6	1348.27	1349.34	1.07	-3.9	0	40.1	9.3	8.9	41.6	PFF1570w	spans gene on right side (PFF1570w) (1347344-1348574) (309/761)	[spans exon PFF1570w.2 start (309/761) [right] (1347564-1348574) (2 exons)]		rifin
6	1351.93	1353.07	1.135	0	-4.4	39.1	7.5	8	45.4	PFF1575w	spans gene on right side (PFF1575w) (1350727-1352090) (160/975)	[spans exon PFF1575w.2 start (160/975) [right] (1351011-1352090) (2 exons)]		rifin
6	1354.78	1355.76	0.98	-3.7	0	27	13.3	10.9	48.8	PFF1580c	within gene (PFF1580c) (1353948-1366431)	[spans exon PFF1580c.2 start (646/334) [right] (1353948-1355426) (2 exons)]		erythrocyte membrane protein 1
6	1359.59	1360.64	1.05	0	-5.4	29.1	12.4	16.4	42.2	PFF1580c	within gene (PFF1580c) (1353948-1366431)	[within exon PFF1580c.1 (1356046-1366431) (2 exons)]		erythrocyte membrane protein 1
6	1361.97	1362.62	0.645	-5.4	0	24	12.5	21.2	42.3	PFF1580c	within gene (PFF1580c) (1353948-1366431)	[within exon PFF1580c.1 (1356046-1366431) (2 exons)]		erythrocyte membrane protein 1
6	1365.02	1365.81	0.795	0	-3.6	25	11.6	21.4	42.1	PFF1580c	within gene (PFF1580c) (1353948-1366431)	[within exon PFF1580c.1 (1356046-1366431) (2 exons)]		erythrocyte membrane protein 1
6	1368.83	1372.16	3.335	-4.5	0	42.5	9	8.2	40.4	PFF1590w	PFF1590w) (1371502-1372862) (658/2677)	[spans entire exon PFF1590w.1 (1371502-1371555) (2 exons)],[spans exon PFF1590w.2 start (374/2961) [left] (1371786-1372862) (2 exons)]	[spans entire intron PFF1590w.1 (1371555-1371786) (2 exons)]	rifin
										PFF1585w	spans gene on right side (PFF1585w) (1367913-1369105) (280/3055)	[spans exon PFF1585w.2 start (280/3055) [right] (1368128-1369105) (2 exons)]		rifin pseudogene
6	1372.7	1375.44	2.735	-4.3	0	37.5	8.4	9.4	44.7	PFF1595c	PFF1595c) (1374798-1382628) (642/2093)	[spans exon PFF1595c.2 start (642/2093) [left] (1374798-1376237) (2 exons)]		erythrocyte membrane protein 1
										PFF1590w	spans gene on right side (PFF1590w) (1371502-1372862) (157/2578)	[spans exon PFF1590w.2 start (157/2578) [right] (1371786-1372862) (2 exons)]		rifin
6	1375.44	1377.03	1.585	-4.3	1.6	27.9	13.6	9.7	48.8	PFF1595c	within gene (PFF1595c) (1374798-1382628)	[spans exon PFF1595c.2 start (797/788) [right] (1374798-1376237) (2 exons)]		erythrocyte membrane protein 1
6	1378.46	1379.01	0.54	-5.5	0	26.1	11.5	21.8	40.7	PFF1595c	within gene (PFF1595c) (1374798-1382628)	[within exon PFF1595c.1 (1377352-1382628) (2 exons)]		erythrocyte membrane protein 1
6	1379.88	1380.44	0.565	-5.4	0	15	22.6	27.6	34.8	PFF1595c	within gene (PFF1595c) (1374798-1382628)	[within exon PFF1595c.1 (1377352-1382628) (2 exons)]		erythrocyte membrane protein 1
6	1382.07	1382.85	0.78	-5.2	0	28.4	14.5	18.1	39.1	PFF1595c	spans gene on right side (PFF1595c) (1374798-1382628) (558/222)	[spans exon PFF1595c.1 start (558/222) [right] (1377352-1382628) (2 exons)]		erythrocyte membrane protein 1
6	1408.59	1410.47	1.885	-4.2	0	36.5	19.9	12.9	30.6	Closest:PFF1595c	Closest:PFF1595c (27847:right) (1374798-1382628)			intergenic
7	3.32	6.933	3.613	-3.8	0	28.8	9	22	40.1	Closest:MAL7P1.212	Closest:MAL7P1.212 (27353:left) (30673-38328)			intergenic
7	524.833	525.438	0.605	0	-3.3	55.9	18.6	5.6	19.8	PF07_0042	within gene (PF07_0042) (518483-527215)	[within exon PF07_0042.1 (518483-527215) (1 exons)]		conserved Plasmodium protein
7	567.753	568.551	0.798	-3.8	0	30.8	10.3	16.1	42.8	PF07_0048	within gene (PF07_0048) (567328-574803)	[within exon PF07_0048.2 (567328-568722) (2 exons)]		erythrocyte membrane protein 1
7	572.42	573.297	0.877	-4.9	0	25.4	11.2	22	41.5	PF07_0048	within gene (PF07_0048) (567328-574803)	[within exon PF07_0048.1 (569551-574803) (2 exons)]		erythrocyte membrane protein 1
7	581.65	583.633	1.983	1.1	0	39.8	9.5	11.6	39.1	PF07_0049	PF07_0049) (582716-590509) (917/1066)	[spans exon PF07_0049.2 start (917/1066) [left] (582716-584065) (2 exons)]		erythrocyte membrane protein 1
										MAL7P1.43	spans gene on right side (MAL7P1.43) (580490-581698) (48/1935)	[spans exon MAL7P1.43.1 start (48/1935) [right] (580490-581698) (1 exons)]		RIF pseudogene, RIFIN pseudogene
7	586.192	586.804	0.612	0	-4.9	26.9	12.7	21.2	39.2	PF07_0049	within gene (PF07_0049) (582716-590509)	[within exon PF07_0049.1 (585032-590509) (2 exons)]		erythrocyte membrane protein 1
7	589.759	591.226	1.467	-4.7	0	30.9	13.3	16.7	39.1	PF07_0049	spans gene on right side (PF07_0049) (582716-590509) (750/717)	[spans exon PF07_0049.1 start (750/717) [right] (585032-590509) (2 exons)]		erythrocyte membrane protein 1
7	594.273	595.103	0.83	-3.8	0	42.8	9.4	6.4	41.4	Closest:MAL7P1.47	Closest:MAL7P1.47 (1448:left) (595721-596947)			intergenic
7	595.103	596.318	1.215	-5.7	0	38.8	10.2	14	37	MAL7P1.47	MAL7P1.47) (595721-596947) (597/618)	[spans exon MAL7P1.47.1 start (597/618) [left] (595721-596947) (1 exons)]		RIF pseudogene, RIFIN pseudogene
7	596.318	597.314	0.996	-3.5	0	37.8	9.9	9.4	42.8	MAL7P1.47	spans gene on right side (MAL7P1.47) (595721-596947) (629/367)	[spans exon MAL7P1.47.1 start (629/367) [right] (595721-596947) (1 exons)]		RIF pseudogene, RIFIN pseudogene
7	597.78	598.747	0.967	-4.6	0	40.4	8.9	13.3	37.4	MAL7P1.50	MAL7P1.50) (598284-605898) (463/504)	[spans exon MAL7P1.50.2 start (463/504) [left] (598284-599720) (2 exons)]		erythrocyte membrane protein 1
7	601.072	602.221	1.149	-3.9	0	29	9.5	20.4	41.1	MAL7P1.50	within gene (MAL7P1.50) (598284-605898)	[within exon MAL7P1.50.1 (600532-605898) (2 exons)]		erythrocyte membrane protein 1
7	608.894	609.627	0.733	0	-5.7	32.7	7.2	6.9	53.1	PF07_0050	within gene (PF07_0050) (607536-614456)	[spans exon PF07_0050.1 start (117/616) [left] (609510-614456) (2 exons)]		erythrocyte membrane protein 1
7	611.845	612.74	0.895	-5.8	0	26	11.8	20.6	41.5	PF07_0050	within gene (PF07_0050) (607536-614456)	[within exon PF07_0050.1 (609510-614456) (2 exons)]		erythrocyte membrane protein 1
7	613.966	614.52	0.554	-6.7	0	24.5	15.3	22.5	37.7	PF07_0050	spans gene on right side (PF07_0050) (607536-614456) (490/64)	[spans exon PF07_0050.1 start (490/64) [right] (609510-614456) (2 exons)]		erythrocyte membrane protein 1
7	623.859	624.613	0.754	-7.1	0	32.2	9.9	15.4	42.5	PF07_0051	within gene (PF07_0051) (622104-629686)	[spans exon PF07_0051.1 start (221/533) [left] (624392-629686) (2 exons)]		erythrocyte membrane protein 1
7	625.983	626.52	0.537	0	-5.5	20.8	20.8	21.9	36.4	PF07_0051	within gene (PF07_0051) (622104-629686)	[within exon PF07_0051.1 (624392-629686) (2 exons)]		erythrocyte membrane protein 1
7	627.542	628.601	1.059	0	-3.7	26.2	11.2	22.4	40.2	PF07_0051	within gene (PF07_0051) (622104-629686)	[within exon PF07_0051.1 (624392-629686) (2 exons)]		erythrocyte membrane protein 1
7	640.603	641.138	0.535	-4	0	20.3	20.1	20.3	39.2	MAL7P1.55	within gene (MAL7P1.55) (636764-644301)	[within exon MAL7P1.55.1 (639019-644301) (2 exons)]		erythrocyte membrane protein 1
7	641.263	642.43	1.167	0	-5.6	16.7	23.5	23.5	36.3	MAL7P1.55	within gene (MAL7P1.55) (636764-644301)	[within exon MAL7P1.55.1 (639019-644301) (2 exons)]		erythrocyte membrane protein 1
7	642.777	643.657	0.88	-6.1	0	26.9	12.6	19.1	41.4	MAL7P1.55	within gene (MAL7P1.55) (636764-644301)	[within exon MAL7P1.55.1 (639019-644301) (2 exons)]		erythrocyte membrane protein 1
7	649.127	649.68	0.553	-5.6	0	23.3	16.6	23.3	36.8	MAL7P1.56	within gene (MAL7P1.56) (645704-653111)	[within exon MAL7P1.56.1 (647766-653111) (2 exons)]		erythrocyte membrane protein 1
7	1441.69	1446.58	4.88	-6.3	0	42	10.1	9.9	38	PF07_0130	spans gene on right side (PF07_0130) (1441011-1442002) (307/4573)	[spans exon PF07_0130.2 start (307/4573) [right] (1441181-1442002) (2 exons)]		stevor
										PF07_0132	PF07_0132) (1446087-1447419) (488/4392)	[spans entire exon PF07_0132.1 (1446087-1446140) (2 exons)],[spans exon PF07_0132.2 start (202/4678) [left] (1446373-1447419) (2 exons)]	[spans entire intron PF07_0132.1 (1446140-1446373) (2 exons)]	rifin
										MAL7P1.183	spans entire gene MAL7P1.183 (1434-1285-2162) 1443129-1444413	[spans entire exon MAL7P1.183.1 (1443129-1444413) (1 exons)]		rifin
7	1452.64	1453.73	1.095	0	-3.6	39.3	8.8	7.9	44	MAL7P1.184	spans gene on right side (MAL7P1.184) (1451813-1453015) (375/720)	[spans exon MAL7P1.184.2 start (120/975) [right] (1451813-1452760) (2 exons)],[spans entire exon MAL7P1.184.1 (1452947-1453015) (2 exons)]	[spans entire intron MAL7P1.184. (1452760-1452947) (2 exons)]	rifin
7	1455.2	1458.08	2.875	0	0.7	40.2	8.9	10.2	40.6	PF07_0134	spans gene on right side (PF07_0134) (1454828-1456058) (858/2017)	[spans exon PF07_0134.2 start (707/2168) [right] (1454828-1455907) (2 exons)],[spans entire exon PF07_0134.1 (1455990-1456058) (2 exons)]	[spans entire intron PF07_0134. (1455907-1455990) (2 exons)]	rifin
										MAL7P1.185	MAL7P1.185) (1457999-1459354) (76/2799)	[spans exon MAL7P1.185.2 start (76/2799) [left] (1457999-1459048) (2 exons)]		rifin
7	1461.32	1465.05	3.73	-6.4	0	40.3	10.7	8.8	40.2	MAL7P1.350	spans entire gene MAL7P1.350 (914-213-2604) 1462229-1462441	[spans entire exon MAL7P1.350.1 (1462229-1462441) (1 exons)]		null
										PF07_0136	PF07_0136) (1464157-1465351) (888/2842)	[spans entire exon PF07_0136.1 (1464157-1464225) (2 exons)],[spans exon PF07_0136.2 start (704/3026) [left] (1464341-1465351) (2 exons)]	[spans entire intron PF07_0136.1 (1464225-1464341) (2 exons)]	rifin
7	1465.05	1468.59	3.545	-4.5	0	42.2	12.1	9.1	36.7	PF07_0136	spans gene on right side (PF07_0136) (1464157-1465351) (306/3239)	[spans exon PF07_0136.2 start (306/3239) [right] (1464341-1465351) (2 exons)]		rifin
										MAL7P1.186	spans entire gene MAL7P1.186 (766-1797-983) 1465811-1467607	[spans entire exon MAL7P1.186.1 (1465811-1465945) (2 exons)],[spans entire exon MAL7P1.186.2 (1466351-1467607) (2 exons)]	[spans entire intron MAL7P1.186.1 (1465945-1466351) (2 exons)]	rifin
7	1478.02	1478.58	0.56	-5.4	0	21.2	20.5	20.1	38.1	MAL7P1.187	within gene (MAL7P1.187) (1472964-1481610)	[within exon MAL7P1.187.1 (1475266-1481610) (2 exons)]		erythrocyte membrane protein 1
7	1479.48	1480.15	0.67	0	-4.8	25.9	12.1	21.9	40.1	MAL7P1.187	within gene (MAL7P1.187) (1472964-1481610)	[within exon MAL7P1.187.1 (1475266-1481610) (2 exons)]		erythrocyte membrane protein 1
7	1480.83	1481.39	0.565	-4.6	0	26.5	14.3	19.8	39.4	MAL7P1.187	within gene (MAL7P1.187) (1472964-1481610)	[within exon MAL7P1.187.1 (1475266-1481610) (2 exons)]		erythrocyte membrane protein 1
7	1493.06	1497.48	4.425	-3.5	0	37.1	19.7	14	29.3	Closest:MAL7P1.187	Closest:MAL7P1.187 (15870:right) (1472964-1481610)			intergenic
7	1498.11	1499.99	1.88	0	-3.3	38.4	23.8	8	29.7	Closest:MAL7P1.187	Closest:MAL7P1.187 (18380:right) (1472964-1481610)			intergenic
8	13.168	14.614	1.446	0	-3.9	32.4	12.9	19.2	35.5	Closest:PF08_0142	Closest:PF08_0142 (9201:left) (22369-29661)			intergenic
8	22.389	23.092	0.703	-6.5	0	39.8	20.9	14.2	25.1	PF08_0142	within gene (PF08_0142) (22369-29661)	[within exon PF08_0142.1 (22369-27372) (2 exons)]		erythrocyte membrane protein 1
8	31.791	32.297	0.506	-4.5	0	28.9	9.1	6.3	55.7	PF08_0141	within gene (PF08_0141) (30708-40041)	[spans exon PF08_0141.2 start (95/410) [right] (30708-31886) (2 exons)]		erythrocyte membrane protein 1
8	33.155	34.063	0.908	-6.2	0	27.8	13.1	18	41	PF08_0141	within gene (PF08_0141) (30708-40041)	[within exon PF08_0141.1 (32644-40041) (2 exons)]		erythrocyte membrane protein 1
8	35.645	36.189	0.544	0	-5.2	27	14.5	17.4	41.1	PF08_0141	within gene (PF08_0141) (30708-40041)	[within exon PF08_0141.1 (32644-40041) (2 exons)]		erythrocyte membrane protein 1
8	36.879	37.532	0.653	-5.4	0	26	15.9	21.9	36.2	PF08_0141	within gene (PF08_0141) (30708-40041)	[within exon PF08_0141.1 (32644-40041) (2 exons)]		erythrocyte membrane protein 1
8	37.631	38.334	0.703	0	-5.6	25.3	12.5	20.2	42	PF08_0141	within gene (PF08_0141) (30708-40041)	[within exon PF08_0141.1 (32644-40041) (2 exons)]		erythrocyte membrane protein 1
8	41.947	42.529	0.582	-5.2	0	37.7	20.6	16.1	25.6	PF08_0140	PF08_0140) (41956-51947) (573/9)	[spans exon PF08_0140.1 start (573/9) [left] (41956-49590) (2 exons)]		erythrocyte membrane protein 1
8	43.101	43.981	0.88	-4.3	0	44	15.6	10.4	30	PF08_0140	within gene (PF08_0140) (41956-51947)	[within exon PF08_0140.1 (41956-49590) (2 exons)]		erythrocyte membrane protein 1
8	44.631	45.186	0.555	-4.6	0	41.9	22.7	11	24.5	PF08_0140	within gene (PF08_0140) (41956-51947)	[within exon PF08_0140.1 (41956-49590) (2 exons)]		erythrocyte membrane protein 1
8	47.074	47.688	0.614	-4.7	0	37.6	21.8	17.7	22.9	PF08_0140	within gene (PF08_0140) (41956-51947)	[within exon PF08_0140.1 (41956-49590) (2 exons)]		erythrocyte membrane protein 1
8	47.726	48.258	0.532	0	-5.4	36.4	22.7	18.8	22.1	PF08_0140	within gene (PF08_0140) (41956-51947)	[within exon PF08_0140.1 (41956-49590) (2 exons)]		erythrocyte membrane protein 1
8	57.251	57.835	0.584	-5.5	0	38.6	13.2	14.2	34	PF08_0138	PF08_0138) (57476-58827) (359/225)	[spans exon PF08_0138.2 start (359/225) [left] (57476-58549) (2 exons)]		rifin
8	433.308	434.005	0.697	-5.1	0	40.5	21.1	11.9	26.5	PF08_0107	within gene (PF08_0107) (432287-440173)	[within exon PF08_0107.1 (432287-437668) (2 exons)]		erythrocyte membrane protein 1
8	439.184	441.921	2.737	0	-4.1	38.8	13.6	11	36.6	PF08_0107	spans gene on right side (PF08_0107) (432287-440173) (989/1748)	[spans exon PF08_0107.2 start (989/1748) [right] (438758-440173) (2 exons)]		erythrocyte membrane protein 1
										PF08_0106	PF08_0106) (441530-449184) (391/2346)	[spans exon PF08_0106.1 start (391/2346) [left] (441530-446893) (2 exons)]		erythrocyte membrane protein 1
8	443.564	444.137	0.573	-6.2	0	37.8	28.2	20.4	13.6	PF08_0106	within gene (PF08_0106) (441530-449184)	[within exon PF08_0106.1 (441530-446893) (2 exons)]		erythrocyte membrane protein 1
8	445.758	446.27	0.512	-5.2	0	41.1	21.8	8.8	28.3	PF08_0106	within gene (PF08_0106) (441530-449184)	[within exon PF08_0106.1 (441530-446893) (2 exons)]		erythrocyte membrane protein 1
8	446.909	447.913	1.004	0	-3.9	54.9	6.3	6.2	32.6	PF08_0106	within gene (PF08_0106) (441530-449184)	[spans exon PF08_0106.2 start (60/944) [left] (447853-449184) (2 exons)]		erythrocyte membrane protein 1
8	458.239	459.046	0.807	-4.8	0	36.5	13	6.3	44.2	Closest:PF08_0103	Closest:PF08_0103 (2194:left) (460433-467688)			intergenic
8	1388.34	1389.03	0.69	-5.4	0	29.8	14	20.8	35.3	MAL8P1.219	within gene (MAL8P1.219) (1388272-1389444)	[within exon MAL8P1.219.2 (1388272-1389189) (2 exons)]		rifin
8	1396.1	1397.29	1.195	0	-3.8	18	20.9	25.3	35.8	MAL8P1.220	within gene (MAL8P1.220) (1391458-1399234)	[within exon MAL8P1.220.1 (1393712-1399234) (2 exons)]		erythrocyte membrane protein 1
8	1397.29	1397.8	0.51	0	-5.1	25.2	11.4	23.3	40.1	MAL8P1.220	within gene (MAL8P1.220) (1391458-1399234)	[within exon MAL8P1.220.1 (1393712-1399234) (2 exons)]		erythrocyte membrane protein 1
8	1398.05	1398.56	0.51	-6.4	0	23.9	16.4	25.6	34.1	MAL8P1.220	within gene (MAL8P1.220) (1391458-1399234)	[within exon MAL8P1.220.1 (1393712-1399234) (2 exons)]		erythrocyte membrane protein 1
8	1398.57	1400.82	2.25	0	-3.9	34.8	10	14.8	40.4	MAL8P1.220	spans gene on right side (MAL8P1.220) (1391458-1399234) (664/1586)	[spans exon MAL8P1.220.1 start (664/1586) [right] (1393712-1399234) (2 exons)]		erythrocyte membrane protein 1
8	1401.5	1403.62	2.125	-3.5	0	31.1	16.3	18.2	34.5	Closest:MAL8P1.220	Closest:MAL8P1.220 (4391:right) (1391458-1399234)			intergenic
8	1411.32	1414.54	3.225	-4	0	36.6	19.7	15	28.7	Closest:MAL8P1.220	Closest:MAL8P1.220 (15306:right) (1391458-1399234)			intergenic
9	1.261	3.08	1.819	0	-5.6	29.5	9.3	23.1	38.1	Closest:PFI0005w	Closest:PFI0005w (18819:left) (20080-27885)			intergenic
9	21.827	22.331	0.504	0	-5.4	42.8	20.6	9.5	27.1	PFI0005w	within gene (PFI0005w) (20080-27885)	[within exon PFI0005w.1 (20080-25533) (2 exons)]		erythrocyte membrane protein 1
9	25.342	26.212	0.87	-6.3	0	56.9	9	7.7	26.4	PFI0005w	within gene (PFI0005w) (20080-27885)	[spans exon PFI0005w.1 start (191/679) [right] (20080-25533) (2 exons)]		erythrocyte membrane protein 1
9	43.27	43.812	0.542	-5.9	0	27.3	13.4	22.1	37.2	PFI0025c	within gene (PFI0025c) (42909-44045)	[within exon PFI0025c.2 (42909-43856) (2 exons)]		rifin
9	53.295	57.517	4.222	-4.4	0	38.3	9.6	9.9	42.3	PFI0040c	spans gene on right side (PFI0040c) (52648-54024) (729/3493)	[spans exon PFI0040c.1 start (729/3493) [right] (52648-54024) (1 exons)]		VARC-like pseudogene
										PFI0045c	spans entire gene PFI0045c (1779-987-1457) 55074-56060	[spans entire exon PFI0045c.2 (55074-55907) (2 exons)],[spans entire exon PFI0045c.1 (56013-56060) (2 exons)]	[spans entire intron PFI0045c. (55907-56013) (2 exons)]	VARC-like pseudogene
9	57.983	58.78	0.797	0	-3.2	35.2	10.2	20.1	34.6	PFI0050c	PFI0050c) (58162-59240) (618/179)	[spans exon PFI0050c.2 start (618/179) [left] (58162-59022) (2 exons)]		rifin
9	58.989	63.467	4.478	-3.6	0	39.7	8.3	9.7	42.3	PFI0055c	spans entire gene PFI0055c (2353-1212-914) 61342-62553	[spans entire exon PFI0055c.2 (61342-62337) (2 exons)],[spans entire exon PFI0055c.1 (62497-62553) (2 exons)]	[spans entire intron PFI0055c. (62337-62497) (2 exons)]	rifin
										PFI0050c	spans gene on right side (PFI0050c) (58162-59240) (251/4227)	[spans exon PFI0050c.2 start (33/4445) [right] (58162-59022) (2 exons)],[spans entire exon PFI0050c.1 (59172-59240) (2 exons)]	[spans entire intron PFI0050c. (59022-59172) (2 exons)]	rifin
9	63.467	64.42	0.953	0.9	0	44.4	7.7	10.4	37.5	PFI0060c	PFI0060c) (64216-64428) (204/749)	[spans exon PFI0060c.1 start (204/749) [left] (64216-64428) (1 exons)]		hypothetical protein, conserved in P.falciparum
9	73.17	73.827	0.657	-4.2	0	41	5	7.9	46	Closest:PFI0075w	Closest:PFI0075w (1239:left) (74409-75746)			intergenic
9	78.001	78.507	0.506	-5.1	0	45.8	14.8	15.4	24.1	PFI0080w	within gene (PFI0080w) (77861-78874)	[spans exon PFI0080w.2 start (475/31) [left] (78032-78874) (2 exons)]		stevor
9	1397.92	1398.91	0.985	-5.8	0	41.5	8	6.4	44.1	Closest:PFI1715w	Closest:PFI1715w (2864:left) (1400789-1402041)			intergenic
9	1473.96	1474.67	0.705	0	-5	42.8	7.6	8.4	41.2	PFI1805w	PFI1805w) (1474419-1475692) (251/454)	[spans entire exon PFI1805w.1 (1474419-1474475) (2 exons)],[spans exon PFI1805w.2 start (36/669) [left] (1474634-1475692) (2 exons)]	[spans entire intron PFI1805w.1 (1474475-1474634) (2 exons)]	rifin
9	1481.69	1484.48	2.79	0	-4.5	40.1	8.9	8.2	42.8	PFI1815c	spans gene on right side (PFI1815c) (1480935-1482199) (504/2286)	[spans exon PFI1815c.2 start (295/2495) [right] (1480935-1481990) (2 exons)],[spans entire exon PFI1815c.1 (1482146-1482199) (2 exons)]	[spans entire intron PFI1815c. (1481990-1482146) (2 exons)]	rifin
9	1486.72	1495.89	9.165	-4.2	0	40.5	12.4	9.7	37.4	PFI1830c	PFI1830c) (1495567-1503324) (323/8842)	[spans exon PFI1830c.2 start (323/8842) [left] (1495567-1496973) (2 exons)]		erythrocyte membrane protein 1
										PFI1825w	spans entire gene PFI1825w (5636-1336-2194) 1492361-1493696	[spans entire exon PFI1825w.1 (1492361-1492414) (2 exons)],[spans entire exon PFI1825w.2 (1492647-1493696) (2 exons)]	[spans entire intron PFI1825w.1 (1492414-1492647) (2 exons)]	erythrocyte membrane protein 1
										PFI1820w	spans gene on right side (PFI1820w) (1486058-1490175) (3450/5715)	[spans exon PFI1820w.1 start (2044/7121) [right] (1486058-1488769) (2 exons)],[spans entire exon PFI1820w.2 (1488940-1490175) (2 exons)]	[spans entire intron PFI1820w.1 (1488769-1488940) (2 exons)]	erythrocyte membrane protein 1
9	1499.96	1500.62	0.655	0	-5.9	20.9	19.8	22.3	37	PFI1830c	within gene (PFI1830c) (1495567-1503324)	[within exon PFI1830c.1 (1497937-1503324) (2 exons)]		erythrocyte membrane protein 1
9	1501.19	1501.87	0.68	0	-4.5	25.1	11.7	21.4	41.7	PFI1830c	within gene (PFI1830c) (1495567-1503324)	[within exon PFI1830c.1 (1497937-1503324) (2 exons)]		erythrocyte membrane protein 1
9	1502.79	1503.36	0.575	-5.1	0	24	13.4	23.4	39.2	PFI1830c	spans gene on right side (PFI1830c) (1495567-1503324) (539/36)	[spans exon PFI1830c.1 start (539/36) [right] (1497937-1503324) (2 exons)]		erythrocyte membrane protein 1
9	1529.43	1531.81	2.38	-4.8	0	34.4	21.3	9.8	34.5	Closest:PFI1830c	Closest:PFI1830c (28486:right) (1495567-1503324)			intergenic
9	1532.8	1536.57	3.77	-3.6	0	35.9	19.9	14.3	29.8	Closest:PFI1830c	Closest:PFI1830c (33246:right) (1495567-1503324)			intergenic
10	3.886	4.924	1.038	0	-2.9	24.9	17.2	15.6	42.3	Closest:PF10_0001	Closest:PF10_0001 (24605:left) (28491-36165)			intergenic
10	6.342	6.974	0.632	0	-3.4	30	11.1	21.5	37.4	Closest:PF10_0001	Closest:PF10_0001 (22149:left) (28491-36165)			intergenic
10	7.637	8.65	1.013	0	-3.3	28.7	18.3	19	33.9	Closest:PF10_0001	Closest:PF10_0001 (20854:left) (28491-36165)			intergenic
10	29.636	30.664	1.028	0	-5.1	42	21.9	11	25.2	PF10_0001	within gene (PF10_0001) (28491-36165)	[within exon PF10_0001.1 (28491-33893) (2 exons)]		erythrocyte membrane protein 1
10	1437.53	1438.07	0.54	0	-2.8	48.1	23.1	14.2	14.6	PF10_0356	within gene (PF10_0356) (1436313-1439803)	[within exon PF10_0356.2 (1437067-1439803) (2 exons)]		liver stage antigen 1
10	1537.01	1540.29	3.28	0.7	0	39.8	26.4	8.9	24.9	PF10_0374	within gene (PF10_0374) (1519020-1547824)	[within exon PF10_0374.2 (1519346-1547824) (2 exons)]		Pf11-1 protein
10	1602.72	1603.26	0.53	-5.2	0	43.3	9.6	9.4	37.7	PF10_0394	PF10_0394) (1602934-1603988) (321/209)	[spans entire exon PF10_0394.1 (1602934-1603002) (2 exons)],[spans exon PF10_0394.2 start (127/403) [left] (1603128-1603988) (2 exons)]	[spans entire intron PF10_0394.1 (1603002-1603128) (2 exons)]	rifin
10	1614.88	1615.62	0.75	0	-3.5	45	7.1	6.7	41.3	Closest:PF10_0398	Closest:PF10_0398 (928:left) (1615803-1617069)			intergenic
10	1622.2	1622.79	0.59	0	-4.8	44.2	9.1	9.6	37.1	PF10_0400	PF10_0400) (1622367-1623683) (423/167)	[spans entire exon PF10_0400.1 (1622367-1622420) (2 exons)],[spans exon PF10_0400.2 start (171/419) [left] (1622619-1623683) (2 exons)]	[spans entire intron PF10_0400.1 (1622420-1622619) (2 exons)]	rifin
10	1627.97	1628.5	0.53	0	-3.4	42.4	8.9	7.7	41.1	Closest:PF10_0402	Closest:PF10_0402 (943:left) (1628913-1630022)			intergenic
10	1633.44	1634.42	0.985	-3.9	0	37	8.8	8.7	45.4	PF10_0403	spans gene on right side (PF10_0403) (1632397-1633664) (224/761)	[spans exon PF10_0403.2 start (224/761) [right] (1632606-1633664) (2 exons)]		rifin
10	1638.74	1639.87	1.12	0	-2.5	45	11.2	9.3	34.4	PF10_0405	PF10_0405) (1639170-1640517) (695/425)	[spans entire exon PF10_0405.1 (1639170-1639223) (2 exons)],[spans exon PF10_0405.2 start (409/711) [left] (1639456-1640517) (2 exons)]	[spans entire intron PF10_0405.1 (1639223-1639456) (2 exons)]	rifin
10	1643.02	1644.64	1.63	-3.6	0	30.4	8.8	10	50.8	PF10_0406	within gene (PF10_0406) (1642400-1649947)	[spans exon PF10_0406.2 start (620/1010) [right] (1642400-1643635) (2 exons)],[spans exon PF10_0406.1 start (46/1584) [left] (1644599-1649947) (2 exons)]	[spans entire intron PF10_0406. (1643635-1644599) (2 exons)]	erythrocyte membrane protein 1
10	1646.12	1646.62	0.505	0	-4.1	23.7	20.2	21.3	34.8	PF10_0406	within gene (PF10_0406) (1642400-1649947)	[within exon PF10_0406.1 (1644599-1649947) (2 exons)]		erythrocyte membrane protein 1
10	1646.84	1647.48	0.645	-5	0	18.4	23.4	26.8	31.4	PF10_0406	within gene (PF10_0406) (1642400-1649947)	[within exon PF10_0406.1 (1644599-1649947) (2 exons)]		erythrocyte membrane protein 1
10	1648.8	1649.5	0.7	0	-5	26.7	11.3	22.7	39.4	PF10_0406	within gene (PF10_0406) (1642400-1649947)	[within exon PF10_0406.1 (1644599-1649947) (2 exons)]		erythrocyte membrane protein 1
10	1685.02	1686.26	1.241	0	-4.5	50	23.3	6.1	20.5	Closest:PF10_0406	Closest:PF10_0406 (36314:right) (1642400-1649947)			intergenic
11	25.604	26.241	0.637	-5.8	0	39.7	23.2	11.8	25.4	PF11_0007	within gene (PF11_0007) (24160-31598)	[within exon PF11_0007.1 (24160-29472) (2 exons)]		erythrocyte membrane protein 1
11	26.275	27.027	0.752	0	-4.1	35.2	26.3	20.5	18.1	PF11_0007	within gene (PF11_0007) (24160-31598)	[within exon PF11_0007.1 (24160-29472) (2 exons)]		erythrocyte membrane protein 1
11	27.407	28.094	0.687	0	-3.6	39.7	19.9	18.9	21.5	PF11_0007	within gene (PF11_0007) (24160-31598)	[within exon PF11_0007.1 (24160-29472) (2 exons)]		erythrocyte membrane protein 1
11	32.798	33.5	0.702	-3.7	0	30.9	8.1	18.8	42.2	PF11_0008	within gene (PF11_0008) (32666-42386)	[within exon PF11_0008.2 (32666-33934) (2 exons)]		erythrocyte membrane protein 1
11	34.536	35.22	0.684	-5.1	0	17.5	22.9	27	32.6	PF11_0008	within gene (PF11_0008) (32666-42386)	[spans exon PF11_0008.1 start (549/135) [left] (34671-42386) (2 exons)]		erythrocyte membrane protein 1
11	38.172	38.766	0.594	-6.9	0	23	14.6	22.5	39.8	PF11_0008	within gene (PF11_0008) (32666-42386)	[within exon PF11_0008.1 (34671-42386) (2 exons)]		erythrocyte membrane protein 1
11	39.122	39.635	0.513	-5.6	0	27.4	13.6	16.9	42	PF11_0008	within gene (PF11_0008) (32666-42386)	[within exon PF11_0008.1 (34671-42386) (2 exons)]		erythrocyte membrane protein 1
11	49.054	49.81	0.756	-5.3	0	38	9.8	9	43.2	PF11_0010	spans gene on right side (PF11_0010) (48112-49307) (253/503)	[spans exon PF11_0010.2 start (253/503) [right] (48390-49307) (2 exons)]		rifin
11	57.662	59.328	1.666	-4.8	0	39.2	5.5	7.9	47.4	PF11_0013	spans gene on right side (PF11_0013) (56792-57840) (178/1488)	[spans exon PF11_0013.3 start (178/1488) [right] (57162-57840) (3 exons)]		stevor
11	60.713	61.428	0.715	-4.9	0	33	8	11.9	47.2	PF11_0015	PF11_0015) (60928-61769) (500/215)	[spans entire exon PF11_0015.2 (60928-61350) (2 exons)]		hypothetical protein
11	65.765	66.921	1.156	0	-3.7	43.5	8.7	8	39.8	PF11_0529	PF11_0529) (66686-67965) (235/921)	[spans exon PF11_0529.2 start (235/921) [left] (66686-67681) (2 exons)]		rifin
11	71.911	73.344	1.433	-3.7	0	46.4	7.9	7.7	38.1	PF11_0021	PF11_0021) (73244-74442) (100/1333)	[spans exon PF11_0021.2 start (100/1333) [left] (73244-74167) (2 exons)]		rifin
11	2006.52	2007.03	0.505	-4.3	0	44.7	7.7	9.3	38.3	PF11_0515	PF11_0515) (2006703-2007826) (322/183)	[spans entire exon PF11_0515.1 (2006703-2006771) (2 exons)],[spans exon PF11_0515.2 start (74/431) [left] (2006951-2007826) (2 exons)]	[spans entire intron PF11_0515.1 (2006771-2006951) (2 exons)]	rifin
11	2012.59	2013.38	0.8	-3.5	0	44.1	7.5	9.7	38.7	PF11_0517	PF11_0517) (2012986-2014313) (399/401)	[spans entire exon PF11_0517.1 (2012986-2013054) (2 exons)],[spans exon PF11_0517.2 start (112/688) [left] (2013273-2014313) (2 exons)]	[spans entire intron PF11_0517.1 (2013054-2013273) (2 exons)]	rifin
11	2025.83	2026.42	0.6	-6.1	0	36.3	20.8	12.6	30.3	PF11_0521	within gene (PF11_0521) (2025814-2035883)	[within exon PF11_0521.1 (2025814-2033967) (2 exons)]		erythrocyte membrane protein 1
11	2027.34	2027.97	0.635	-5.1	0	45.3	18.1	9	27.7	PF11_0521	within gene (PF11_0521) (2025814-2035883)	[within exon PF11_0521.1 (2025814-2033967) (2 exons)]		erythrocyte membrane protein 1
11	2028.81	2029.67	0.87	0	-4.9	34.9	24.8	18.6	21.7	PF11_0521	within gene (PF11_0521) (2025814-2035883)	[within exon PF11_0521.1 (2025814-2033967) (2 exons)]		erythrocyte membrane protein 1
11	2030.92	2031.44	0.525	-7	0	33.8	24.5	30.8	10.8	PF11_0521	within gene (PF11_0521) (2025814-2035883)	[within exon PF11_0521.1 (2025814-2033967) (2 exons)]		erythrocyte membrane protein 1
11	2031.74	2032.31	0.565	0	-6.2	41	20.3	14.5	24.2	PF11_0521	within gene (PF11_0521) (2025814-2035883)	[within exon PF11_0521.1 (2025814-2033967) (2 exons)]		erythrocyte membrane protein 1
12	18.215	19.094	0.879	-6.7	0	44.3	17.3	10.8	27.6	PFL0005w	within gene (PFL0005w) (16973-24497)	[within exon PFL0005w.1 (16973-22048) (2 exons)]		erythrocyte membrane protein 1
12	20.287	20.887	0.6	0	-7.4	36.6	20.6	18.6	24.1	PFL0005w	within gene (PFL0005w) (16973-24497)	[within exon PFL0005w.1 (16973-22048) (2 exons)]		erythrocyte membrane protein 1
12	25.489	26.601	1.112	0	-4.6	41.7	9.7	8.7	39.9	PFL0010c	PFL0010c) (26321-27687) (280/832)	[spans exon PFL0010c.2 start (280/832) [left] (26321-27403) (2 exons)]		rifin
12	29.866	30.523	0.657	-7.2	0	38.1	12.9	15.2	33.7	PFL0015c	PFL0015c) (30078-31261) (445/212)	[spans exon PFL0015c.2 start (445/212) [left] (30078-31046) (2 exons)]		rifin
12	32.656	33.238	0.582	-7.1	0	34.6	20.4	19	25.9	PFL0020w	PFL0020w) (32703-41940) (535/47)	[spans exon PFL0020w.1 start (535/47) [left] (32703-40070) (2 exons)]		erythrocyte membrane protein 1
12	33.68	35.127	1.447	0	-5.5	43	19.6	11	26.3	PFL0020w	within gene (PFL0020w) (32703-41940)	[within exon PFL0020w.1 (32703-40070) (2 exons)]		erythrocyte membrane protein 1
12	35.495	36.018	0.523	0	-3.7	40.5	22.3	14.7	22.5	PFL0020w	within gene (PFL0020w) (32703-41940)	[within exon PFL0020w.1 (32703-40070) (2 exons)]		erythrocyte membrane protein 1
12	37.702	38.388	0.686	0	-4.5	44.3	17.8	11.2	26.8	PFL0020w	within gene (PFL0020w) (32703-41940)	[within exon PFL0020w.1 (32703-40070) (2 exons)]		erythrocyte membrane protein 1
12	39.074	39.67	0.596	0	-4	42.5	16.9	13.6	27	PFL0020w	within gene (PFL0020w) (32703-41940)	[within exon PFL0020w.1 (32703-40070) (2 exons)]		erythrocyte membrane protein 1
12	47.883	48.832	0.949	-4.3	0	31.1	8	7.1	53.9	PFL0030c	within gene (PFL0030c) (46788-56805)	[spans exon PFL0030c.2 start (71/878) [right] (46788-47954) (2 exons)],[spans exon PFL0030c.1 start (30/919) [left] (48802-56805) (2 exons)]	[spans entire intron PFL0030c. (47954-48802) (2 exons)]	erythrocyte membrane protein 1
12	769.84	770.594	0.754	-5.6	0	26	15.5	20.7	37.9	PFL0935c	within gene (PFL0935c) (766647-774190)	[within exon PFL0935c.1 (768749-774190) (2 exons)]		erythrocyte membrane protein 1
12	772.579	773.154	0.575	-4.3	0	26.2	11.5	20.3	42	PFL0935c	within gene (PFL0935c) (766647-774190)	[within exon PFL0935c.1 (768749-774190) (2 exons)]		erythrocyte membrane protein 1
12	946.392	949.744	3.352	1.6	0	34.3	8.5	12.1	45.1	PFL1130c	PFL1130c) (946856-960961) (2888/464)	[spans entire exon PFL1130c.4 (946856-946897) (4 exons)],[spans entire exon PFL1130c.3 (947048-947127) (4 exons)],[spans entire exon PFL1130c.2 (947392-947506) (4 exons)],[spans exon PFL1130c.1 start (2063/1289) [left] (947681-960961) (4 exons)]	[spans entire intron PFL1130c.2 (946897-947048) (4 exons)],[spans entire intron PFL1130c.1 (947127-947392) (4 exons)],[spans entire intron PFL1130c. (947506-947681) (4 exons)]	conserved Plasmodium protein
										PFL1125w	spans gene on right side (PFL1125w) (941117-946737) (345/3007)	[spans exon PFL1125w.5 start (79/3273) [right] (946384-946471) (6 exons)],[spans entire exon PFL1125w.6 (946612-946737) (6 exons)]	[spans entire intron PFL1125w.5 (946471-946612) (6 exons)]	phospholipid-transporting ATPase
12	949.8	951.225	1.425	1.5	0	33.9	8.8	10.5	46.8	PFL1130c	within gene (PFL1130c) (946856-960961)	[within exon PFL1130c.1 (947681-960961) (4 exons)]		conserved Plasmodium protein
12	951.264	954.054	2.79	1.6	0	32.8	8.3	10.8	48.2	PFL1130c	within gene (PFL1130c) (946856-960961)	[within exon PFL1130c.1 (947681-960961) (4 exons)]		conserved Plasmodium protein
12	954.623	955.643	1.02	1.7	0	35.5	6	11.3	47.3	PFL1130c	within gene (PFL1130c) (946856-960961)	[within exon PFL1130c.1 (947681-960961) (4 exons)]		conserved Plasmodium protein
12	955.691	957.215	1.524	1.5	0	33.5	7.9	12.5	46	PFL1130c	within gene (PFL1130c) (946856-960961)	[within exon PFL1130c.1 (947681-960961) (4 exons)]		conserved Plasmodium protein
12	957.237	961.648	4.411	1.5	0	36.9	7.5	11.8	43.7	PFL1130c	spans gene on right side (PFL1130c) (946856-960961) (3724/687)	[spans exon PFL1130c.1 start (3724/687) [right] (947681-960961) (4 exons)]		conserved Plasmodium protein
12	961.988	965.789	3.801	1.5	0	39	6.9	9.3	44.8	PFL1135c	PFL1135c) (962623-967483) (3166/635)	[spans exon PFL1135c.2 start (3166/635) [left] (962623-966769) (2 exons)]		conserved Plasmodium protein
12	965.827	968.116	2.289	1.4	0	40.7	7.1	10.5	41.7	PFL1135c	spans gene on right side (PFL1135c) (962623-967483) (1656/633)	[spans exon PFL1135c.2 start (942/1347) [right] (962623-966769) (2 exons)],[spans entire exon PFL1135c.1 (966948-967483) (2 exons)]	[spans entire intron PFL1135c. (966769-966948) (2 exons)]	conserved Plasmodium protein
12	975.988	977.946	1.958	1.4	0	40.7	8.1	9.6	41.6	PFL1160c	spans entire gene PFL1160c (824-1070-65) 976812-977881	[spans entire exon PFL1160c.4 (976812-976918) (4 exons)],[spans entire exon PFL1160c.3 (977042-977224) (4 exons)],[spans entire exon PFL1160c.2 (977364-977529) (4 exons)],[spans entire exon PFL1160c.1 (977759-977881) (4 exons)]	[spans entire intron PFL1160c.2 (976918-977042) (4 exons)],[spans entire intron PFL1160c.1 (977224-977364) (4 exons)],[spans entire intron PFL1160c. (977529-977759) (4 exons)]	hypothetical protein, conserved
12	1696.4	1696.92	0.52	-5.8	0	40.5	21.3	15.4	22.8	PFL1950w	within gene (PFL1950w) (1694139-1703076)	[within exon PFL1950w.1 (1694139-1700696) (2 exons)]		erythrocyte membrane protein 1
12	1705.32	1705.97	0.655	-4.2	0	43.3	18.9	11.7	26.1	PFL1955w	within gene (PFL1955w) (1704501-1712479)	[within exon PFL1955w.1 (1704501-1709933) (2 exons)]		erythrocyte membrane protein 1
12	1705.97	1706.56	0.58	-6.1	0	43	22.5	9.5	25	PFL1955w	within gene (PFL1955w) (1704501-1712479)	[within exon PFL1955w.1 (1704501-1709933) (2 exons)]		erythrocyte membrane protein 1
12	1709.05	1709.98	0.935	-5.3	0	37.6	17.8	20.1	24.5	PFL1955w	within gene (PFL1955w) (1704501-1712479)	[spans exon PFL1955w.1 start (883/52) [right] (1704501-1709933) (2 exons)]		erythrocyte membrane protein 1
12	1725.23	1726.43	1.2	-4.7	0	51.3	10.4	8	30.3	PFL1960w	within gene (PFL1960w) (1719563-1727445)	[spans exon PFL1960w.1 start (71/1129) [right] (1719563-1725301) (2 exons)],[spans exon PFL1960w.2 start (325/875) [left] (1726105-1727445) (2 exons)]	[spans entire intron PFL1960w.1 (1725301-1726105) (2 exons)]	erythrocyte membrane protein 1
12	1728.5	1729.06	0.56	-5	0	42.4	6.4	5.9	45.3	PFL1965w	PFL1965w) (1728763-1729755) (297/263)	[spans entire exon PFL1965w.1 (1728763-1728826) (3 exons)],[spans exon PFL1965w.2 start (7/553) [left] (1729053-1729532) (3 exons)]	[spans entire intron PFL1965w.1 (1728826-1729053) (3 exons)]	rifin pseudogene
12	1735.22	1736.93	1.71	-4.8	0	37.2	22.3	12.9	27.6	PFL1970w	PFL1970w) (1735532-1743396) (1403/307)	[spans exon PFL1970w.1 start (1403/307) [left] (1735532-1739501) (3 exons)]		erythrocyte membrane protein 1
12	2208.88	2209.76	0.89	0	-3.6	41.8	9.1	8.2	41	PFL2615w	spans gene on right side (PFL2615w) (2207814-2209099) (224/666)	[spans exon PFL2615w.2 start (224/666) [right] (2208098-2209099) (2 exons)]		rifin
12	2213.68	2214.95	1.275	-4.5	0	43.5	6.6	7	42.9	PFL2625w	PFL2625w) (2214655-2216003) (300/975)	[spans entire exon PFL2625w.1 (2214655-2214723) (2 exons)],[spans exon PFL2625w.2 start (22/1253) [left] (2214933-2216003) (2 exons)]	[spans entire intron PFL2625w.1 (2214723-2214933) (2 exons)]	rifin
12	2226.36	2227.05	0.69	-3.7	0	42.8	7.2	8.7	41.2	Closest:PFL2640c	Closest:PFL2640c (870:right) (2224981-2226185)			intergenic
12	2234.15	2234.89	0.74	0	-4.1	42.6	9.2	8.4	39.8	PFL2655w	PFL2655w) (2234584-2235776) (306/434)	[spans entire exon PFL2655w.1 (2234584-2234655) (2 exons)],[spans exon PFL2655w.2 start (79/661) [left] (2234811-2235776) (2 exons)]	[spans entire intron PFL2655w.1 (2234655-2234811) (2 exons)]	rifin
12	2239	2240.34	1.335	-6.6	0	38.6	8.9	10	42.5	PFL2660w	spans gene on right side (PFL2660w) (2238194-2239401) (401/934)	[spans exon PFL2660w.2 start (401/934) [right] (2238403-2239401) (2 exons)]		rifin
12	2242.12	2243.6	1.475	-4.8	0	28.6	10.9	9.8	50.7	PFL2665c	within gene (PFL2665c) (2241255-2248946)	[spans exon PFL2665c.2 start (461/1014) [right] (2241255-2242586) (2 exons)],[spans exon PFL2665c.1 start (128/1347) [left] (2243472-2248946) (2 exons)]	[spans entire intron PFL2665c. (2242586-2243472) (2 exons)]	erythrocyte membrane protein 1
12	2244.41	2245.06	0.655	-4.8	0	28.7	11.4	21	38.9	PFL2665c	within gene (PFL2665c) (2241255-2248946)	[within exon PFL2665c.1 (2243472-2248946) (2 exons)]		erythrocyte membrane protein 1
12	2245.82	2247.68	1.86	-5.5	0	20.2	16.5	24.8	38.5	PFL2665c	within gene (PFL2665c) (2241255-2248946)	[within exon PFL2665c.1 (2243472-2248946) (2 exons)]		erythrocyte membrane protein 1
12	2247.74	2248.45	0.715	0	-3.9	24.6	14.2	22.8	38.4	PFL2665c	within gene (PFL2665c) (2241255-2248946)	[within exon PFL2665c.1 (2243472-2248946) (2 exons)]		erythrocyte membrane protein 1
12	2262.8	2263.68	0.885	-3.6	0	43	18.3	13.1	25.6	Closest:PFL2665c	Closest:PFL2665c (14739:right) (2241255-2248946)			intergenic
13	24.664	25.331	0.667	-6.2	0	41.2	19.3	19.2	20.4	MAL13P1.1	within gene (MAL13P1.1) (21467-28890)	[within exon MAL13P1.1.1 (21467-26641) (2 exons)]		erythrocyte membrane protein 1
13	35.158	35.915	0.757	-3.8	0	26.1	9.1	7	57.8	PF13_0003	within gene (PF13_0003) (34062-44845)	[spans exon PF13_0003.2 start (100/657) [right] (34062-35258) (2 exons)]		erythrocyte membrane protein 1
13	35.915	36.593	0.678	-6	0	17.7	26.1	24	32.3	PF13_0003	within gene (PF13_0003) (34062-44845)	[spans exon PF13_0003.1 start (591/87) [left] (36002-44845) (2 exons)]		erythrocyte membrane protein 1
13	50.967	51.523	0.556	0	-2.5	42.9	17.1	14.4	25.7	PF13_0005	within gene (PF13_0005) (50765-51960)	[spans exon PF13_0005.2 start (504/52) [left] (51019-51960) (2 exons)]		rifin
13	53.849	54.439	0.59	-5.1	0	39.6	10.2	12.7	37.6	PF13_0006	PF13_0006) (54170-55362) (269/321)	[spans exon PF13_0006.2 start (269/321) [left] (54170-55135) (2 exons)]		rifin
13	61.648	62.968	1.32	-6.8	0	43.3	9.2	9.8	37.6	MAL13P1.7	MAL13P1.7) (62618-63650) (350/970)	[spans exon MAL13P1.7.2 start (350/970) [left] (62618-63475) (2 exons)]		stevor
13	106.29	106.792	0.502	0	-3.2	39	11.9	19.1	30	PF13_0075	within gene (PF13_0075) (102945-108482)	[within exon PF13_0075.1 (102945-106952) (2 exons)]		surface-associated interspersed gene 13.1
13	2805.62	2826.64	21.015	0	1	41.8	10.7	7	39.5	MAL13P1.470	spans entire gene MAL13P1.470 (4326-1371-15319) 2809946-2811316	[spans entire exon MAL13P1.470.1 (2809946-2810080) (2 exons)],[spans entire exon MAL13P1.470.2 (2810198-2811316) (2 exons)]	[spans entire intron MAL13P1.470.1 (2810080-2810198) (2 exons)]	Plasmodium exported protein (PHISTa), unknown function
										MAL13P1.475	spans entire gene MAL13P1.475 (8427-2006-10583) 2814047-2816052	[spans entire exon MAL13P1.475.1 (2814047-2814130) (2 exons)],[spans entire exon MAL13P1.475.2 (2814307-2816052) (2 exons)]	[spans entire intron MAL13P1.475.1 (2814130-2814307) (2 exons)]	Plasmodium exported protein (PHISTb), unknown function
										MAL13P1.480	spans entire gene MAL13P1.480 (12101-977-7938) 2817721-2818697	[spans entire exon MAL13P1.480.2 (2817721-2818479) (2 exons)],[spans entire exon MAL13P1.480.1 (2818629-2818697) (2 exons)]	[spans entire intron MAL13P1.480. (2818479-2818629) (2 exons)]	histidine-rich protein III
										MAL13P1.465	spans entire gene MAL13P1.465 (1231-814-18971) 2806851-2807664	[spans entire exon MAL13P1.465.1 (2806851-2806922) (2 exons)],[spans entire exon MAL13P1.465.2 (2807104-2807664) (2 exons)]	[spans entire intron MAL13P1.465.1 (2806922-2807104) (2 exons)]	Plasmodium exported protein, unknown function
										MAL13P1.485	spans entire gene MAL13P1.485 (17481-2592-943) 2823101-2825692	[spans entire exon MAL13P1.485.1 (2823101-2825692) (1 exons)]		acyl-CoA synthetase, PfACS4
13	2829.24	2832.64	3.395	1.1	0	40.6	9.4	8.5	41.5	MAL13P1.495	spans gene on right side (MAL13P1.495) (2828796-2830236) (991/2404)	[spans entire exon MAL13P1.495.2 (2829465-2830236) (2 exons)]		rifin
										MAL13P1.500	MAL13P1.500) (2832373-2833651) (267/3128)	[spans entire exon MAL13P1.500.1 (2832373-2832426) (2 exons)]		rifin
13	2850.11	2850.7	0.59	-4.4	0	43.8	14.4	11.2	30.6	MAL13P1.530	MAL13P1.530) (2850118-2851351) (582/8)	[spans entire exon MAL13P1.530.1 (2850118-2850186) (2 exons)],[spans exon MAL13P1.530.2 start (344/246) [left] (2850356-2851351) (2 exons)]	[spans entire intron MAL13P1.530.1 (2850186-2850356) (2 exons)]	rifin
13	2856.34	2857.36	1.02	-4.4	0	42.2	7.5	11.1	39.2	MAL13P1.356	MAL13P1.356) (2856996-2864550) (364/656)	[spans exon MAL13P1.356.2 start (364/656) [left] (2856996-2858324) (2 exons)]		erythrocyte membrane protein 1
13	2860.48	2860.98	0.5	-5.8	0	22.8	18.8	23.4	35.1	MAL13P1.356	within gene (MAL13P1.356) (2856996-2864550)	[within exon MAL13P1.356.1 (2859208-2864550) (2 exons)]		erythrocyte membrane protein 1
13	2862.32	2862.82	0.505	0	-3.3	25.5	7.5	26.5	40.5	MAL13P1.356	within gene (MAL13P1.356) (2856996-2864550)	[within exon MAL13P1.356.1 (2859208-2864550) (2 exons)]		erythrocyte membrane protein 1
13	2865.53	2866.38	0.85	0	-4	34.7	10.2	17.7	37.4	Closest:MAL13P1.356	Closest:MAL13P1.356 (1825:right) (2856996-2864550)			intergenic
14	11.678	12.957	1.279	-4	0	39.5	8.8	8.9	42.9	PF14_0003	spans gene on right side (PF14_0003) (10975-12118) (440/839)	[spans exon PF14_0003.2 start (256/1023) [right] (10975-11934) (2 exons)],[spans entire exon PF14_0003.1 (12050-12118) (2 exons)]	[spans entire intron PF14_0003. (11934-12050) (2 exons)]	rifin
14	12.957	14.284	1.327	-5.7	0	47.3	7.8	8.7	36.3	PF14_0004	PF14_0004) (14127-15364) (157/1170)	[spans exon PF14_0004.2 start (157/1170) [left] (14127-15086) (2 exons)]		rifin
14	18.374	19.206	0.832	-3.4	0	40.6	6.8	5.6	46.9	PF14_0005	spans gene on right side (PF14_0005) (17470-18809) (435/397)	[spans exon PF14_0005.2 start (43/789) [right] (17470-18417) (2 exons)],[spans entire exon PF14_0005.1 (18738-18809) (2 exons)]	[spans entire intron PF14_0005. (18417-18738) (2 exons)]	rifin
14	3197.7	3198.61	0.9	-4.6	0	49.2	19.6	3.8	27.4	PF14_0747	within gene (PF14_0747) (3193220-3199413)	[within exon PF14_0747.3 (3194671-3199413) (3 exons)]		surface -associated intersprsed gene 14.1
14	3266.31	3266.87	0.56	-4.5	0	38.3	21	14.6	26	PF14_0766	within gene (PF14_0766) (3266071-3267312)	[within exon PF14_0766.2 (3266302-3267312) (2 exons)]		rifin
14	3273.57	3276.12	2.555	-3.8	0	41.8	8.2	6.5	43.5	PF14_0768	spans gene on right side (PF14_0768) (3272513-3273783) (218/2337)	[spans exon PF14_0768.2 start (218/2337) [right] (3272800-3273783) (2 exons)]		rifin
14	3277.26	3279.66	2.405	-3.7	0	38.3	8	7.7	46	PF14_0770	PF14_0770) (3279435-3280597) (225/2180)	[spans entire exon PF14_0770.1 (3279435-3279503) (2 exons)],[spans exon PF14_0770.2 start (28/2377) [left] (3279632-3280597) (2 exons)]	[spans entire intron PF14_0770.1 (3279503-3279632) (2 exons)]	rifin
										PF14_0769	spans gene on right side (PF14_0769) (3276165-3277436) (181/2224)	[spans exon PF14_0769.2 start (181/2224) [right] (3276444-3277436) (2 exons)]		rifin
14	3283.2	3284.54	1.345	0	-3.9	39.7	11.1	10.3	38.8	PF14_0771	spans gene on right side (PF14_0771) (3282685-3283687) (492/853)	[spans exon PF14_0771.2 start (492/853) [right] (3282842-3283687) (2 exons)]		stevor
14	3290.85	3291.37	0.521	0	-4.7	39.3	20.9	16.1	23.8	PF14_0773	PF14_0773) (3290888-3291436) (483/38)	[spans exon PF14_0773.1 start (483/38) [left] (3290888-3291436) (1 exons)]		erythrocyte membrane protein 1 (PfEMP1), truncated, pseudogene
