# Supplementary material for: High recombination rates and hotspots in a Plasmodium falciparum genetic cross
Source: Genome Biol. 2011 Apr 4;12(4):R33. doi: 10.1186/gb-2011-12-4-r33 (PMC3218859; doi:10.1186/gb-2011-12-4-r33)
Supplement: Additional file 3 — Genotypes, marker distances, centromere positions, and inheritance of mSFPs and 254 MSs among 32 independent recombinant progeny from the 7G8 × GB4 cross [9]. [file gb-2011-12-4-r33-S3.XLSX]

## Sheet: mssfp_clean_marked
Chr	Position (Kb)	Marker	Marker Distance (Kb)	Crossovers	AL2	AUD	DAN	DEV	JB12	JB8	JC3	JC9	JE11	JF6	JH6	JON	KA6	KB8	KC2	KC5	KH7	LA10	LC12	NF10	NIC	QF5	TF1	WC4	WE2	WF12	XB3	XD8	XE7	XE8	XF12	XG10	Flanking Size (Kb)	Valedated Genotype	Forward Primer	Reverse Primer
1	100.554	Pf01.100554w	0	0	7	G	G	7	G	G	G	7	G	7	G	7	G	7	7	7	7	7	G	G	7	7	7	G	7	7	G	G	7	G	G	G
1	105.846	Pf01.105846w	5.292	0	7	G	G	7	G	G	G	7	G	7	G	7	G	7	7	7	7	7	G	G	7	7	7	G	7	7	G	G	7	G	G	G
1	110.668	C1M43	4.822	1	7	G	G	7	G	G	G	7	G	7	G	7	G	7	7	7	7	7	G	G	7	7	7	G	G	7	G	G	7	G	G	G
1	117.276	Pf01.117276w	6.608	1	G	G	G	7	G	G	G	7	G	7	G	7	G	7	7	7	7	7	G	G	7	7	7	G	G	7	G	G	7	G	G	G
1	128.266	Pf01.128266w	10.99	0	G	G	G	7	G	G	G	7	G	7	G	7	G	7	7	7	7	7	G	G	7	7	7	G	G	7	G	G	7	G	G	G
1	137.471	Pf01.137471w	9.205	0	G	G	G	7	G	G	G	7	G	7	G	7	G	7	7	7	7	7	G	G	7	7	7	G	G	7	G	G	7	G	G	G
1	139.405	Pf01.139405c	1.934	0	G	G	G	7	G	G	G	7	G	7	G	7	G	7	7	7	7	7	G	G	7	7	7	G	G	7	G	G	7	G	G	G
1	141.815	Pf01.141815c	2.41	0	G	G	G	7	G	G	G	7	G	7	G	7	G	7	7	7	7	7	G	G	7	7	7	G	G	7	G	G	7	G	G	G
1	142.776	Pf01.142776w	0.961	0	G	G	G	7	G	G	G	7	G	7	G	7	G	7	7	7	7	7	G	G	7	7	7	G	G	7	G	G	7	G	G	G
1	143.231	Pf01.143231w	0.455	0	G	G	G	7	G	G	G	7	G	7	G	7	G	7	7	7	7	7	G	G	7	7	7	G	G	7	G	G	7	G	G	G
1	145.102	Pf01.145102c	1.871	0	G	G	G	7	G	G	G	7	G	7	G	7	G	7	7	7	7	7	G	G	7	7	7	G	G	7	G	G	7	G	G	G
1	145.461	Pf01.145461w	0.359	0	G	G	G	7	G	G	G	7	G	7	G	7	G	7	7	7	7	7	G	G	7	7	7	G	G	7	G	G	7	G	G	G
1	146.776	Pf01.146776w	1.315	0	G	G	G	7	G	G	G	7	G	7	G	7	G	7	7	7	7	7	G	G	7	7	7	G	G	7	G	G	7	G	G	G
1	147.975	C1M24	1.199	0	G	G	G	7	G	G	G	7	G	7	G	7	G	7	7	7	7	7	G	G	7	7	7	G	G	7	G	G	7	G	G	G
1	151.065	Pf01.151065w	3.09	0	G	G	G	7	G	G	G	7	G	7	G	7	G	7	7	7	7	7	G	G	7	7	7	G	G	7	G	G	7	G	G	G
1	156.031	Pf01.156031w	4.966	0	G	G	G	7	G	G	G	7	G	7	G	7	G	7	7	7	7	7	G	G	7	7	7	G	G	7	G	G	7	G	G	G
1	156.105	Pf01.156105c	0.074	0	G	G	G	7	G	G	G	7	G	7	G	7	G	7	7	7	7	7	G	G	7	7	7	G	G	7	G	G	7	G	G	G
1	156.169	Pf01.156169w	0.064	0	G	G	G	7	G	G	G	7	G	7	G	7	G	7	7	7	7	7	G	G	7	7	7	G	G	7	G	G	7	G	G	G
1	159.776	Pf01.159776w	3.607	0	G	G	G	7	G	G	G	7	G	7	G	7	G	7	7	7	7	7	G	G	7	7	7	G	G	7	G	G	7	G	G	G
1	160.776	Pf01.160776w	1	0	G	G	G	7	G	G	G	7	G	7	G	7	G	7	7	7	7	7	G	G	7	7	7	G	G	7	G	G	7	G	G	G
1	165.444	Pf01.165444c	4.668	0	G	G	G	7	G	G	G	7	G	7	G	7	G	7	7	7	7	7	G	G	7	7	7	G	G	7	G	G	7	G	G	G	16.651	7G8	ATGACATGCCTTTTGGTAAC	CTAACACAAACACGCAAAC
1	167.544	Pf01.167544w	2.1	0	G	G	G	7	G	G	G	7	G	7	G	7	G	7	7	7	7	7	G	G	7	7	7	G	G	7	G	G	7	G	G	G		7G8	CCCAATTTTAATAGCACAAA	ATATATTTGAATTGTTAAACAATG
1	168.176	Pf01.168176w	0.632	0	G	G	G	7	G	G	G	7	G	7	G	7	G	7	7	7	7	7	G	G	7	7	7	G	G	7	G	G	7	G	G	G
1	177.427	Pf01.177427c	9.251	0	G	G	G	7	G	G	G	7	G	7	G	7	G	7	7	7	7	7	G	G	7	7	7	G	G	7	G	G	7	G	G	G
1	177.471	Pf01.177471w	0.044	0	G	G	G	7	G	G	G	7	G	7	G	7	G	7	7	7	7	7	G	G	7	7	7	G	G	7	G	G	7	G	G	G
1	178.376	Pf01.178376w	0.905	0	G	G	G	7	G	G	G	7	G	7	G	7	G	7	7	7	7	7	G	G	7	7	7	G	G	7	G	G	7	G	G	G
1	179.347	C1M18	0.971	0	G	G	G	7	G	G	G	7	G	7	G	7	G	7	7	7	7	7	G	G	7	7	7	G	G	7	G	G	7	G	G	G
1	179.671	Pf01.179671w	0.324	0	G	G	G	7	G	G	G	7	G	7	G	7	G	7	7	7	7	7	G	G	7	7	7	G	G	7	G	G	7	G	G	G
1	180.173	Pf01.180173w	0.502	0	G	G	G	7	G	G	G	7	G	7	G	7	G	7	7	7	7	7	G	G	7	7	7	G	G	7	G	G	7	G	G	G
1	180.38	Pf01.180380w	0.207	0	G	G	G	7	G	G	G	7	G	7	G	7	G	7	7	7	7	7	G	G	7	7	7	G	G	7	G	G	7	G	G	G
1	180.451	Pf01.180451w	0.071	0	G	G	G	7	G	G	G	7	G	7	G	7	G	7	7	7	7	7	G	G	7	7	7	G	G	7	G	G	7	G	G	G
1	180.488	Pf01.180488w	0.037	0	G	G	G	7	G	G	G	7	G	7	G	7	G	7	7	7	7	7	G	G	7	7	7	G	G	7	G	G	7	G	G	G
1	180.52	Pf01.180520c	0.032	0	G	G	G	7	G	G	G	7	G	7	G	7	G	7	7	7	7	7	G	G	7	7	7	G	G	7	G	G	7	G	G	G	1.316
1	180.777	Pf01.180777w	0.257	0	G	G	G	7	G	G	G	7	G	7	G	7	G	7	7	7	7	7	G	G	7	7	7	G	G	7	G	G	7	G	G	G
1	181.804	Pf01.181804c	1.027	0	G	G	G	7	G	G	G	7	G	7	G	7	G	7	7	7	7	7	G	G	7	7	7	G	G	7	G	G	7	G	G	G
1	181.875	Pf01.181875w	0.071	0	G	G	G	7	G	G	G	7	G	7	G	7	G	7	7	7	7	7	G	G	7	7	7	G	G	7	G	G	7	G	G	G
1	182.87	C1M39	0.995	0	G	G	G	7	G	G	G	7	G	7	G	7	G	7	7	7	7	7	G	G	7	7	7	G	G	7	G	G	7	G	G	G
1	184.205	Pf01.184205c	1.335	0	G	G	G	7	G	G	G	7	G	7	G	7	G	7	7	7	7	7	G	G	7	7	7	G	G	7	G	G	7	G	G	G
1	186.371	Pf01.186371w	2.166	0	G	G	G	7	G	G	G	7	G	7	G	7	G	7	7	7	7	7	G	G	7	7	7	G	G	7	G	G	7	G	G	G
1	188.075	Pf01.188075w	1.704	0	G	G	G	7	G	G	G	7	G	7	G	7	G	7	7	7	7	7	G	G	7	7	7	G	G	7	G	G	7	G	G	G
1	188.261	Pf01.188261w	0.186	0	G	G	G	7	G	G	G	7	G	7	G	7	G	7	7	7	7	7	G	G	7	7	7	G	G	7	G	G	7	G	G	G
1	190.974	Pf01.190974w	2.713	0	G	G	G	7	G	G	G	7	G	7	G	7	G	7	7	7	7	7	G	G	7	7	7	G	G	7	G	G	7	G	G	G
1	195.576	C1M25	4.602	1	G	G	G	7	G	G	G	7	G	7	G	7	G	7	7	7	7	7	G	G	7	7	7	G	G	7	G	G	7	G	7	G		7G8
1	200.887	C1M41	5.311	0	G	G	G	7	G	G	G	7	G	7	G	7	G	7	7	7	7	7	G	G	7	7	7	G	G	7	G	G	7	G	7	G	12.397	7G8
1	202.805	Pf01.202805c	1.918	0	G	G	G	7	G	G	G	7	G	7	G	7	G	7	7	7	7	7	G	G	7	7	7	G	G	7	G	G	7	G	7	G
1	207.973	Pf01.207973w	5.168	0	G	G	G	7	G	G	G	7	G	7	G	7	G	7	7	7	7	7	G	G	7	7	7	G	G	7	G	G	7	G	7	G
1	211.803	Pf01.211803c	3.83	0	G	G	G	7	G	G	G	7	G	7	G	7	G	7	7	7	7	7	G	G	7	7	7	G	G	7	G	G	7	G	7	G
1	216.927	B7M97	5.124	0	G	G	G	7	G	G	G	7	G	7	G	7	G	7	7	7	7	7	G	G	7	7	7	G	G	7	G	G	7	G	7	G
1	226.269	Pf01.226269w	9.342	0	G	G	G	7	G	G	G	7	G	7	G	7	G	7	7	7	7	7	G	G	7	7	7	G	G	7	G	G	7	G	7	G
1	226.676	Pf01.226676w	0.407	0	G	G	G	7	G	G	G	7	G	7	G	7	G	7	7	7	7	7	G	G	7	7	7	G	G	7	G	G	7	G	7	G
1	239.731	Pf01.239731w	13.055	1	G	G	G	7	G	G	G	7	G	7	G	7	G	7	7	7	7	7	G	G	G	7	7	G	G	7	G	G	7	G	7	G
1	240.12	Pf01.240120c	0.389	0	G	G	G	7	G	G	G	7	G	7	G	7	G	7	7	7	7	7	G	G	G	7	7	G	G	7	G	G	7	G	7	G
1	240.504	Pf01.240504c	0.384	0	G	G	G	7	G	G	G	7	G	7	G	7	G	7	7	7	7	7	G	G	G	7	7	G	G	7	G	G	7	G	7	G
1	249.128	Pf01.249128c	8.624	0	G	G	G	7	G	G	G	7	G	7	G	7	G	7	7	7	7	7	G	G	G	7	7	G	G	7	G	G	7	G	7	G
1	257.243	Pf01.257243w	8.115	0	G	G	G	7	G	G	G	7	G	7	G	7	G	7	7	7	7	7	G	G	G	7	7	G	G	7	G	G	7	G	7	G
1	257.656	Pf01.257656w	0.413	0	G	G	G	7	G	G	G	7	G	7	G	7	G	7	7	7	7	7	G	G	G	7	7	G	G	7	G	G	7	G	7	G
1	266.175	Pf01.266175w	8.519	0	G	G	G	7	G	G	G	7	G	7	G	7	G	7	7	7	7	7	G	G	G	7	7	G	G	7	G	G	7	G	7	G
1	282.205	Pf01.282205c	16.03	0	G	G	G	7	G	G	G	7	G	7	G	7	G	7	7	7	7	7	G	G	G	7	7	G	G	7	G	G	7	G	7	G
1	306.856	Pf01.306856w	24.651	0	G	G	G	7	G	G	G	7	G	7	G	7	G	7	7	7	7	7	G	G	G	7	7	G	G	7	G	G	7	G	7	G
1	309.535	Pf01.309535c	2.679	0	G	G	G	7	G	G	G	7	G	7	G	7	G	7	7	7	7	7	G	G	G	7	7	G	G	7	G	G	7	G	7	G
1	310.466	Pf01.310466w	0.931	0	G	G	G	7	G	G	G	7	G	7	G	7	G	7	7	7	7	7	G	G	G	7	7	G	G	7	G	G	7	G	7	G
1	321.304	Pf01.321304c	10.838	2	G	G	G	7	G	G	G	7	G	7	G	7	G	7	7	7	7	7	G	G	G	7	7	G	G	7	G	7	7	7	7	G
1	324.434	Pf01.324434c	3.13	0	G	G	G	7	G	G	G	7	G	7	G	7	G	7	7	7	7	7	G	G	G	7	7	G	G	7	G	7	7	7	7	G
1	329.149	Pf01.329149w	4.715	0	G	G	G	7	G	G	G	7	G	7	G	7	G	7	7	7	7	7	G	G	G	7	7	G	G	7	G	7	7	7	7	G
1	332.706	Pf01.332706w	3.557	0	G	G	G	7	G	G	G	7	G	7	G	7	G	7	7	7	7	7	G	G	G	7	7	G	G	7	G	7	7	7	7	G
1	344.366	Pf01.344366w	11.66	0	G	G	G	7	G	G	G	7	G	7	G	7	G	7	7	7	7	7	G	G	G	7	7	G	G	7	G	7	7	7	7	G
1	355.01	Pf01.355010c	10.644	0	G	G	G	7	G	G	G	7	G	7	G	7	G	7	7	7	7	7	G	G	G	7	7	G	G	7	G	7	7	7	7	G
1	365.537	C1M10	10.527	0	G	G	G	7	G	G	G	7	G	7	G	7	G	7	7	7	7	7	G	G	G	7	7	G	G	7	G	7	7	7	7	G
1	397.525	C1M27	31.988	1	G	G	G	7	G	G	G	7	G	7	7	7	G	7	7	7	7	7	G	G	G	7	7	G	G	7	G	7	7	7	7	G
1	398.527	Pf01.398527c	1.002	0	G	G	G	7	G	G	G	7	G	7	7	7	G	7	7	7	7	7	G	G	G	7	7	G	G	7	G	7	7	7	7	G
1	404.61	Pf01.404610c	6.083	0	G	G	G	7	G	G	G	7	G	7	7	7	G	7	7	7	7	7	G	G	G	7	7	G	G	7	G	7	7	7	7	G
1	412.524	Pf01.412524w	7.914	1	G	G	G	7	G	G	G	7	G	7	7	7	G	7	7	7	7	7	G	G	G	G	7	G	G	7	G	7	7	7	7	G
1	417.67	Pf01.417670w	5.146	2	G	7	G	7	G	G	G	7	G	7	7	7	G	7	7	7	7	7	7	G	G	G	7	G	G	7	G	7	7	7	7	G
1	421.418	Pf01.421418c	3.748	0	G	7	G	7	G	G	G	7	G	7	7	7	G	7	7	7	7	7	7	G	G	G	7	G	G	7	G	7	7	7	7	G
1	426.476	Pf01.426476w	5.058	0	G	7	G	7	G	G	G	7	G	7	7	7	G	7	7	7	7	7	7	G	G	G	7	G	G	7	G	7	7	7	7	G
1	432.311	Pf01.432311w	5.835	0	G	7	G	7	G	G	G	7	G	7	7	7	G	7	7	7	7	7	7	G	G	G	7	G	G	7	G	7	7	7	7	G
1	435.164	Pf01.435164w	2.853	1	G	7	G	7	G	G	G	7	G	7	7	7	G	7	7	7	7	7	7	G	G	G	7	G	G	G	G	7	7	7	7	G
1	450.605	Pf01.450605c	15.441	0	G	7	G	7	G	G	G	7	G	7	7	7	G	7	7	7	7	7	7	G	G	G	7	G	G	G	G	7	7	7	7	G
1	456.488..465.876	centromere
1	473.705	Pf01.473705c	23.1	0	G	7	G	7	G	G	G	7	G	7	7	7	G	7	7	7	7	7	7	G	G	G	7	G	G	G	G	7	7	7	7	G
1	488.202	Pf01.488202c	14.497	0	G	7	G	7	G	G	G	7	G	7	7	7	G	7	7	7	7	7	7	G	G	G	7	G	G	G	G	7	7	7	7	G
1	488.444	Pf01.488444w	0.242	0	G	7	G	7	G	G	G	7	G	7	7	7	G	7	7	7	7	7	7	G	G	G	7	G	G	G	G	7	7	7	7	G
1	488.675	Pf01.488675w	0.231	0	G	7	G	7	G	G	G	7	G	7	7	7	G	7	7	7	7	7	7	G	G	G	7	G	G	G	G	7	7	7	7	G
1	492.921	Pf01.492921w	4.246	0	G	7	G	7	G	G	G	7	G	7	7	7	G	7	7	7	7	7	7	G	G	G	7	G	G	G	G	7	7	7	7	G
1	523.561	C1M12	30.64	0	G	7	G	7	G	G	G	7	G	7	7	7	G	7	7	7	7	7	7	G	G	G	7	G	G	G	G	7	7	7	7	G
1	551.434	C1M13	27.873	1	G	7	G	7	G	G	G	7	G	7	7	7	G	7	7	7	7	7	7	G	G	G	7	G	G	G	G	7	G	7	7	G
1	559.945	Pf01.559945w	8.511	1	G	7	G	7	G	G	G	7	G	7	7	7	G	7	7	7	7	7	7	G	7	G	7	G	G	G	G	7	G	7	7	G
1	559.994	Pf01.559994c	0.049	0	G	7	G	7	G	G	G	7	G	7	7	7	G	7	7	7	7	7	7	G	7	G	7	G	G	G	G	7	G	7	7	G
1	560.963	Pf01.560963w	0.969	0	G	7	G	7	G	G	G	7	G	7	7	7	G	7	7	7	7	7	7	G	7	G	7	G	G	G	G	7	G	7	7	G
1	571.311	Pf01.571311c	10.348	0	G	7	G	7	G	G	G	7	G	7	7	7	G	7	7	7	7	7	7	G	7	G	7	G	G	G	G	7	G	7	7	G
1	575.715	Pf01.575715w	4.404	1	G	7	G	7	G	G	G	7	G	7	7	7	G	7	7	7	7	7	7	G	7	G	7	G	G	G	G	G	G	7	7	G
1	587.01	C1M11	11.295	0	G	7	G	7	G	G	G	7	G	7	7	7	G	7	7	7	7	7	7	G	7	G	7	G	G	G	G	G	G	7	7	G
2	68.571	Pf02.68571w	0	0	7	G	G	G	7	7	7	G	7	G	7	7	G	G	G	G	G	G	G	G	7	7	7	7	7	7	7	G	G	G	G	7
2	69.402	Pf02.69402c	0.831	0	7	G	G	G	7	7	7	G	7	G	7	7	G	G	G	G	G	G	G	G	7	7	7	7	7	7	7	G	G	G	G	7
2	69.905	Pf02.69905c	0.503	0	7	G	G	G	7	7	7	G	7	G	7	7	G	G	G	G	G	G	G	G	7	7	7	7	7	7	7	G	G	G	G	7
2	70.261	Pf02.70261w	0.356	0	7	G	G	G	7	7	7	G	7	G	7	7	G	G	G	G	G	G	G	G	7	7	7	7	7	7	7	G	G	G	G	7
2	70.555	Pf02.70555w	0.294	0	7	G	G	G	7	7	7	G	7	G	7	7	G	G	G	G	G	G	G	G	7	7	7	7	7	7	7	G	G	G	G	7
2	70.766	Pf02.70766w	0.211	0	7	G	G	G	7	7	7	G	7	G	7	7	G	G	G	G	G	G	G	G	7	7	7	7	7	7	7	G	G	G	G	7
2	71.309	Pf02.71309c	0.543	0	7	G	G	G	7	7	7	G	7	G	7	7	G	G	G	G	G	G	G	G	7	7	7	7	7	7	7	G	G	G	G	7
2	75.073	Pf02.75073w	3.764	0	7	G	G	G	7	7	7	G	7	G	7	7	G	G	G	G	G	G	G	G	7	7	7	7	7	7	7	G	G	G	G	7
2	82.456	Pf02.82456w	7.383	0	7	G	G	G	7	7	7	G	7	G	7	7	G	G	G	G	G	G	G	G	7	7	7	7	7	7	7	G	G	G	G	7
2	93.67	Pf02.93670w	11.214	0	7	G	G	G	7	7	7	G	7	G	7	7	G	G	G	G	G	G	G	G	7	7	7	7	7	7	7	G	G	G	G	7
2	98.42	Pf02.98420c	4.75	0	7	G	G	G	7	7	7	G	7	G	7	7	G	G	G	G	G	G	G	G	7	7	7	7	7	7	7	G	G	G	G	7
2	98.745	Pf02.98745w	0.325	0	7	G	G	G	7	7	7	G	7	G	7	7	G	G	G	G	G	G	G	G	7	7	7	7	7	7	7	G	G	G	G	7
2	102.684	C2M22	3.939	0	7	G	G	G	7	7	7	G	7	G	7	7	G	G	G	G	G	G	G	G	7	7	7	7	7	7	7	G	G	G	G	7		7G8
2	103.943	Pf02.103943w	1.259	0	7	G	G	G	7	7	7	G	7	G	7	7	G	G	G	G	G	G	G	G	7	7	7	7	7	7	7	G	G	G	G	7
2	106.22	Pf02.106220w	2.277	0	7	G	G	G	7	7	7	G	7	G	7	7	G	G	G	G	G	G	G	G	7	7	7	7	7	7	7	G	G	G	G	7
2	109.619	Pf02.109619c	3.399	0	7	G	G	G	7	7	7	G	7	G	7	7	G	G	G	G	G	G	G	G	7	7	7	7	7	7	7	G	G	G	G	7
2	123.103	Pf02.123103c	13.484	0	7	G	G	G	7	7	7	G	7	G	7	7	G	G	G	G	G	G	G	G	7	7	7	7	7	7	7	G	G	G	G	7
2	123.439	Pf02.123439c	0.336	0	7	G	G	G	7	7	7	G	7	G	7	7	G	G	G	G	G	G	G	G	7	7	7	7	7	7	7	G	G	G	G	7	18.473	GB4,7G8	GTGTTTGACTCCTTTTTTTTC	TGTGTGTAACAACAAATATAC
2	131.763	Pf02.131763w	8.324	0	7	G	G	G	7	7	7	G	7	G	7	7	G	G	G	G	G	G	G	G	7	7	7	7	7	7	7	G	G	G	G	7		GB4,7G8	AATATGTTGACTATTATATGG	TGCCTTATTCTAAATGAAAG
2	131.802	Pf02.131802c	0.039	0	7	G	G	G	7	7	7	G	7	G	7	7	G	G	G	G	G	G	G	G	7	7	7	7	7	7	7	G	G	G	G	7	9.813	GB4,7G8	TGAAGATGAATACCATAATAT	TATGCAGGTAAATAAATAATG
2	131.825	Pf02.131825c	0.023	0	7	G	G	G	7	7	7	G	7	G	7	7	G	G	G	G	G	G	G	G	7	7	7	7	7	7	7	G	G	G	G	7
2	141.576	Pf02.141576w	9.751	0	7	G	G	G	7	7	7	G	7	G	7	7	G	G	G	G	G	G	G	G	7	7	7	7	7	7	7	G	G	G	G	7
2	143.504	Pf02.143504c	1.928	0	7	G	G	G	7	7	7	G	7	G	7	7	G	G	G	G	G	G	G	G	7	7	7	7	7	7	7	G	G	G	G	7
2	165.502	Pf02.165502c	21.998	0	7	G	G	G	7	7	7	G	7	G	7	7	G	G	G	G	G	G	G	G	7	7	7	7	7	7	7	G	G	G	G	7	38.252
2	179.338	Pf02.179338c	13.836	1	7	G	G	G	7	G	7	G	7	G	7	7	G	G	G	G	G	G	G	G	7	7	7	7	7	7	7	G	G	G	G	7
2	181.756	Pf02.181756w	2.418	0	7	G	G	G	7	G	7	G	7	G	7	7	G	G	G	G	G	G	G	G	7	7	7	7	7	7	7	G	G	G	G	7
2	184.268	Pf02.184268w	2.512	0	7	G	G	G	7	G	7	G	7	G	7	7	G	G	G	G	G	G	G	G	7	7	7	7	7	7	7	G	G	G	G	7
2	185.335	Pf02.185335c	1.067	0	7	G	G	G	7	G	7	G	7	G	7	7	G	G	G	G	G	G	G	G	7	7	7	7	7	7	7	G	G	G	G	7	16.007
2	189.004	Pf02.189004c	3.669	0	7	G	G	G	7	G	7	G	7	G	7	7	G	G	G	G	G	G	G	G	7	7	7	7	7	7	7	G	G	G	G	7
2	200.275	Pf02.200275w	11.271	0	7	G	G	G	7	G	7	G	7	G	7	7	G	G	G	G	G	G	G	G	7	7	7	7	7	7	7	G	G	G	G	7
2	203.825	Pf02.203825c	3.55	0	7	G	G	G	7	G	7	G	7	G	7	7	G	G	G	G	G	G	G	G	7	7	7	7	7	7	7	G	G	G	G	7
2	205.743	C2M18	1.918	0	7	G	G	G	7	G	7	G	7	G	7	7	G	G	G	G	G	G	G	G	7	7	7	7	7	7	7	G	G	G	G	7
2	206.276	Pf02.206276w	0.533	0	7	G	G	G	7	G	7	G	7	G	7	7	G	G	G	G	G	G	G	G	7	7	7	7	7	7	7	G	G	G	G	7
2	212.505	Pf02.212505c	6.229	0	7	G	G	G	7	G	7	G	7	G	7	7	G	G	G	G	G	G	G	G	7	7	7	7	7	7	7	G	G	G	G	7
2	224.674	Pf02.224674w	12.169	0	7	G	G	G	7	G	7	G	7	G	7	7	G	G	G	G	G	G	G	G	7	7	7	7	7	7	7	G	G	G	G	7
2	230.776	Pf02.230776w	6.102	0	7	G	G	G	7	G	7	G	7	G	7	7	G	G	G	G	G	G	G	G	7	7	7	7	7	7	7	G	G	G	G	7
2	271.855	Pf02.271855c	41.079	3	7	G	G	G	7	G	7	G	7	7	7	7	G	G	7	G	G	G	G	G	7	7	7	7	7	7	7	G	G	G	7	7
2	273.075	Pf02.273075w	1.22	0	7	G	G	G	7	G	7	G	7	7	7	7	G	G	7	G	G	G	G	G	7	7	7	7	7	7	7	G	G	G	7	7
2	273.774	Pf02.273774c	0.699	0	7	G	G	G	7	G	7	G	7	7	7	7	G	G	7	G	G	G	G	G	7	7	7	7	7	7	7	G	G	G	7	7
2	274.104	Pf02.274104c	0.33	0	7	G	G	G	7	G	7	G	7	7	7	7	G	G	7	G	G	G	G	G	7	7	7	7	7	7	7	G	G	G	7	7
2	274.222	Pf02.274222w	0.118	0	7	G	G	G	7	G	7	G	7	7	7	7	G	G	7	G	G	G	G	G	7	7	7	7	7	7	7	G	G	G	7	7
2	274.263	Pf02.274263c	0.041	0	7	G	G	G	7	G	7	G	7	7	7	7	G	G	7	G	G	G	G	G	7	7	7	7	7	7	7	G	G	G	7	7
2	275.705	Pf02.275705c	1.442	0	7	G	G	G	7	G	7	G	7	7	7	7	G	G	7	G	G	G	G	G	7	7	7	7	7	7	7	G	G	G	7	7
2	278.275	Pf02.278275w	2.57	0	7	G	G	G	7	G	7	G	7	7	7	7	G	G	7	G	G	G	G	G	7	7	7	7	7	7	7	G	G	G	7	7
2	278.85	Pf02.278850c	0.575	0	7	G	G	G	7	G	7	G	7	7	7	7	G	G	7	G	G	G	G	G	7	7	7	7	7	7	7	G	G	G	7	7
2	282.056	Pf02.282056w	3.206	0	7	G	G	G	7	G	7	G	7	7	7	7	G	G	7	G	G	G	G	G	7	7	7	7	7	7	7	G	G	G	7	7
2	283.55	Pf02.283550w	1.494	0	7	G	G	G	7	G	7	G	7	7	7	7	G	G	7	G	G	G	G	G	7	7	7	7	7	7	7	G	G	G	7	7
2	284.105	Pf02.284105c	0.555	0	7	G	G	G	7	G	7	G	7	7	7	7	G	G	7	G	G	G	G	G	7	7	7	7	7	7	7	G	G	G	7	7
2	292.463	Pf02.292463w	8.358	0	7	G	G	G	7	G	7	G	7	7	7	7	G	G	7	G	G	G	G	G	7	7	7	7	7	7	7	G	G	G	7	7	35.785
2	302.239	C2M33	9.776	0	7	G	G	G	7	G	7	G	7	7	7	7	G	G	7	G	G	G	G	G	7	7	7	7	7	7	7	G	G	G	7	7
2	319.89	C2M29	17.651	0	7	G	G	G	7	G	7	G	7	7	7	7	G	G	7	G	G	G	G	G	7	7	7	7	7	7	7	G	G	G	7	7
2	332.62	Pf02.332620c	12.73	0	7	G	G	G	7	G	7	G	7	7	7	7	G	G	7	G	G	G	G	G	7	7	7	7	7	7	7	G	G	G	7	7
2	335.66	Pf02.335660c	3.04	0	7	G	G	G	7	G	7	G	7	7	7	7	G	G	7	G	G	G	G	G	7	7	7	7	7	7	7	G	G	G	7	7
2	338.976	Pf02.338976w	3.316	0	7	G	G	G	7	G	7	G	7	7	7	7	G	G	7	G	G	G	G	G	7	7	7	7	7	7	7	G	G	G	7	7
2	339.511	Pf02.339511w	0.535	0	7	G	G	G	7	G	7	G	7	7	7	7	G	G	7	G	G	G	G	G	7	7	7	7	7	7	7	G	G	G	7	7
2	346.705	Pf02.346705c	7.194	1	7	G	G	G	7	G	7	G	7	7	7	7	G	G	7	G	G	G	G	G	7	7	7	7	7	7	7	7	G	G	7	7
2	360.905	Pf02.360905c	14.2	1	7	G	G	G	7	G	G	G	7	7	7	7	G	G	7	G	G	G	G	G	7	7	7	7	7	7	7	7	G	G	7	7	23.471
2	361.902	Pf02.361902c	0.997	0	7	G	G	G	7	G	G	G	7	7	7	7	G	G	7	G	G	G	G	G	7	7	7	7	7	7	7	7	G	G	7	7
2	370.176	Pf02.370176w	8.274	0	7	G	G	G	7	G	G	G	7	7	7	7	G	G	7	G	G	G	G	G	7	7	7	7	7	7	7	7	G	G	7	7
2	372.604	Pf02.372604c	2.428	0	7	G	G	G	7	G	G	G	7	7	7	7	G	G	7	G	G	G	G	G	7	7	7	7	7	7	7	7	G	G	7	7
2	373.676	Pf02.373676w	1.072	0	7	G	G	G	7	G	G	G	7	7	7	7	G	G	7	G	G	G	G	G	7	7	7	7	7	7	7	7	G	G	7	7
2	380.048	C2M27	6.372	0	7	G	G	G	7	G	G	G	7	7	7	7	G	G	7	G	G	G	G	G	7	7	7	7	7	7	7	7	G	G	7	7
2	401.876	Pf02.401876w	21.828	0	7	G	G	G	7	G	G	G	7	7	7	7	G	G	7	G	G	G	G	G	7	7	7	7	7	7	7	7	G	G	7	7
2	402.751	Pf02.402751w	0.875	0	7	G	G	G	7	G	G	G	7	7	7	7	G	G	7	G	G	G	G	G	7	7	7	7	7	7	7	7	G	G	7	7
2	410.146	Pf02.410146w	7.395	1	7	G	G	G	7	G	G	G	7	7	7	7	G	G	7	G	G	7	G	G	7	7	7	7	7	7	7	7	G	G	7	7
2	414.604	Pf02.414604c	4.458	0	7	G	G	G	7	G	G	G	7	7	7	7	G	G	7	G	G	7	G	G	7	7	7	7	7	7	7	7	G	G	7	7
2	432.505	Pf02.432505c	17.901	0	7	G	G	G	7	G	G	G	7	7	7	7	G	G	7	G	G	7	G	G	7	7	7	7	7	7	7	7	G	G	7	7
2	443.517	C2M25	11.012	0	7	G	G	G	7	G	G	G	7	7	7	7	G	G	7	G	G	7	G	G	7	7	7	7	7	7	7	7	G	G	7	7		7G8
2	442.934..451.751	centromere
2	452.766	Pf02.452766w	9.249	0	7	G	G	G	7	G	G	G	7	7	7	7	G	G	7	G	G	7	G	G	7	7	7	7	7	7	7	7	G	G	7	7
2	459.851	Pf02.459851w	7.085	0	7	G	G	G	7	G	G	G	7	7	7	7	G	G	7	G	G	7	G	G	7	7	7	7	7	7	7	7	G	G	7	7
2	468.238	Pf02.468238c	8.387	0	7	G	G	G	7	G	G	G	7	7	7	7	G	G	7	G	G	7	G	G	7	7	7	7	7	7	7	7	G	G	7	7
2	471.906	Pf02.471906w	3.668	0	7	G	G	G	7	G	G	G	7	7	7	7	G	G	7	G	G	7	G	G	7	7	7	7	7	7	7	7	G	G	7	7
2	472.076	Pf02.472076w	0.17	0	7	G	G	G	7	G	G	G	7	7	7	7	G	G	7	G	G	7	G	G	7	7	7	7	7	7	7	7	G	G	7	7
2	479.806	C2M12	7.73	0	7	G	G	G	7	G	G	G	7	7	7	7	G	G	7	G	G	7	G	G	7	7	7	7	7	7	7	7	G	G	7	7
2	481.456	Pf02.481456w	1.65	0	7	G	G	G	7	G	G	G	7	7	7	7	G	G	7	G	G	7	G	G	7	7	7	7	7	7	7	7	G	G	7	7
2	507.404	B5M131	25.948	1	7	G	G	G	7	G	G	G	7	7	7	7	G	G	7	G	G	7	G	G	7	7	7	7	7	7	7	G	G	G	7	7		7G8
2	510.205	Pf02.510205c	2.801	0	7	G	G	G	7	G	G	G	7	7	7	7	G	G	7	G	G	7	G	G	7	7	7	7	7	7	7	G	G	G	7	7
2	514.959	Pf02.514959w	4.754	0	7	G	G	G	7	G	G	G	7	7	7	7	G	G	7	G	G	7	G	G	7	7	7	7	7	7	7	G	G	G	7	7
2	608.785	Pf02.608785w	93.826	3	7	G	G	G	7	G	G	G	7	7	7	7	G	G	7	G	G	G	G	7	7	7	7	7	7	G	7	G	G	G	7	7
2	623.205	Pf02.623205c	14.42	0	7	G	G	G	7	G	G	G	7	7	7	7	G	G	7	G	G	G	G	7	7	7	7	7	7	G	7	G	G	G	7	7
2	626.126	Pf02.626126w	2.921	0	7	G	G	G	7	G	G	G	7	7	7	7	G	G	7	G	G	G	G	7	7	7	7	7	7	G	7	G	G	G	7	7
2	632.517	C2M17	6.391	0	7	G	G	G	7	G	G	G	7	7	7	7	G	G	7	G	G	G	G	7	7	7	7	7	7	G	7	G	G	G	7	7
2	634.227	C2M1	1.71	0	7	G	G	G	7	G	G	G	7	7	7	7	G	G	7	G	G	G	G	7	7	7	7	7	7	G	7	G	G	G	7	7
2	638.074	Pf02.638074w	3.847	0	7	G	G	G	7	G	G	G	7	7	7	7	G	G	7	G	G	G	G	7	7	7	7	7	7	G	7	G	G	G	7	7
2	640.069	Pf02.640069c	1.995	0	7	G	G	G	7	G	G	G	7	7	7	7	G	G	7	G	G	G	G	7	7	7	7	7	7	G	7	G	G	G	7	7	22.902	GB4	TGTGCCCATGGGTACATT	TAATTAAAATAAAACACGCAC
2	650.061	Pf02.650061w	9.992	0	7	G	G	G	7	G	G	G	7	7	7	7	G	G	7	G	G	G	G	7	7	7	7	7	7	G	7	G	G	G	7	7		GB4	TCTATATATATTAGGACAAAC	CCTTCCATTTTAATATCCAT
2	650.773	Pf02.650773w	0.712	0	7	G	G	G	7	G	G	G	7	7	7	7	G	G	7	G	G	G	G	7	7	7	7	7	7	G	7	G	G	G	7	7		NA	GGCCTCTCATTTTATATAGT	GTATTGCTAAAAGAAATATATC
2	660.976	Pf02.660976w	10.203	0	7	G	G	G	7	G	G	G	7	7	7	7	G	G	7	G	G	G	G	7	7	7	7	7	7	G	7	G	G	G	7	7
2	665.278	Pf02.665278c	4.302	0	7	G	G	G	7	G	G	G	7	7	7	7	G	G	7	G	G	G	G	7	7	7	7	7	7	G	7	G	G	G	7	7
2	667.976	Pf02.667976w	2.698	0	7	G	G	G	7	G	G	G	7	7	7	7	G	G	7	G	G	G	G	7	7	7	7	7	7	G	7	G	G	G	7	7
2	677.97	Pf02.677970w	9.994	1	7	G	G	G	7	G	G	G	7	7	7	7	G	G	7	G	G	G	G	7	G	7	7	7	7	G	7	G	G	G	7	7
2	678.43	Pf02.678430w	0.46	0	7	G	G	G	7	G	G	G	7	7	7	7	G	G	7	G	G	G	G	7	G	7	7	7	7	G	7	G	G	G	7	7
2	680.904	Pf02.680904c	2.474	0	7	G	G	G	7	G	G	G	7	7	7	7	G	G	7	G	G	G	G	7	G	7	7	7	7	G	7	G	G	G	7	7
2	684.076	Pf02.684076w	3.172	0	7	G	G	G	7	G	G	G	7	7	7	7	G	G	7	G	G	G	G	7	G	7	7	7	7	G	7	G	G	G	7	7
2	692.755	Pf02.692755w	8.679	0	7	G	G	G	7	G	G	G	7	7	7	7	G	G	7	G	G	G	G	7	G	7	7	7	7	G	7	G	G	G	7	7
2	693.761	Pf02.693761w	1.006	0	7	G	G	G	7	G	G	G	7	7	7	7	G	G	7	G	G	G	G	7	G	7	7	7	7	G	7	G	G	G	7	7
2	695.777	C2M3	2.016	0	7	G	G	G	7	G	G	G	7	7	7	7	G	G	7	G	G	G	G	7	G	7	7	7	7	G	7	G	G	G	7	7
2	701.041	Pf02.701041w	5.264	0	7	G	G	G	7	G	G	G	7	7	7	7	G	G	7	G	G	G	G	7	G	7	7	7	7	G	7	G	G	G	7	7
2	701.173	Pf02.701173c	0.132	0	7	G	G	G	7	G	G	G	7	7	7	7	G	G	7	G	G	G	G	7	G	7	7	7	7	G	7	G	G	G	7	7	4.862
2	701.96	Pf02.701960w	0.787	0	7	G	G	G	7	G	G	G	7	7	7	7	G	G	7	G	G	G	G	7	G	7	7	7	7	G	7	G	G	G	7	7
2	705.903	Pf02.705903c	3.943	0	7	G	G	G	7	G	G	G	7	7	7	7	G	G	7	G	G	G	G	7	G	7	7	7	7	G	7	G	G	G	7	7
2	715.276	Pf02.715276w	9.373	0	7	G	G	G	7	G	G	G	7	7	7	7	G	G	7	G	G	G	G	7	G	7	7	7	7	G	7	G	G	G	7	7
2	723.399	C2M4	8.123	0	7	G	G	G	7	G	G	G	7	7	7	7	G	G	7	G	G	G	G	7	G	7	7	7	7	G	7	G	G	G	7	7
2	724.075	Pf02.724075w	0.676	0	7	G	G	G	7	G	G	G	7	7	7	7	G	G	7	G	G	G	G	7	G	7	7	7	7	G	7	G	G	G	7	7
2	724.676	Pf02.724676w	0.601	0	7	G	G	G	7	G	G	G	7	7	7	7	G	G	7	G	G	G	G	7	G	7	7	7	7	G	7	G	G	G	7	7
2	727.405	Pf02.727405c	2.729	0	7	G	G	G	7	G	G	G	7	7	7	7	G	G	7	G	G	G	G	7	G	7	7	7	7	G	7	G	G	G	7	7
2	729.205	Pf02.729205c	1.8	0	7	G	G	G	7	G	G	G	7	7	7	7	G	G	7	G	G	G	G	7	G	7	7	7	7	G	7	G	G	G	7	7
2	732.446	Pf02.732446w	3.241	0	7	G	G	G	7	G	G	G	7	7	7	7	G	G	7	G	G	G	G	7	G	7	7	7	7	G	7	G	G	G	7	7
2	735.176	Pf02.735176w	2.73	0	7	G	G	G	7	G	G	G	7	7	7	7	G	G	7	G	G	G	G	7	G	7	7	7	7	G	7	G	G	G	7	7
2	735.248	Pf02.735248w	0.072	0	7	G	G	G	7	G	G	G	7	7	7	7	G	G	7	G	G	G	G	7	G	7	7	7	7	G	7	G	G	G	7	7
2	737.075	Pf02.737075w	1.827	0	7	G	G	G	7	G	G	G	7	7	7	7	G	G	7	G	G	G	G	7	G	7	7	7	7	G	7	G	G	G	7	7
2	739.781	Pf02.739781w	2.706	0	7	G	G	G	7	G	G	G	7	7	7	7	G	G	7	G	G	G	G	7	G	7	7	7	7	G	7	G	G	G	7	7
2	740.925	Pf02.740925c	1.144	0	7	G	G	G	7	G	G	G	7	7	7	7	G	G	7	G	G	G	G	7	G	7	7	7	7	G	7	G	G	G	7	7
2	749.72	Pf02.749720w	8.795	0	7	G	G	G	7	G	G	G	7	7	7	7	G	G	7	G	G	G	G	7	G	7	7	7	7	G	7	G	G	G	7	7
2	750.166	Pf02.750166w	0.446	0	7	G	G	G	7	G	G	G	7	7	7	7	G	G	7	G	G	G	G	7	G	7	7	7	7	G	7	G	G	G	7	7
2	753.126	C2M5	2.96	0	7	G	G	G	7	G	G	G	7	7	7	7	G	G	7	G	G	G	G	7	G	7	7	7	7	G	7	G	G	G	7	7
2	754.665	Pf02.754665c	1.539	0	7	G	G	G	7	G	G	G	7	7	7	7	G	G	7	G	G	G	G	7	G	7	7	7	7	G	7	G	G	G	7	7
2	776.325	C2M6	21.66	0	7	G	G	G	7	G	G	G	7	7	7	7	G	G	7	G	G	G	G	7	G	7	7	7	7	G	7	G	G	G	7	7
2	778.932	Pf02.778932w	2.607	0	7	G	G	G	7	G	G	G	7	7	7	7	G	G	7	G	G	G	G	7	G	7	7	7	7	G	7	G	G	G	7	7	14.38
2	786.011	Pf02.786011w	7.079	1	7	G	G	G	7	G	7	G	7	7	7	7	G	G	7	G	G	G	G	7	G	7	7	7	7	G	7	G	G	G	7	7
2	786.952	Pf02.786952w	0.941	0	7	G	G	G	7	G	7	G	7	7	7	7	G	G	7	G	G	G	G	7	G	7	7	7	7	G	7	G	G	G	7	7
2	790.705	Pf02.790705c	3.753	0	7	G	G	G	7	G	7	G	7	7	7	7	G	G	7	G	G	G	G	7	G	7	7	7	7	G	7	G	G	G	7	7
2	791.953	Pf02.791953w	1.248	0	7	G	G	G	7	G	7	G	7	7	7	7	G	G	7	G	G	G	G	7	G	7	7	7	7	G	7	G	G	G	7	7
2	793.911	Pf02.793911w	1.958	0	7	G	G	G	7	G	7	G	7	7	7	7	G	G	7	G	G	G	G	7	G	7	7	7	7	G	7	G	G	G	7	7
2	796.346	Pf02.796346w	2.435	0	7	G	G	G	7	G	7	G	7	7	7	7	G	G	7	G	G	G	G	7	G	7	7	7	7	G	7	G	G	G	7	7
2	798.902	Pf02.798902c	2.556	0	7	G	G	G	7	G	7	G	7	7	7	7	G	G	7	G	G	G	G	7	G	7	7	7	7	G	7	G	G	G	7	7
2	800.01	Pf02.800010c	1.108	0	7	G	G	G	7	G	7	G	7	7	7	7	G	G	7	G	G	G	G	7	G	7	7	7	7	G	7	G	G	G	7	7
2	801.021	Pf02.801021w	1.011	0	7	G	G	G	7	G	7	G	7	7	7	7	G	G	7	G	G	G	G	7	G	7	7	7	7	G	7	G	G	G	7	7
2	806.776	Pf02.806776w	5.755	0	7	G	G	G	7	G	7	G	7	7	7	7	G	G	7	G	G	G	G	7	G	7	7	7	7	G	7	G	G	G	7	7
2	814.05	Pf02.814050w	7.274	0	7	G	G	G	7	G	7	G	7	7	7	7	G	G	7	G	G	G	G	7	G	7	7	7	7	G	7	G	G	G	7	7
2	816.333	Pf02.816333w	2.283	0	7	G	G	G	7	G	7	G	7	7	7	7	G	G	7	G	G	G	G	7	G	7	7	7	7	G	7	G	G	G	7	7
2	843.164	Pf02.843164w	26.831	1	7	G	G	G	7	G	7	G	7	7	7	7	7	G	7	G	G	G	G	7	G	7	7	7	7	G	7	G	G	G	7	7
2	843.21	Pf02.843210c	0.046	0	7	G	G	G	7	G	7	G	7	7	7	7	7	G	7	G	G	G	G	7	G	7	7	7	7	G	7	G	G	G	7	7
2	844.075	Pf02.844075w	0.865	0	7	G	G	G	7	G	7	G	7	7	7	7	7	G	7	G	G	G	G	7	G	7	7	7	7	G	7	G	G	G	7	7
2	844.905	Pf02.844905w	0.83	0	7	G	G	G	7	G	7	G	7	7	7	7	7	G	7	G	G	G	G	7	G	7	7	7	7	G	7	G	G	G	7	7
2	845.216	Pf02.845216w	0.311	0	7	G	G	G	7	G	7	G	7	7	7	7	7	G	7	G	G	G	G	7	G	7	7	7	7	G	7	G	G	G	7	7
2	845.605	Pf02.845605c	0.389	0	7	G	G	G	7	G	7	G	7	7	7	7	7	G	7	G	G	G	G	7	G	7	7	7	7	G	7	G	G	G	7	7
2	845.776	Pf02.845776w	0.171	0	7	G	G	G	7	G	7	G	7	7	7	7	7	G	7	G	G	G	G	7	G	7	7	7	7	G	7	G	G	G	7	7
2	845.839	Pf02.845839c	0.063	0	7	G	G	G	7	G	7	G	7	7	7	7	7	G	7	G	G	G	G	7	G	7	7	7	7	G	7	G	G	G	7	7
2	845.866	Pf02.845866w	0.027	0	7	G	G	G	7	G	7	G	7	7	7	7	7	G	7	G	G	G	G	7	G	7	7	7	7	G	7	G	G	G	7	7
2	846.002	Pf02.846002c	0.136	0	7	G	G	G	7	G	7	G	7	7	7	7	7	G	7	G	G	G	G	7	G	7	7	7	7	G	7	G	G	G	7	7
2	846.126	Pf02.846126w	0.124	0	7	G	G	G	7	G	7	G	7	7	7	7	7	G	7	G	G	G	G	7	G	7	7	7	7	G	7	G	G	G	7	7
2	846.371	Pf02.846371w	0.245	0	7	G	G	G	7	G	7	G	7	7	7	7	7	G	7	G	G	G	G	7	G	7	7	7	7	G	7	G	G	G	7	7
2	847.703	Pf02.847703c	1.332	0	7	G	G	G	7	G	7	G	7	7	7	7	7	G	7	G	G	G	G	7	G	7	7	7	7	G	7	G	G	G	7	7
2	848.114	Pf02.848114c	0.411	0	7	G	G	G	7	G	7	G	7	7	7	7	7	G	7	G	G	G	G	7	G	7	7	7	7	G	7	G	G	G	7	7
2	848.576	Pf02.848576w	0.462	0	7	G	G	G	7	G	7	G	7	7	7	7	7	G	7	G	G	G	G	7	G	7	7	7	7	G	7	G	G	G	7	7
2	848.701	Pf02.848701c	0.125	0	7	G	G	G	7	G	7	G	7	7	7	7	7	G	7	G	G	G	G	7	G	7	7	7	7	G	7	G	G	G	7	7
2	848.805	Pf02.848805c	0.104	0	7	G	G	G	7	G	7	G	7	7	7	7	7	G	7	G	G	G	G	7	G	7	7	7	7	G	7	G	G	G	7	7
2	848.976	Pf02.848976w	0.171	0	7	G	G	G	7	G	7	G	7	7	7	7	7	G	7	G	G	G	G	7	G	7	7	7	7	G	7	G	G	G	7	7
2	849.075	Pf02.849075w	0.099	0	7	G	G	G	7	G	7	G	7	7	7	7	7	G	7	G	G	G	G	7	G	7	7	7	7	G	7	G	G	G	7	7
2	849.766	Pf02.849766w	0.691	0	7	G	G	G	7	G	7	G	7	7	7	7	7	G	7	G	G	G	G	7	G	7	7	7	7	G	7	G	G	G	7	7
2	849.814	Pf02.849814w	0.048	0	7	G	G	G	7	G	7	G	7	7	7	7	7	G	7	G	G	G	G	7	G	7	7	7	7	G	7	G	G	G	7	7
2	871.526	Pf02.871526w	21.712	0	7	G	G	G	7	G	7	G	7	7	7	7	7	G	7	G	G	G	G	7	G	7	7	7	7	G	7	G	G	G	7	7
2	872.844	Pf02.872844c	1.318	0	7	G	G	G	7	G	7	G	7	7	7	7	7	G	7	G	G	G	G	7	G	7	7	7	7	G	7	G	G	G	7	7
2	872.975	Pf02.872975w	0.131	0	7	G	G	G	7	G	7	G	7	7	7	7	7	G	7	G	G	G	G	7	G	7	7	7	7	G	7	G	G	G	7	7
2	873.109	Pf02.873109c	0.134	0	7	G	G	G	7	G	7	G	7	7	7	7	7	G	7	G	G	G	G	7	G	7	7	7	7	G	7	G	G	G	7	7
2	873.174	Pf02.873174w	0.065	0	7	G	G	G	7	G	7	G	7	7	7	7	7	G	7	G	G	G	G	7	G	7	7	7	7	G	7	G	G	G	7	7
2	873.209	Pf02.873209c	0.035	0	7	G	G	G	7	G	7	G	7	7	7	7	7	G	7	G	G	G	G	7	G	7	7	7	7	G	7	G	G	G	7	7
2	873.308	Pf02.873308c	0.099	0	7	G	G	G	7	G	7	G	7	7	7	7	7	G	7	G	G	G	G	7	G	7	7	7	7	G	7	G	G	G	7	7
2	873.361	Pf02.873361w	0.053	0	7	G	G	G	7	G	7	G	7	7	7	7	7	G	7	G	G	G	G	7	G	7	7	7	7	G	7	G	G	G	7	7
2	941.658	Pf02.941658w	68.297	14	7	7	7	7	7	7	7	7	7	7	7	7	7	7	7	7	7	7	7	7	7	7	7	7	7	7	7	7	G	7	7	7
2	943.959	Pf02.943959w	2.301	1	7	7	7	7	7	7	7	7	7	7	7	7	7	7	7	7	7	7	7	7	7	7	7	7	7	7	7	7	7	7	7	7
2	944.376	Pf02.944376w	0.417	0	7	7	7	7	7	7	7	7	7	7	7	7	7	7	7	7	7	7	7	7	7	7	7	7	7	7	7	7	7	7	7	7
2	944.914	Pf02.944914w	0.538	0	7	7	7	7	7	7	7	7	7	7	7	7	7	7	7	7	7	7	7	7	7	7	7	7	7	7	7	7	7	7	7	7
3	1.157	Pf03.1157c	0	0	7	7	7	7	7	7	7	7	G	7	7	7	7	7	7	7	7	7	7	7	7	7	7	7	7	7	G	7	7	7	7	7
3	1.805	Pf03.1805c	0.648	0	7	7	7	7	7	7	7	7	G	7	7	7	7	7	7	7	7	7	7	7	7	7	7	7	7	7	G	7	7	7	7	7
3	2.26	Pf03.2260c	0.455	0	7	7	7	7	7	7	7	7	G	7	7	7	7	7	7	7	7	7	7	7	7	7	7	7	7	7	G	7	7	7	7	7
3	102.64	Pf03.102640w	100.38	15	G	7	7	7	G	G	7	G	G	7	G	7	7	G	7	G	7	G	7	G	7	G	G	G	7	7	7	7	G	G	7	7
3	102.817	Pf03.102817c	0.177	0	G	7	7	7	G	G	7	G	G	7	G	7	7	G	7	G	7	G	7	G	7	G	G	G	7	7	7	7	G	G	7	7
3	106.53	Pf03.106530c	3.713	0	G	7	7	7	G	G	7	G	G	7	G	7	7	G	7	G	7	G	7	G	7	G	G	G	7	7	7	7	G	G	7	7
3	108.216	Pf03.108216w	1.686	0	G	7	7	7	G	G	7	G	G	7	G	7	7	G	7	G	7	G	7	G	7	G	G	G	7	7	7	7	G	G	7	7
3	114.671	Pf03.114671w	6.455	0	G	7	7	7	G	G	7	G	G	7	G	7	7	G	7	G	7	G	7	G	7	G	G	G	7	7	7	7	G	G	7	7
3	114.746	Pf03.114746w	0.075	0	G	7	7	7	G	G	7	G	G	7	G	7	7	G	7	G	7	G	7	G	7	G	G	G	7	7	7	7	G	G	7	7
3	114.86	Pf03.114860c	0.114	0	G	7	7	7	G	G	7	G	G	7	G	7	7	G	7	G	7	G	7	G	7	G	G	G	7	7	7	7	G	G	7	7
3	115.614	Pf03.115614c	0.754	0	G	7	7	7	G	G	7	G	G	7	G	7	7	G	7	G	7	G	7	G	7	G	G	G	7	7	7	7	G	G	7	7
3	116.965	Pf03.116965c	1.351	0	G	7	7	7	G	G	7	G	G	7	G	7	7	G	7	G	7	G	7	G	7	G	G	G	7	7	7	7	G	G	7	7
3	117.203	Pf03.117203c	0.238	0	G	7	7	7	G	G	7	G	G	7	G	7	7	G	7	G	7	G	7	G	7	G	G	G	7	7	7	7	G	G	7	7
3	117.448	Pf03.117448w	0.245	0	G	7	7	7	G	G	7	G	G	7	G	7	7	G	7	G	7	G	7	G	7	G	G	G	7	7	7	7	G	G	7	7
3	117.504	Pf03.117504w	0.056	0	G	7	7	7	G	G	7	G	G	7	G	7	7	G	7	G	7	G	7	G	7	G	G	G	7	7	7	7	G	G	7	7
3	117.774	Pf03.117774c	0.27	0	G	7	7	7	G	G	7	G	G	7	G	7	7	G	7	G	7	G	7	G	7	G	G	G	7	7	7	7	G	G	7	7
3	117.925	Pf03.117925c	0.151	0	G	7	7	7	G	G	7	G	G	7	G	7	7	G	7	G	7	G	7	G	7	G	G	G	7	7	7	7	G	G	7	7
3	117.974	Pf03.117974w	0.049	0	G	7	7	7	G	G	7	G	G	7	G	7	7	G	7	G	7	G	7	G	7	G	G	G	7	7	7	7	G	G	7	7
3	121.115	Pf03.121115c	3.141	0	G	7	7	7	G	G	7	G	G	7	G	7	7	G	7	G	7	G	7	G	7	G	G	G	7	7	7	7	G	G	7	7
3	121.27	Pf03.121270w	0.155	0	G	7	7	7	G	G	7	G	G	7	G	7	7	G	7	G	7	G	7	G	7	G	G	G	7	7	7	7	G	G	7	7
3	121.361	Pf03.121361c	0.091	0	G	7	7	7	G	G	7	G	G	7	G	7	7	G	7	G	7	G	7	G	7	G	G	G	7	7	7	7	G	G	7	7
3	121.547	Pf03.121547w	0.186	0	G	7	7	7	G	G	7	G	G	7	G	7	7	G	7	G	7	G	7	G	7	G	G	G	7	7	7	7	G	G	7	7
3	121.671	Pf03.121671w	0.124	0	G	7	7	7	G	G	7	G	G	7	G	7	7	G	7	G	7	G	7	G	7	G	G	G	7	7	7	7	G	G	7	7
3	121.81	Pf03.121810w	0.139	0	G	7	7	7	G	G	7	G	G	7	G	7	7	G	7	G	7	G	7	G	7	G	G	G	7	7	7	7	G	G	7	7
3	129.864	Pf03.129864w	8.054	0	G	7	7	7	G	G	7	G	G	7	G	7	7	G	7	G	7	G	7	G	7	G	G	G	7	7	7	7	G	G	7	7
3	130.212	Pf03.130212c	0.348	0	G	7	7	7	G	G	7	G	G	7	G	7	7	G	7	G	7	G	7	G	7	G	G	G	7	7	7	7	G	G	7	7
3	130.361	Pf03.130361w	0.149	0	G	7	7	7	G	G	7	G	G	7	G	7	7	G	7	G	7	G	7	G	7	G	G	G	7	7	7	7	G	G	7	7	1.004
3	130.525	Pf03.130525w	0.164	0	G	7	7	7	G	G	7	G	G	7	G	7	7	G	7	G	7	G	7	G	7	G	G	G	7	7	7	7	G	G	7	7
3	130.612	Pf03.130612c	0.087	0	G	7	7	7	G	G	7	G	G	7	G	7	7	G	7	G	7	G	7	G	7	G	G	G	7	7	7	7	G	G	7	7
3	131.216	Pf03.131216w	0.604	0	G	7	7	7	G	G	7	G	G	7	G	7	7	G	7	G	7	G	7	G	7	G	G	G	7	7	7	7	G	G	7	7
3	131.525	Pf03.131525c	0.309	0	G	7	7	7	G	G	7	G	G	7	G	7	7	G	7	G	7	G	7	G	7	G	G	G	7	7	7	7	G	G	7	7
3	131.576	Pf03.131576w	0.051	0	G	7	7	7	G	G	7	G	G	7	G	7	7	G	7	G	7	G	7	G	7	G	G	G	7	7	7	7	G	G	7	7
3	131.829	Pf03.131829w	0.253	0	G	7	7	7	G	G	7	G	G	7	G	7	7	G	7	G	7	G	7	G	7	G	G	G	7	7	7	7	G	G	7	7
3	131.939	Pf03.131939w	0.11	0	G	7	7	7	G	G	7	G	G	7	G	7	7	G	7	G	7	G	7	G	7	G	G	G	7	7	7	7	G	G	7	7
3	132.046	Pf03.132046w	0.107	0	G	7	7	7	G	G	7	G	G	7	G	7	7	G	7	G	7	G	7	G	7	G	G	G	7	7	7	7	G	G	7	7
3	132.102	Pf03.132102c	0.056	0	G	7	7	7	G	G	7	G	G	7	G	7	7	G	7	G	7	G	7	G	7	G	G	G	7	7	7	7	G	G	7	7
3	132.205	Pf03.132205c	0.103	0	G	7	7	7	G	G	7	G	G	7	G	7	7	G	7	G	7	G	7	G	7	G	G	G	7	7	7	7	G	G	7	7
3	132.472	Pf03.132472w	0.267	0	G	7	7	7	G	G	7	G	G	7	G	7	7	G	7	G	7	G	7	G	7	G	G	G	7	7	7	7	G	G	7	7
3	132.574	Pf03.132574w	0.102	0	G	7	7	7	G	G	7	G	G	7	G	7	7	G	7	G	7	G	7	G	7	G	G	G	7	7	7	7	G	G	7	7
3	132.605	Pf03.132605c	0.031	0	G	7	7	7	G	G	7	G	G	7	G	7	7	G	7	G	7	G	7	G	7	G	G	G	7	7	7	7	G	G	7	7
3	133.028	Pf03.133028c	0.423	0	G	7	7	7	G	G	7	G	G	7	G	7	7	G	7	G	7	G	7	G	7	G	G	G	7	7	7	7	G	G	7	7
3	133.165	Pf03.133165w	0.137	0	G	7	7	7	G	G	7	G	G	7	G	7	7	G	7	G	7	G	7	G	7	G	G	G	7	7	7	7	G	G	7	7
3	133.251	Pf03.133251w	0.086	0	G	7	7	7	G	G	7	G	G	7	G	7	7	G	7	G	7	G	7	G	7	G	G	G	7	7	7	7	G	G	7	7
3	133.825	Pf03.133825c	0.574	0	G	7	7	7	G	G	7	G	G	7	G	7	7	G	7	G	7	G	7	G	7	G	G	G	7	7	7	7	G	G	7	7
3	134.571	Pf03.134571w	0.746	0	G	7	7	7	G	G	7	G	G	7	G	7	7	G	7	G	7	G	7	G	7	G	G	G	7	7	7	7	G	G	7	7
3	137.313	Pf03.137313w	2.742	0	G	7	7	7	G	G	7	G	G	7	G	7	7	G	7	G	7	G	7	G	7	G	G	G	7	7	7	7	G	G	7	7
3	138.804	Pf03.138804c	1.491	0	G	7	7	7	G	G	7	G	G	7	G	7	7	G	7	G	7	G	7	G	7	G	G	G	7	7	7	7	G	G	7	7
3	140.634	Pf03.140634c	1.83	0	G	7	7	7	G	G	7	G	G	7	G	7	7	G	7	G	7	G	7	G	7	G	G	G	7	7	7	7	G	G	7	7
3	140.675	Pf03.140675w	0.041	0	G	7	7	7	G	G	7	G	G	7	G	7	7	G	7	G	7	G	7	G	7	G	G	G	7	7	7	7	G	G	7	7
3	160.354	Pf03.160354w	19.679	2	G	G	7	7	G	G	7	G	G	7	G	7	7	G	7	G	7	G	G	G	7	G	G	G	7	7	7	7	G	G	7	7
3	175.064	Pf03.175064c	14.71	0	G	G	7	7	G	G	7	G	G	7	G	7	7	G	7	G	7	G	G	G	7	G	G	G	7	7	7	7	G	G	7	7
3	192.804	Pf03.192804c	17.74	0	G	G	7	7	G	G	7	G	G	7	G	7	7	G	7	G	7	G	G	G	7	G	G	G	7	7	7	7	G	G	7	7
3	197.305	Pf03.197305c	4.501	0	G	G	7	7	G	G	7	G	G	7	G	7	7	G	7	G	7	G	G	G	7	G	G	G	7	7	7	7	G	G	7	7
3	199.344	Pf03.199344c	2.039	0	G	G	7	7	G	G	7	G	G	7	G	7	7	G	7	G	7	G	G	G	7	G	G	G	7	7	7	7	G	G	7	7
3	205.741	Pf03.205741w	6.397	0	G	G	7	7	G	G	7	G	G	7	G	7	7	G	7	G	7	G	G	G	7	G	G	G	7	7	7	7	G	G	7	7
3	209.503	Pf03.209503c	3.762	0	G	G	7	7	G	G	7	G	G	7	G	7	7	G	7	G	7	G	G	G	7	G	G	G	7	7	7	7	G	G	7	7
3	218.107	Pf03.218107c	8.604	0	G	G	7	7	G	G	7	G	G	7	G	7	7	G	7	G	7	G	G	G	7	G	G	G	7	7	7	7	G	G	7	7
3	218.205	Pf03.218205c	0.098	0	G	G	7	7	G	G	7	G	G	7	G	7	7	G	7	G	7	G	G	G	7	G	G	G	7	7	7	7	G	G	7	7
3	220.166	Pf03.220166w	1.961	0	G	G	7	7	G	G	7	G	G	7	G	7	7	G	7	G	7	G	G	G	7	G	G	G	7	7	7	7	G	G	7	7
3	222.118	C3M27	1.952	1	G	G	7	7	G	G	7	G	G	7	G	7	7	G	7	G	7	G	7	G	7	G	G	G	7	7	7	7	G	G	7	7	26.3	GB4
3	224.165	Pf03.224165w	2.047	0	G	G	7	7	G	G	7	G	G	7	G	7	7	G	7	G	7	G	7	G	7	G	G	G	7	7	7	7	G	G	7	7
3	246.441	Pf03.246441w	22.276	2	G	7	7	7	G	G	7	G	G	7	G	7	7	G	7	G	7	G	7	G	7	G	G	G	7	7	7	G	G	G	7	7
3	270.841	Pf03.270841w	24.4	0	G	7	7	7	G	G	7	G	G	7	G	7	7	G	7	G	7	G	7	G	7	G	G	G	7	7	7	G	G	G	7	7
3	276.002	Pf03.276002c	5.161	0	G	7	7	7	G	G	7	G	G	7	G	7	7	G	7	G	7	G	7	G	7	G	G	G	7	7	7	G	G	G	7	7
3	281.959	Pf03.281959w	5.957	0	G	7	7	7	G	G	7	G	G	7	G	7	7	G	7	G	7	G	7	G	7	G	G	G	7	7	7	G	G	G	7	7
3	292.535	Pf03.292535w	10.576	0	G	7	7	7	G	G	7	G	G	7	G	7	7	G	7	G	7	G	7	G	7	G	G	G	7	7	7	G	G	G	7	7
3	297.653	Pf03.297653w	5.118	1	G	7	7	7	7	G	7	G	G	7	G	7	7	G	7	G	7	G	7	G	7	G	G	G	7	7	7	G	G	G	7	7
3	304.903	Pf03.304903c	7.25	1	G	7	7	7	7	G	G	G	G	7	G	7	7	G	7	G	7	G	7	G	7	G	G	G	7	7	7	G	G	G	7	7	31.318
3	314.934	Pf03.314934c	10.031	1	G	7	7	7	7	G	G	G	G	7	G	7	7	G	7	G	7	G	7	7	7	G	G	G	7	7	7	G	G	G	7	7
3	318.566	Pf03.318566w	3.632	0	G	7	7	7	7	G	G	G	G	7	G	7	7	G	7	G	7	G	7	7	7	G	G	G	7	7	7	G	G	G	7	7
3	322.975	Pf03.322975w	4.409	0	G	7	7	7	7	G	G	G	G	7	G	7	7	G	7	G	7	G	7	7	7	G	G	G	7	7	7	G	G	G	7	7
3	328.971	Pf03.328971w	5.996	1	G	7	7	7	7	G	G	G	G	7	G	7	7	G	7	G	7	G	7	7	7	G	G	G	7	7	7	7	G	G	7	7
3	330.421	Pf03.330421c	1.45	0	G	7	7	7	7	G	G	G	G	7	G	7	7	G	7	G	7	G	7	7	7	G	G	G	7	7	7	7	G	G	7	7
3	346.974	Pf03.346974w	16.553	1	G	7	7	7	7	G	G	G	G	7	G	7	7	G	7	G	G	G	7	7	7	G	G	G	7	7	7	7	G	G	7	7	19.35
3	347.135	C3M85	0.161	0	G	7	7	7	7	G	G	G	G	7	G	7	7	G	7	G	G	G	7	7	7	G	G	G	7	7	7	7	G	G	7	7		7G8
3	349.771	C3M86	2.636	0	G	7	7	7	7	G	G	G	G	7	G	7	7	G	7	G	G	G	7	7	7	G	G	G	7	7	7	7	G	G	7	7		7G8,7G8,7G8
3	355.035	Pf03.355035c	5.264	1	G	7	7	7	7	G	G	G	G	7	G	7	7	G	7	G	G	G	7	7	7	G	G	G	7	7	7	7	G	G	G	7
3	357.466	Pf03.357466w	2.431	0	G	7	7	7	7	G	G	G	G	7	G	7	7	G	7	G	G	G	7	7	7	G	G	G	7	7	7	7	G	G	G	7
3	359.609	Pf03.359609c	2.143	0	G	7	7	7	7	G	G	G	G	7	G	7	7	G	7	G	G	G	7	7	7	G	G	G	7	7	7	7	G	G	G	7
3	360.13	Pf03.360130c	0.521	0	G	7	7	7	7	G	G	G	G	7	G	7	7	G	7	G	G	G	7	7	7	G	G	G	7	7	7	7	G	G	G	7
3	360.302	Pf03.360302c	0.172	0	G	7	7	7	7	G	G	G	G	7	G	7	7	G	7	G	G	G	7	7	7	G	G	G	7	7	7	7	G	G	G	7
3	360.405	Pf03.360405c	0.103	0	G	7	7	7	7	G	G	G	G	7	G	7	7	G	7	G	G	G	7	7	7	G	G	G	7	7	7	7	G	G	G	7
3	361.31	Pf03.361310w	0.905	0	G	7	7	7	7	G	G	G	G	7	G	7	7	G	7	G	G	G	7	7	7	G	G	G	7	7	7	7	G	G	G	7
3	363.354	C3M88	2.044	0	G	7	7	7	7	G	G	G	G	7	G	7	7	G	7	G	G	G	7	7	7	G	G	G	7	7	7	7	G	G	G	7
3	368.715	Pf03.368715w	5.361	0	G	7	7	7	7	G	G	G	G	7	G	7	7	G	7	G	G	G	7	7	7	G	G	G	7	7	7	7	G	G	G	7
3	374.182	B7M117	5.467	0	G	7	7	7	7	G	G	G	G	7	G	7	7	G	7	G	G	G	7	7	7	G	G	G	7	7	7	7	G	G	G	7
3	379.75	Pf03.379750w	5.568	0	G	7	7	7	7	G	G	G	G	7	G	7	7	G	7	G	G	G	7	7	7	G	G	G	7	7	7	7	G	G	G	7
3	381.285	Pf03.381285w	1.535	0	G	7	7	7	7	G	G	G	G	7	G	7	7	G	7	G	G	G	7	7	7	G	G	G	7	7	7	7	G	G	G	7
3	382.176	Pf03.382176w	0.891	0	G	7	7	7	7	G	G	G	G	7	G	7	7	G	7	G	G	G	7	7	7	G	G	G	7	7	7	7	G	G	G	7
3	383.967	C3M69	1.791	0	G	7	7	7	7	G	G	G	G	7	G	7	7	G	7	G	G	G	7	7	7	G	G	G	7	7	7	7	G	G	G	7
3	385.354	Pf03.385354w	1.387	0	G	7	7	7	7	G	G	G	G	7	G	7	7	G	7	G	G	G	7	7	7	G	G	G	7	7	7	7	G	G	G	7
3	391.476	Pf03.391476w	6.122	0	G	7	7	7	7	G	G	G	G	7	G	7	7	G	7	G	G	G	7	7	7	G	G	G	7	7	7	7	G	G	G	7
3	418.87	Pf03.418870w	27.394	2	G	7	7	7	7	G	G	G	G	7	G	7	7	7	7	7	G	G	7	7	7	G	G	G	7	7	7	7	G	G	G	7	29.248
3	419.905	Pf03.419905c	1.035	0	G	7	7	7	7	G	G	G	G	7	G	7	7	7	7	7	G	G	7	7	7	G	G	G	7	7	7	7	G	G	G	7	52.23
3	420.724	C3M52	0.819	0	G	7	7	7	7	G	G	G	G	7	G	7	7	7	7	7	G	G	7	7	7	G	G	G	7	7	7	7	G	G	G	7
3	421.119	Pf03.421119c	0.395	0	G	7	7	7	7	G	G	G	G	7	G	7	7	7	7	7	G	G	7	7	7	G	G	G	7	7	7	7	G	G	G	7
3	423.153	Pf03.423153c	2.034	0	G	7	7	7	7	G	G	G	G	7	G	7	7	7	7	7	G	G	7	7	7	G	G	G	7	7	7	7	G	G	G	7
3	427.226	Pf03.427226w	4.073	0	G	7	7	7	7	G	G	G	G	7	G	7	7	7	7	7	G	G	7	7	7	G	G	G	7	7	7	7	G	G	G	7
3	429.022	Pf03.429022c	1.796	0	G	7	7	7	7	G	G	G	G	7	G	7	7	7	7	7	G	G	7	7	7	G	G	G	7	7	7	7	G	G	G	7
3	434.423	Pf03.434423c	5.401	0	G	7	7	7	7	G	G	G	G	7	G	7	7	7	7	7	G	G	7	7	7	G	G	G	7	7	7	7	G	G	G	7
3	441.605	Pf03.441605c	7.182	0	G	7	7	7	7	G	G	G	G	7	G	7	7	7	7	7	G	G	7	7	7	G	G	G	7	7	7	7	G	G	G	7
3	443.706	Pf03.443706w	2.101	2	G	7	7	7	7	G	G	G	G	7	G	7	7	G	7	G	G	G	7	7	7	G	G	G	7	7	7	7	G	G	G	7	11.019
3	448.073	Pf03.448073w	4.367	0	G	7	7	7	7	G	G	G	G	7	G	7	7	G	7	G	G	G	7	7	7	G	G	G	7	7	7	7	G	G	G	7
3	452.624	Pf03.452624w	4.551	0	G	7	7	7	7	G	G	G	G	7	G	7	7	G	7	G	G	G	7	7	7	G	G	G	7	7	7	7	G	G	G	7
3	462.211	Pf03.462211w	9.587	1	G	7	7	7	7	G	G	G	G	7	G	7	7	G	7	G	G	G	7	7	7	7	G	G	7	7	7	7	G	G	G	7
3	476.632	C3M64	14.421	0	G	7	7	7	7	G	G	G	G	7	G	7	7	G	7	G	G	G	7	7	7	7	G	G	7	7	7	7	G	G	G	7
3	521.496	C3M75	44.864	3	G	7	7	7	7	G	G	G	G	G	G	7	7	G	7	G	G	G	7	7	7	7	G	G	7	7	G	7	G	G	G	G
3	527.61	Pf03.527610w	6.114	1	G	7	7	7	7	G	G	G	G	G	G	7	7	G	G	G	G	G	7	7	7	7	G	G	7	7	G	7	G	G	G	G
3	529.615	Pf03.529615c	2.005	0	G	7	7	7	7	G	G	G	G	G	G	7	7	G	G	G	G	G	7	7	7	7	G	G	7	7	G	7	G	G	G	G
3	529.815	Pf03.529815w	0.2	0	G	7	7	7	7	G	G	G	G	G	G	7	7	G	G	G	G	G	7	7	7	7	G	G	7	7	G	7	G	G	G	G
3	544.851	Pf03.544851w	15.036	0	G	7	7	7	7	G	G	G	G	G	G	7	7	G	G	G	G	G	7	7	7	7	G	G	7	7	G	7	G	G	G	G	20.49
3	549.175	Pf03.549175w	4.324	0	G	7	7	7	7	G	G	G	G	G	G	7	7	G	G	G	G	G	7	7	7	7	G	G	7	7	G	7	G	G	G	G
3	550.305	Pf03.550305c	1.13	0	G	7	7	7	7	G	G	G	G	G	G	7	7	G	G	G	G	G	7	7	7	7	G	G	7	7	G	7	G	G	G	G
3	550.34	Pf03.550340w	0.035	0	G	7	7	7	7	G	G	G	G	G	G	7	7	G	G	G	G	G	7	7	7	7	G	G	7	7	G	7	G	G	G	G
3	556.28	C3M79	5.94	0	G	7	7	7	7	G	G	G	G	G	G	7	7	G	G	G	G	G	7	7	7	7	G	G	7	7	G	7	G	G	G	G
3	558.356	Pf03.558356w	2.076	0	G	7	7	7	7	G	G	G	G	G	G	7	7	G	G	G	G	G	7	7	7	7	G	G	7	7	G	7	G	G	G	G
3	559.23	Pf03.559230w	0.874	0	G	7	7	7	7	G	G	G	G	G	G	7	7	G	G	G	G	G	7	7	7	7	G	G	7	7	G	7	G	G	G	G
3	561.76	Pf03.561760w	2.53	0	G	7	7	7	7	G	G	G	G	G	G	7	7	G	G	G	G	G	7	7	7	7	G	G	7	7	G	7	G	G	G	G
3	562.424	Pf03.562424c	0.664	1	G	7	7	7	7	G	G	G	G	G	G	7	7	G	G	G	G	G	7	7	7	7	G	7	7	7	G	7	G	G	G	G
3	565.683	C3M70	3.259	0	G	7	7	7	7	G	G	G	G	G	G	7	7	G	G	G	G	G	7	7	7	7	G	7	7	7	G	7	G	G	G	G
3	567.311	Pf03.567311c	1.628	0	G	7	7	7	7	G	G	G	G	G	G	7	7	G	G	G	G	G	7	7	7	7	G	7	7	7	G	7	G	G	G	G
3	589.224..601.273	centromere
3	598.207	Pf03.598207c	30.896	0	G	7	7	7	7	G	G	G	G	G	G	7	7	G	G	G	G	G	7	7	7	7	G	7	7	7	G	7	G	G	G	G
3	604.73	Pf03.604730c	6.523	0	G	7	7	7	7	G	G	G	G	G	G	7	7	G	G	G	G	G	7	7	7	7	G	7	7	7	G	7	G	G	G	G
3	606.526	Pf03.606526w	1.796	0	G	7	7	7	7	G	G	G	G	G	G	7	7	G	G	G	G	G	7	7	7	7	G	7	7	7	G	7	G	G	G	G
3	615.11	Pf03.615110c	8.584	0	G	7	7	7	7	G	G	G	G	G	G	7	7	G	G	G	G	G	7	7	7	7	G	7	7	7	G	7	G	G	G	G
3	619.276	Pf03.619276w	4.166	0	G	7	7	7	7	G	G	G	G	G	G	7	7	G	G	G	G	G	7	7	7	7	G	7	7	7	G	7	G	G	G	G
3	652.455	Pf03.652455w	33.179	1	G	7	G	7	7	G	G	G	G	G	G	7	7	G	G	G	G	G	7	7	7	7	G	7	7	7	G	7	G	G	G	G
3	653.416	Pf03.653416w	0.961	0	G	7	G	7	7	G	G	G	G	G	G	7	7	G	G	G	G	G	7	7	7	7	G	7	7	7	G	7	G	G	G	G
3	666.04	Pf03.666040c	12.624	0	G	7	G	7	7	G	G	G	G	G	G	7	7	G	G	G	G	G	7	7	7	7	G	7	7	7	G	7	G	G	G	G
3	666.805	Pf03.666805c	0.765	0	G	7	G	7	7	G	G	G	G	G	G	7	7	G	G	G	G	G	7	7	7	7	G	7	7	7	G	7	G	G	G	G
3	668.414	Pf03.668414c	1.609	0	G	7	G	7	7	G	G	G	G	G	G	7	7	G	G	G	G	G	7	7	7	7	G	7	7	7	G	7	G	G	G	G
3	674.754	Pf03.674754w	6.34	0	G	7	G	7	7	G	G	G	G	G	G	7	7	G	G	G	G	G	7	7	7	7	G	7	7	7	G	7	G	G	G	G
3	676.119	Pf03.676119c	1.365	0	G	7	G	7	7	G	G	G	G	G	G	7	7	G	G	G	G	G	7	7	7	7	G	7	7	7	G	7	G	G	G	G
3	677.775	Pf03.677775w	1.656	0	G	7	G	7	7	G	G	G	G	G	G	7	7	G	G	G	G	G	7	7	7	7	G	7	7	7	G	7	G	G	G	G
3	702.516	Pf03.702516c	24.741	1	G	7	G	7	7	G	G	G	G	G	G	7	7	G	G	G	G	G	7	7	7	7	G	7	7	G	G	7	G	G	G	G	28.85
3	703.131	Pf03.703131w	0.615	0	G	7	G	7	7	G	G	G	G	G	G	7	7	G	G	G	G	G	7	7	7	7	G	7	7	G	G	7	G	G	G	G
3	704.115	Pf03.704115c	0.984	0	G	7	G	7	7	G	G	G	G	G	G	7	7	G	G	G	G	G	7	7	7	7	G	7	7	G	G	7	G	G	G	G
3	706.625	Pf03.706625c	2.51	0	G	7	G	7	7	G	G	G	G	G	G	7	7	G	G	G	G	G	7	7	7	7	G	7	7	G	G	7	G	G	G	G
3	714.66	Pf03.714660w	8.035	0	G	7	G	7	7	G	G	G	G	G	G	7	7	G	G	G	G	G	7	7	7	7	G	7	7	G	G	7	G	G	G	G
3	717.791	C3M12	3.131	0	G	7	G	7	7	G	G	G	G	G	G	7	7	G	G	G	G	G	7	7	7	7	G	7	7	G	G	7	G	G	G	G
3	720.044	Pf03.720044c	2.253	0	G	7	G	7	7	G	G	G	G	G	G	7	7	G	G	G	G	G	7	7	7	7	G	7	7	G	G	7	G	G	G	G
3	721.211	Pf03.721211w	1.167	0	G	7	G	7	7	G	G	G	G	G	G	7	7	G	G	G	G	G	7	7	7	7	G	7	7	G	G	7	G	G	G	G
3	732.772	C3M1	11.561	0	G	7	G	7	7	G	G	G	G	G	G	7	7	G	G	G	G	G	7	7	7	7	G	7	7	G	G	7	G	G	G	G
3	733.976	Pf03.733976w	1.204	1	G	7	G	G	7	G	G	G	G	G	G	7	7	G	G	G	G	G	7	7	7	7	G	7	7	G	G	7	G	G	G	G
3	746.276	Pf03.746276w	12.3	0	G	7	G	G	7	G	G	G	G	G	G	7	7	G	G	G	G	G	7	7	7	7	G	7	7	G	G	7	G	G	G	G
3	753.754	Pf03.753754c	7.478	0	G	7	G	G	7	G	G	G	G	G	G	7	7	G	G	G	G	G	7	7	7	7	G	7	7	G	G	7	G	G	G	G
3	754.854	Pf03.754854c	1.1	0	G	7	G	G	7	G	G	G	G	G	G	7	7	G	G	G	G	G	7	7	7	7	G	7	7	G	G	7	G	G	G	G
3	755.728	Pf03.755728c	0.874	0	G	7	G	G	7	G	G	G	G	G	G	7	7	G	G	G	G	G	7	7	7	7	G	7	7	G	G	7	G	G	G	G
3	758.538	Pf03.758538w	2.81	0	G	7	G	G	7	G	G	G	G	G	G	7	7	G	G	G	G	G	7	7	7	7	G	7	7	G	G	7	G	G	G	G
3	761.011	Pf03.761011w	2.473	0	G	7	G	G	7	G	G	G	G	G	G	7	7	G	G	G	G	G	7	7	7	7	G	7	7	G	G	7	G	G	G	G
3	767.374	Pf03.767374w	6.363	2	G	7	G	G	7	G	G	G	G	G	G	7	7	G	G	G	7	G	7	G	7	7	G	7	7	G	G	7	G	G	G	G
3	770.361	Pf03.770361w	2.987	0	G	7	G	G	7	G	G	G	G	G	G	7	7	G	G	G	7	G	7	G	7	7	G	7	7	G	G	7	G	G	G	G
3	777.43	Pf03.777430c	7.069	0	G	7	G	G	7	G	G	G	G	G	G	7	7	G	G	G	7	G	7	G	7	7	G	7	7	G	G	7	G	G	G	G
3	778.515	Pf03.778515c	1.085	0	G	7	G	G	7	G	G	G	G	G	G	7	7	G	G	G	7	G	7	G	7	7	G	7	7	G	G	7	G	G	G	G
3	798.976	Pf03.798976w	20.461	2	G	7	G	G	7	G	G	G	G	7	G	7	7	G	7	G	7	G	7	G	7	7	G	7	7	G	G	7	G	G	G	G
3	800.054	C3M67	1.078	0	G	7	G	G	7	G	G	G	G	7	G	7	7	G	7	G	7	G	7	G	7	7	G	7	7	G	G	7	G	G	G	G
3	803.741	Pf03.803741w	3.687	0	G	7	G	G	7	G	G	G	G	7	G	7	7	G	7	G	7	G	7	G	7	7	G	7	7	G	G	7	G	G	G	G
3	809.302	Pf03.809302c	5.561	0	G	7	G	G	7	G	G	G	G	7	G	7	7	G	7	G	7	G	7	G	7	7	G	7	7	G	G	7	G	G	G	G
3	811.121	Pf03.811121w	1.819	0	G	7	G	G	7	G	G	G	G	7	G	7	7	G	7	G	7	G	7	G	7	7	G	7	7	G	G	7	G	G	G	G	6.003
3	814.863	Pf03.814863w	3.742	1	G	7	G	G	7	G	G	G	G	7	G	7	7	G	7	G	7	G	7	G	7	G	G	7	7	G	G	7	G	G	G	G
3	815.305	Pf03.815305c	0.442	0	G	7	G	G	7	G	G	G	G	7	G	7	7	G	7	G	7	G	7	G	7	G	G	7	7	G	G	7	G	G	G	G
3	822.455	Pf03.822455c	7.15	0	G	7	G	G	7	G	G	G	G	7	G	7	7	G	7	G	7	G	7	G	7	G	G	7	7	G	G	7	G	G	G	G
3	823.376	Pf03.823376w	0.921	0	G	7	G	G	7	G	G	G	G	7	G	7	7	G	7	G	7	G	7	G	7	G	G	7	7	G	G	7	G	G	G	G
3	832.556	Pf03.832556w	9.18	1	G	7	G	G	7	G	G	G	G	7	G	7	7	G	7	G	7	G	7	G	7	G	G	G	7	G	G	7	G	G	G	G
3	834.833	Pf03.834833c	2.277	0	G	7	G	G	7	G	G	G	G	7	G	7	7	G	7	G	7	G	7	G	7	G	G	G	7	G	G	7	G	G	G	G
3	838.008	Pf03.838008c	3.175	0	G	7	G	G	7	G	G	G	G	7	G	7	7	G	7	G	7	G	7	G	7	G	G	G	7	G	G	7	G	G	G	G
3	847.176	Pf03.847176w	9.168	0	G	7	G	G	7	G	G	G	G	7	G	7	7	G	7	G	7	G	7	G	7	G	G	G	7	G	G	7	G	G	G	G
3	847.512	Pf03.847512w	0.336	0	G	7	G	G	7	G	G	G	G	7	G	7	7	G	7	G	7	G	7	G	7	G	G	G	7	G	G	7	G	G	G	G
3	847.805	Pf03.847805c	0.293	0	G	7	G	G	7	G	G	G	G	7	G	7	7	G	7	G	7	G	7	G	7	G	G	G	7	G	G	7	G	G	G	G
3	852.876	Pf03.852876w	5.071	0	G	7	G	G	7	G	G	G	G	7	G	7	7	G	7	G	7	G	7	G	7	G	G	G	7	G	G	7	G	G	G	G
3	857.661	Pf03.857661w	4.785	0	G	7	G	G	7	G	G	G	G	7	G	7	7	G	7	G	7	G	7	G	7	G	G	G	7	G	G	7	G	G	G	G
3	862.326	Pf03.862326w	4.665	0	G	7	G	G	7	G	G	G	G	7	G	7	7	G	7	G	7	G	7	G	7	G	G	G	7	G	G	7	G	G	G	G
3	873.92	Pf03.873920w	11.594	0	G	7	G	G	7	G	G	G	G	7	G	7	7	G	7	G	7	G	7	G	7	G	G	G	7	G	G	7	G	G	G	G
3	882.861	Pf03.882861w	8.941	0	G	7	G	G	7	G	G	G	G	7	G	7	7	G	7	G	7	G	7	G	7	G	G	G	7	G	G	7	G	G	G	G
3	884.111	Pf03.884111w	1.25	1	G	7	G	G	7	G	G	G	G	7	G	7	7	G	7	G	7	G	7	G	7	G	G	G	7	G	G	7	G	G	7	G
3	884.467	Pf03.884467w	0.356	0	G	7	G	G	7	G	G	G	G	7	G	7	7	G	7	G	7	G	7	G	7	G	G	G	7	G	G	7	G	G	7	G
3	884.867	Pf03.884867w	0.4	0	G	7	G	G	7	G	G	G	G	7	G	7	7	G	7	G	7	G	7	G	7	G	G	G	7	G	G	7	G	G	7	G
3	886.21	Pf03.886210w	1.343	0	G	7	G	G	7	G	G	G	G	7	G	7	7	G	7	G	7	G	7	G	7	G	G	G	7	G	G	7	G	G	7	G
3	886.876	Pf03.886876w	0.666	0	G	7	G	G	7	G	G	G	G	7	G	7	7	G	7	G	7	G	7	G	7	G	G	G	7	G	G	7	G	G	7	G
3	887.511	Pf03.887511w	0.635	0	G	7	G	G	7	G	G	G	G	7	G	7	7	G	7	G	7	G	7	G	7	G	G	G	7	G	G	7	G	G	7	G
3	887.909	Pf03.887909c	0.398	0	G	7	G	G	7	G	G	G	G	7	G	7	7	G	7	G	7	G	7	G	7	G	G	G	7	G	G	7	G	G	7	G
3	890.351	Pf03.890351w	2.442	0	G	7	G	G	7	G	G	G	G	7	G	7	7	G	7	G	7	G	7	G	7	G	G	G	7	G	G	7	G	G	7	G
3	890.876	Pf03.890876w	0.525	0	G	7	G	G	7	G	G	G	G	7	G	7	7	G	7	G	7	G	7	G	7	G	G	G	7	G	G	7	G	G	7	G
3	891.809	Pf03.891809c	0.933	1	G	7	G	G	7	G	G	G	G	7	G	7	7	G	7	G	7	G	7	G	7	G	7	G	7	G	G	7	G	G	7	G
3	908.945	C3M54	17.136	0	G	7	G	G	7	G	G	G	G	7	G	7	7	G	7	G	7	G	7	G	7	G	7	G	7	G	G	7	G	G	7	G		7G8
3	913.376	Pf03.913376w	4.431	1	G	7	G	G	7	G	7	G	G	7	G	7	7	G	7	G	7	G	7	G	7	G	7	G	7	G	G	7	G	G	7	G
3	917.625	Pf03.917625c	4.249	0	G	7	G	G	7	G	7	G	G	7	G	7	7	G	7	G	7	G	7	G	7	G	7	G	7	G	G	7	G	G	7	G
3	921.566	Pf03.921566w	3.941	0	G	7	G	G	7	G	7	G	G	7	G	7	7	G	7	G	7	G	7	G	7	G	7	G	7	G	G	7	G	G	7	G
3	937.398	C3M45	15.832	2	G	7	G	G	7	G	7	G	G	7	G	7	7	G	7	G	7	G	7	G	7	G	G	G	7	G	G	7	G	G	7	7		7G8,GB4,GB4
3	943.776	Pf03.943776w	6.378	0	G	7	G	G	7	G	7	G	G	7	G	7	7	G	7	G	7	G	7	G	7	G	G	G	7	G	G	7	G	G	7	7
3	947.971	Pf03.947971w	4.195	1	G	7	G	G	7	G	7	G	G	7	G	7	7	G	7	G	7	G	7	G	7	7	G	G	7	G	G	7	G	G	7	7
3	973.232	Pf03.973232c	25.261	1	G	7	G	G	7	G	7	G	G	7	G	7	7	G	7	G	7	G	7	G	7	7	G	G	7	7	G	7	G	G	7	7
3	980.204	Pf03.980204c	6.972	0	G	7	G	G	7	G	7	G	G	7	G	7	7	G	7	G	7	G	7	G	7	7	G	G	7	7	G	7	G	G	7	7
3	1054.43	Pf03.1054430w	74.226	15	G	7	7	7	G	7	7	G	7	7	7	7	7	7	7	7	G	7	7	7	7	7	7	7	7	G	G	7	G	7	7	7
3	1057.82	Pf03.1057816c	3.386	0	G	7	7	7	G	7	7	G	7	7	7	7	7	7	7	7	G	7	7	7	7	7	7	7	7	G	G	7	G	7	7	7
4	99.152	Pf04.99152c	0	0	7	7	G	G	7	7	G	7	G	7	G	G	G	7	7	7	7	G	7	7	7	7	7	G	7	G	G	G	G	G	7	G
4	99.183	Pf04.99183c	0.031	0	7	7	G	G	7	7	G	7	G	7	G	G	G	7	7	7	7	G	7	7	7	7	7	G	7	G	G	G	G	G	7	G
4	99.224	Pf04.99224c	0.041	0	7	7	G	G	7	7	G	7	G	7	G	G	G	7	7	7	7	G	7	7	7	7	7	G	7	G	G	G	G	G	7	G
4	100.605	Pf04.100605c	1.381	0	7	7	G	G	7	7	G	7	G	7	G	G	G	7	7	7	7	G	7	7	7	7	7	G	7	G	G	G	G	G	7	G
4	103.776	Pf04.103776w	3.171	0	7	7	G	G	7	7	G	7	G	7	G	G	G	7	7	7	7	G	7	7	7	7	7	G	7	G	G	G	G	G	7	G
4	107.318	Pf04.107318c	3.542	0	7	7	G	G	7	7	G	7	G	7	G	G	G	7	7	7	7	G	7	7	7	7	7	G	7	G	G	G	G	G	7	G
4	108.839	C4M62	1.521	0	7	7	G	G	7	7	G	7	G	7	G	G	G	7	7	7	7	G	7	7	7	7	7	G	7	G	G	G	G	G	7	G
4	154.057	Pf04.154057w	45.218	2	7	7	G	7	7	7	G	7	G	7	G	G	G	7	7	7	7	G	7	7	7	7	G	G	7	G	G	G	G	G	7	G
4	154.371	Pf04.154371w	0.314	0	7	7	G	7	7	7	G	7	G	7	G	G	G	7	7	7	7	G	7	7	7	7	G	G	7	G	G	G	G	G	7	G
4	179.005	Pf04.179005c	24.634	0	7	7	G	7	7	7	G	7	G	7	G	G	G	7	7	7	7	G	7	7	7	7	G	G	7	G	G	G	G	G	7	G
4	185.876	Pf04.185876w	6.871	0	7	7	G	7	7	7	G	7	G	7	G	G	G	7	7	7	7	G	7	7	7	7	G	G	7	G	G	G	G	G	7	G
4	187.455	Pf04.187455c	1.579	0	7	7	G	7	7	7	G	7	G	7	G	G	G	7	7	7	7	G	7	7	7	7	G	G	7	G	G	G	G	G	7	G
4	196.254	Pf04.196254c	8.799	1	7	7	G	7	7	7	G	7	G	7	G	G	G	7	7	7	7	G	7	7	7	G	G	G	7	G	G	G	G	G	7	G
4	197.676	Pf04.197676w	1.422	0	7	7	G	7	7	7	G	7	G	7	G	G	G	7	7	7	7	G	7	7	7	G	G	G	7	G	G	G	G	G	7	G
4	200.71	Pf04.200710w	3.034	1	7	7	G	7	7	7	G	7	7	7	G	G	G	7	7	7	7	G	7	7	7	G	G	G	7	G	G	G	G	G	7	G
4	212.104	TA79	11.394	0	7	7	G	7	7	7	G	7	7	7	G	G	G	7	7	7	7	G	7	7	7	G	G	G	7	G	G	G	G	G	7	G
4	247.533	Pf04.247533c	35.429	0	7	7	G	7	7	7	G	7	7	7	G	G	G	7	7	7	7	G	7	7	7	G	G	G	7	G	G	G	G	G	7	G
4	256.055	Pf04.256055c	8.522	0	7	7	G	7	7	7	G	7	7	7	G	G	G	7	7	7	7	G	7	7	7	G	G	G	7	G	G	G	G	G	7	G
4	262.412	Pf04.262412c	6.357	0	7	7	G	7	7	7	G	7	7	7	G	G	G	7	7	7	7	G	7	7	7	G	G	G	7	G	G	G	G	G	7	G
4	266.866	Pf04.266866w	4.454	0	7	7	G	7	7	7	G	7	7	7	G	G	G	7	7	7	7	G	7	7	7	G	G	G	7	G	G	G	G	G	7	G
4	271.975	Pf04.271975w	5.109	0	7	7	G	7	7	7	G	7	7	7	G	G	G	7	7	7	7	G	7	7	7	G	G	G	7	G	G	G	G	G	7	G
4	285.225	Pf04.285225w	13.25	0	7	7	G	7	7	7	G	7	7	7	G	G	G	7	7	7	7	G	7	7	7	G	G	G	7	G	G	G	G	G	7	G
4	292.269	Pf04.292269w	7.044	0	7	7	G	7	7	7	G	7	7	7	G	G	G	7	7	7	7	G	7	7	7	G	G	G	7	G	G	G	G	G	7	G
4	292.92	Pf04.292920c	0.651	0	7	7	G	7	7	7	G	7	7	7	G	G	G	7	7	7	7	G	7	7	7	G	G	G	7	G	G	G	G	G	7	G
4	340.597	C4M64	47.677	2	7	7	G	7	7	7	G	7	G	7	G	G	G	7	7	7	7	G	7	7	7	G	G	7	7	G	G	G	G	G	7	G
4	347.009	Pf04.347009w	6.412	0	7	7	G	7	7	7	G	7	G	7	G	G	G	7	7	7	7	G	7	7	7	G	G	7	7	G	G	G	G	G	7	G
4	358.176	Pf04.358176w	11.167	1	7	7	G	7	7	7	G	7	G	7	G	G	G	7	7	7	7	G	7	7	7	G	G	7	7	G	G	G	G	G	G	G
4	364.436	Pf04.364436w	6.26	0	7	7	G	7	7	7	G	7	G	7	G	G	G	7	7	7	7	G	7	7	7	G	G	7	7	G	G	G	G	G	G	G
4	365.16	Pf04.365160w	0.724	0	7	7	G	7	7	7	G	7	G	7	G	G	G	7	7	7	7	G	7	7	7	G	G	7	7	G	G	G	G	G	G	G
4	367.876	Pf04.367876w	2.716	0	7	7	G	7	7	7	G	7	G	7	G	G	G	7	7	7	7	G	7	7	7	G	G	7	7	G	G	G	G	G	G	G
4	375.275	Pf04.375275w	7.399	0	7	7	G	7	7	7	G	7	G	7	G	G	G	7	7	7	7	G	7	7	7	G	G	7	7	G	G	G	G	G	G	G
4	377.656	Pf04.377656w	2.381	0	7	7	G	7	7	7	G	7	G	7	G	G	G	7	7	7	7	G	7	7	7	G	G	7	7	G	G	G	G	G	G	G
4	389.237	Pf04.389237w	11.581	0	7	7	G	7	7	7	G	7	G	7	G	G	G	7	7	7	7	G	7	7	7	G	G	7	7	G	G	G	G	G	G	G
4	389.705	Pf04.389705c	0.468	0	7	7	G	7	7	7	G	7	G	7	G	G	G	7	7	7	7	G	7	7	7	G	G	7	7	G	G	G	G	G	G	G
4	405.444	Pf04.405444c	15.739	0	7	7	G	7	7	7	G	7	G	7	G	G	G	7	7	7	7	G	7	7	7	G	G	7	7	G	G	G	G	G	G	G
4	410.205	Pf04.410205c	4.761	0	7	7	G	7	7	7	G	7	G	7	G	G	G	7	7	7	7	G	7	7	7	G	G	7	7	G	G	G	G	G	G	G
4	422.581	Pf04.422581w	12.376	0	7	7	G	7	7	7	G	7	G	7	G	G	G	7	7	7	7	G	7	7	7	G	G	7	7	G	G	G	G	G	G	G
4	425.305	Pf04.425305c	2.724	0	7	7	G	7	7	7	G	7	G	7	G	G	G	7	7	7	7	G	7	7	7	G	G	7	7	G	G	G	G	G	G	G	7.835
4	430.211	Pf04.430211w	4.906	0	7	7	G	7	7	7	G	7	G	7	G	G	G	7	7	7	7	G	7	7	7	G	G	7	7	G	G	G	G	G	G	G
4	430.416	Pf04.430416c	0.205	0	7	7	G	7	7	7	G	7	G	7	G	G	G	7	7	7	7	G	7	7	7	G	G	7	7	G	G	G	G	G	G	G
4	430.606	Pf04.430606w	0.19	0	7	7	G	7	7	7	G	7	G	7	G	G	G	7	7	7	7	G	7	7	7	G	G	7	7	G	G	G	G	G	G	G
4	433.576	Pf04.433576w	2.97	0	7	7	G	7	7	7	G	7	G	7	G	G	G	7	7	7	7	G	7	7	7	G	G	7	7	G	G	G	G	G	G	G
4	440.466	Pf04.440466w	6.89	0	7	7	G	7	7	7	G	7	G	7	G	G	G	7	7	7	7	G	7	7	7	G	G	7	7	G	G	G	G	G	G	G
4	444.609	Pf04.444609c	4.143	0	7	7	G	7	7	7	G	7	G	7	G	G	G	7	7	7	7	G	7	7	7	G	G	7	7	G	G	G	G	G	G	G
4	449.047	Pf04.449047c	4.438	1	7	7	G	7	7	7	G	7	G	7	G	G	G	7	7	7	7	G	7	7	7	G	G	7	7	G	G	7	G	G	G	G
4	454.742	Pf04.454742w	5.695	0	7	7	G	7	7	7	G	7	G	7	G	G	G	7	7	7	7	G	7	7	7	G	G	7	7	G	G	7	G	G	G	G
4	468.521	Pf04.468521w	13.779	0	7	7	G	7	7	7	G	7	G	7	G	G	G	7	7	7	7	G	7	7	7	G	G	7	7	G	G	7	G	G	G	G
4	477.271	Pf04.477271w	8.75	0	7	7	G	7	7	7	G	7	G	7	G	G	G	7	7	7	7	G	7	7	7	G	G	7	7	G	G	7	G	G	G	G	27.136
4	490.255	Pf04.490255w	12.984	0	7	7	G	7	7	7	G	7	G	7	G	G	G	7	7	7	7	G	7	7	7	G	G	7	7	G	G	7	G	G	G	G
4	495.657	Pf04.495657w	5.402	1	7	7	G	7	7	7	G	7	G	7	G	G	G	7	7	7	7	G	7	7	G	G	G	7	7	G	G	7	G	G	G	G	23.681
4	500.253	C4M29	4.596	1	7	7	G	7	7	7	G	7	G	7	G	G	G	7	7	7	G	G	7	7	G	G	G	7	7	G	G	7	G	G	G	G
4	513.936	Pf04.513936w	13.683	0	7	7	G	7	7	7	G	7	G	7	G	G	G	7	7	7	G	G	7	7	G	G	G	7	7	G	G	7	G	G	G	G
4	520.529	Pf04.520529w	6.593	0	7	7	G	7	7	7	G	7	G	7	G	G	G	7	7	7	G	G	7	7	G	G	G	7	7	G	G	7	G	G	G	G
4	520.779	Pf04.520779c	0.25	0	7	7	G	7	7	7	G	7	G	7	G	G	G	7	7	7	G	G	7	7	G	G	G	7	7	G	G	7	G	G	G	G
4	522.039	Pf04.522039c	1.26	0	7	7	G	7	7	7	G	7	G	7	G	G	G	7	7	7	G	G	7	7	G	G	G	7	7	G	G	7	G	G	G	G
4	526.156	Pf04.526156w	4.117	0	7	7	G	7	7	7	G	7	G	7	G	G	G	7	7	7	G	G	7	7	G	G	G	7	7	G	G	7	G	G	G	G
4	527.805	Pf04.527805c	1.649	0	7	7	G	7	7	7	G	7	G	7	G	G	G	7	7	7	G	G	7	7	G	G	G	7	7	G	G	7	G	G	G	G
4	538.03	Pf04.538030c	10.225	1	7	7	G	7	7	7	G	7	G	7	G	G	G	7	7	7	G	G	7	7	G	G	G	7	7	G	7	7	G	G	G	G
4	542.307	Pf04.542307c	4.277	0	7	7	G	7	7	7	G	7	G	7	G	G	G	7	7	7	G	G	7	7	G	G	G	7	7	G	7	7	G	G	G	G
4	545.865	Pf04.545865w	3.558	0	7	7	G	7	7	7	G	7	G	7	G	G	G	7	7	7	G	G	7	7	G	G	G	7	7	G	7	7	G	G	G	G
4	546.375	Pf04.546375w	0.51	0	7	7	G	7	7	7	G	7	G	7	G	G	G	7	7	7	G	G	7	7	G	G	G	7	7	G	7	7	G	G	G	G
4	548.076	Pf04.548076w	1.701	0	7	7	G	7	7	7	G	7	G	7	G	G	G	7	7	7	G	G	7	7	G	G	G	7	7	G	7	7	G	G	G	G
4	548.75	Pf04.548750c	0.674	0	7	7	G	7	7	7	G	7	G	7	G	G	G	7	7	7	G	G	7	7	G	G	G	7	7	G	7	7	G	G	G	G
4	548.834	Pf04.548834w	0.084	0	7	7	G	7	7	7	G	7	G	7	G	G	G	7	7	7	G	G	7	7	G	G	G	7	7	G	7	7	G	G	G	G
4	549.84	Pf04.549840c	1.006	0	7	7	G	7	7	7	G	7	G	7	G	G	G	7	7	7	G	G	7	7	G	G	G	7	7	G	7	7	G	G	G	G
4	550.525	Pf04.550525c	0.685	0	7	7	G	7	7	7	G	7	G	7	G	G	G	7	7	7	G	G	7	7	G	G	G	7	7	G	7	7	G	G	G	G
4	630.772	Pf04.630772w	80.247	0	7	7	G	7	7	7	G	7	G	7	G	G	G	7	7	7	G	G	7	7	G	G	G	7	7	G	7	7	G	G	G	G
4	630.855	Pf04.630855c	0.083	0	7	7	G	7	7	7	G	7	G	7	G	G	G	7	7	7	G	G	7	7	G	G	G	7	7	G	7	7	G	G	G	G
4	636.805	Pf04.636805c	5.95	0	7	7	G	7	7	7	G	7	G	7	G	G	G	7	7	7	G	G	7	7	G	G	G	7	7	G	7	7	G	G	G	G
4	637.705	Pf04.637705c	0.9	0	7	7	G	7	7	7	G	7	G	7	G	G	G	7	7	7	G	G	7	7	G	G	G	7	7	G	7	7	G	G	G	G
4	642.066	Pf04.642066w	4.361	0	7	7	G	7	7	7	G	7	G	7	G	G	G	7	7	7	G	G	7	7	G	G	G	7	7	G	7	7	G	G	G	G
4	642.646	Pf04.642646w	0.58	0	7	7	G	7	7	7	G	7	G	7	G	G	G	7	7	7	G	G	7	7	G	G	G	7	7	G	7	7	G	G	G	G
4	642.706	Pf04.642706w	0.06	0	7	7	G	7	7	7	G	7	G	7	G	G	G	7	7	7	G	G	7	7	G	G	G	7	7	G	7	7	G	G	G	G
4	645.886..654.372	centromere
4	648.721	Pf04.648721w	6.015	0	7	7	G	7	7	7	G	7	G	7	G	G	G	7	7	7	G	G	7	7	G	G	G	7	7	G	7	7	G	G	G	G
4	651.828	Pf04.651828c	3.107	0	7	7	G	7	7	7	G	7	G	7	G	G	G	7	7	7	G	G	7	7	G	G	G	7	7	G	7	7	G	G	G	G
4	653.376	Pf04.653376w	1.548	0	7	7	G	7	7	7	G	7	G	7	G	G	G	7	7	7	G	G	7	7	G	G	G	7	7	G	7	7	G	G	G	G
4	654.705	Pf04.654705c	1.329	0	7	7	G	7	7	7	G	7	G	7	G	G	G	7	7	7	G	G	7	7	G	G	G	7	7	G	7	7	G	G	G	G
4	655.076	Pf04.655076w	0.371	0	7	7	G	7	7	7	G	7	G	7	G	G	G	7	7	7	G	G	7	7	G	G	G	7	7	G	7	7	G	G	G	G
4	660.244	Pf04.660244w	5.168	0	7	7	G	7	7	7	G	7	G	7	G	G	G	7	7	7	G	G	7	7	G	G	G	7	7	G	7	7	G	G	G	G
4	663.42	Pf04.663420c	3.176	0	7	7	G	7	7	7	G	7	G	7	G	G	G	7	7	7	G	G	7	7	G	G	G	7	7	G	7	7	G	G	G	G
4	666.161	Pf04.666161w	2.741	0	7	7	G	7	7	7	G	7	G	7	G	G	G	7	7	7	G	G	7	7	G	G	G	7	7	G	7	7	G	G	G	G
4	666.279	C4M39	0.118	0	7	7	G	7	7	7	G	7	G	7	G	G	G	7	7	7	G	G	7	7	G	G	G	7	7	G	7	7	G	G	G	G
4	667.404	Pf04.667404c	1.125	0	7	7	G	7	7	7	G	7	G	7	G	G	G	7	7	7	G	G	7	7	G	G	G	7	7	G	7	7	G	G	G	G	29.165
4	680.514	Pf04.680514c	13.11	0	7	7	G	7	7	7	G	7	G	7	G	G	G	7	7	7	G	G	7	7	G	G	G	7	7	G	7	7	G	G	G	G	14.487
4	680.766	Pf04.680766w	0.252	0	7	7	G	7	7	7	G	7	G	7	G	G	G	7	7	7	G	G	7	7	G	G	G	7	7	G	7	7	G	G	G	G
4	695.444	Pf04.695444c	14.678	0	7	7	G	7	7	7	G	7	G	7	G	G	G	7	7	7	G	G	7	7	G	G	G	7	7	G	7	7	G	G	G	G
4	697.391	C4M40	1.947	0	7	7	G	7	7	7	G	7	G	7	G	G	G	7	7	7	G	G	7	7	G	G	G	7	7	G	7	7	G	G	G	G		GB4
4	698.725	Pf04.698725c	1.334	0	7	7	G	7	7	7	G	7	G	7	G	G	G	7	7	7	G	G	7	7	G	G	G	7	7	G	7	7	G	G	G	G
4	701.94	Pf04.701940c	3.215	0	7	7	G	7	7	7	G	7	G	7	G	G	G	7	7	7	G	G	7	7	G	G	G	7	7	G	7	7	G	G	G	G
4	702.705	Pf04.702705c	0.765	0	7	7	G	7	7	7	G	7	G	7	G	G	G	7	7	7	G	G	7	7	G	G	G	7	7	G	7	7	G	G	G	G
4	720.121	Pf04.720121w	17.416	0	7	7	G	7	7	7	G	7	G	7	G	G	G	7	7	7	G	G	7	7	G	G	G	7	7	G	7	7	G	G	G	G
4	727.515	Pf04.727515c	7.394	0	7	7	G	7	7	7	G	7	G	7	G	G	G	7	7	7	G	G	7	7	G	G	G	7	7	G	7	7	G	G	G	G
4	731.375	Pf04.731375w	3.86	0	7	7	G	7	7	7	G	7	G	7	G	G	G	7	7	7	G	G	7	7	G	G	G	7	7	G	7	7	G	G	G	G
4	738.213	C4M19	6.838	0	7	7	G	7	7	7	G	7	G	7	G	G	G	7	7	7	G	G	7	7	G	G	G	7	7	G	7	7	G	G	G	G
4	750.003	Pf04.750003c	11.79	1	7	7	7	7	7	7	G	7	G	7	G	G	G	7	7	7	G	G	7	7	G	G	G	7	7	G	7	7	G	G	G	G
4	752.575	Pf04.752575w	2.572	0	7	7	7	7	7	7	G	7	G	7	G	G	G	7	7	7	G	G	7	7	G	G	G	7	7	G	7	7	G	G	G	G
4	755.205	Pf04.755205c	2.63	0	7	7	7	7	7	7	G	7	G	7	G	G	G	7	7	7	G	G	7	7	G	G	G	7	7	G	7	7	G	G	G	G
4	755.376	Pf04.755376w	0.171	0	7	7	7	7	7	7	G	7	G	7	G	G	G	7	7	7	G	G	7	7	G	G	G	7	7	G	7	7	G	G	G	G
4	764.361	Pf04.764361w	8.985	0	7	7	7	7	7	7	G	7	G	7	G	G	G	7	7	7	G	G	7	7	G	G	G	7	7	G	7	7	G	G	G	G
4	765.574	Pf04.765574w	1.213	0	7	7	7	7	7	7	G	7	G	7	G	G	G	7	7	7	G	G	7	7	G	G	G	7	7	G	7	7	G	G	G	G
4	766.966	Pf04.766966w	1.392	0	7	7	7	7	7	7	G	7	G	7	G	G	G	7	7	7	G	G	7	7	G	G	G	7	7	G	7	7	G	G	G	G	11.646
4	769.161	Pf04.769161w	2.195	0	7	7	7	7	7	7	G	7	G	7	G	G	G	7	7	7	G	G	7	7	G	G	G	7	7	G	7	7	G	G	G	G
4	769.205	Pf04.769205c	0.044	0	7	7	7	7	7	7	G	7	G	7	G	G	G	7	7	7	G	G	7	7	G	G	G	7	7	G	7	7	G	G	G	G
4	777.22	Pf04.777220c	8.015	1	7	7	7	7	7	7	G	7	G	7	7	G	G	7	7	7	G	G	7	7	G	G	G	7	7	G	7	7	G	G	G	G
4	782.776	Pf04.782776w	5.556	0	7	7	7	7	7	7	G	7	G	7	7	G	G	7	7	7	G	G	7	7	G	G	G	7	7	G	7	7	G	G	G	G
4	792.676	Pf04.792676w	9.9	2	7	G	7	7	7	7	G	7	G	7	7	G	G	7	7	7	G	G	G	7	G	G	G	7	7	G	7	7	G	G	G	G
4	794.146	Pf04.794146w	1.47	0	7	G	7	7	7	7	G	7	G	7	7	G	G	7	7	7	G	G	G	7	G	G	G	7	7	G	7	7	G	G	G	G
4	795.169	Pf04.795169w	1.023	0	7	G	7	7	7	7	G	7	G	7	7	G	G	7	7	7	G	G	G	7	G	G	G	7	7	G	7	7	G	G	G	G
4	795.653	Pf04.795653w	0.484	0	7	G	7	7	7	7	G	7	G	7	7	G	G	7	7	7	G	G	G	7	G	G	G	7	7	G	7	7	G	G	G	G
4	796.589	C3M35	0.936	0	7	G	7	7	7	7	G	7	G	7	7	G	G	7	7	7	G	G	G	7	G	G	G	7	7	G	7	7	G	G	G	G
4	798.111	Pf04.798111w	1.522	0	7	G	7	7	7	7	G	7	G	7	7	G	G	7	7	7	G	G	G	7	G	G	G	7	7	G	7	7	G	G	G	G
4	799.205	Pf04.799205c	1.094	0	7	G	7	7	7	7	G	7	G	7	7	G	G	7	7	7	G	G	G	7	G	G	G	7	7	G	7	7	G	G	G	G
4	800.343	Pf04.800343c	1.138	0	7	G	7	7	7	7	G	7	G	7	7	G	G	7	7	7	G	G	G	7	G	G	G	7	7	G	7	7	G	G	G	G
4	802.717	Pf04.802717c	2.374	0	7	G	7	7	7	7	G	7	G	7	7	G	G	7	7	7	G	G	G	7	G	G	G	7	7	G	7	7	G	G	G	G
4	803.376	Pf04.803376w	0.659	0	7	G	7	7	7	7	G	7	G	7	7	G	G	7	7	7	G	G	G	7	G	G	G	7	7	G	7	7	G	G	G	G
4	804.756	Pf04.804756w	1.38	0	7	G	7	7	7	7	G	7	G	7	7	G	G	7	7	7	G	G	G	7	G	G	G	7	7	G	7	7	G	G	G	G
4	805.071	Pf04.805071w	0.315	0	7	G	7	7	7	7	G	7	G	7	7	G	G	7	7	7	G	G	G	7	G	G	G	7	7	G	7	7	G	G	G	G
4	805.53	Pf04.805530c	0.459	0	7	G	7	7	7	7	G	7	G	7	7	G	G	7	7	7	G	G	G	7	G	G	G	7	7	G	7	7	G	G	G	G
4	809.125	Pf04.809125c	3.595	0	7	G	7	7	7	7	G	7	G	7	7	G	G	7	7	7	G	G	G	7	G	G	G	7	7	G	7	7	G	G	G	G
4	809.676	Pf04.809676w	0.551	0	7	G	7	7	7	7	G	7	G	7	7	G	G	7	7	7	G	G	G	7	G	G	G	7	7	G	7	7	G	G	G	G
4	814.776	Pf04.814776w	5.1	0	7	G	7	7	7	7	G	7	G	7	7	G	G	7	7	7	G	G	G	7	G	G	G	7	7	G	7	7	G	G	G	G
4	815.603	Pf04.815603c	0.827	0	7	G	7	7	7	7	G	7	G	7	7	G	G	7	7	7	G	G	G	7	G	G	G	7	7	G	7	7	G	G	G	G
4	819.963	Pf04.819963w	4.36	0	7	G	7	7	7	7	G	7	G	7	7	G	G	7	7	7	G	G	G	7	G	G	G	7	7	G	7	7	G	G	G	G
4	828.103	Pf04.828103c	8.14	0	7	G	7	7	7	7	G	7	G	7	7	G	G	7	7	7	G	G	G	7	G	G	G	7	7	G	7	7	G	G	G	G
4	828.314	Pf04.828314c	0.211	0	7	G	7	7	7	7	G	7	G	7	7	G	G	7	7	7	G	G	G	7	G	G	G	7	7	G	7	7	G	G	G	G
4	835.24	Pf04.835240c	6.926	0	7	G	7	7	7	7	G	7	G	7	7	G	G	7	7	7	G	G	G	7	G	G	G	7	7	G	7	7	G	G	G	G
4	837.43	Pf04.837430c	2.19	0	7	G	7	7	7	7	G	7	G	7	7	G	G	7	7	7	G	G	G	7	G	G	G	7	7	G	7	7	G	G	G	G
4	840.171	Pf04.840171w	2.741	0	7	G	7	7	7	7	G	7	G	7	7	G	G	7	7	7	G	G	G	7	G	G	G	7	7	G	7	7	G	G	G	G
4	843.505	Pf04.843505c	3.334	0	7	G	7	7	7	7	G	7	G	7	7	G	G	7	7	7	G	G	G	7	G	G	G	7	7	G	7	7	G	G	G	G
4	843.626	Pf04.843626w	0.121	0	7	G	7	7	7	7	G	7	G	7	7	G	G	7	7	7	G	G	G	7	G	G	G	7	7	G	7	7	G	G	G	G
4	845.176	Pf04.845176w	1.55	0	7	G	7	7	7	7	G	7	G	7	7	G	G	7	7	7	G	G	G	7	G	G	G	7	7	G	7	7	G	G	G	G
4	847.16	Pf04.847160w	1.984	0	7	G	7	7	7	7	G	7	G	7	7	G	G	7	7	7	G	G	G	7	G	G	G	7	7	G	7	7	G	G	G	G
4	847.476	Pf04.847476w	0.316	0	7	G	7	7	7	7	G	7	G	7	7	G	G	7	7	7	G	G	G	7	G	G	G	7	7	G	7	7	G	G	G	G
4	847.516	Pf04.847516w	0.04	0	7	G	7	7	7	7	G	7	G	7	7	G	G	7	7	7	G	G	G	7	G	G	G	7	7	G	7	7	G	G	G	G
4	848.904	Pf04.848904c	1.388	0	7	G	7	7	7	7	G	7	G	7	7	G	G	7	7	7	G	G	G	7	G	G	G	7	7	G	7	7	G	G	G	G
4	849.01	Pf04.849010c	0.106	0	7	G	7	7	7	7	G	7	G	7	7	G	G	7	7	7	G	G	G	7	G	G	G	7	7	G	7	7	G	G	G	G
4	857.25	Pf04.857250w	8.24	0	7	G	7	7	7	7	G	7	G	7	7	G	G	7	7	7	G	G	G	7	G	G	G	7	7	G	7	7	G	G	G	G
4	866.361	Pf04.866361w	9.111	1	7	G	7	7	7	7	G	7	G	7	7	G	G	7	7	7	G	G	G	7	G	G	G	7	7	G	G	7	G	G	G	G	35.415
4	872.205	Pf04.872205c	5.844	0	7	G	7	7	7	7	G	7	G	7	7	G	G	7	7	7	G	G	G	7	G	G	G	7	7	G	G	7	G	G	G	G
4	872.318	Pf04.872318c	0.113	0	7	G	7	7	7	7	G	7	G	7	7	G	G	7	7	7	G	G	G	7	G	G	G	7	7	G	G	7	G	G	G	G
4	875.836	Pf04.875836w	3.518	0	7	G	7	7	7	7	G	7	G	7	7	G	G	7	7	7	G	G	G	7	G	G	G	7	7	G	G	7	G	G	G	G
4	886.905	Pf04.886905c	11.069	2	7	G	7	7	7	7	G	7	G	7	7	G	G	G	7	G	G	G	G	7	G	G	G	7	7	G	G	7	G	G	G	G
4	888.176	Pf04.888176w	1.271	0	7	G	7	7	7	7	G	7	G	7	7	G	G	G	7	G	G	G	G	7	G	G	G	7	7	G	G	7	G	G	G	G
4	892.665	Pf04.892665w	4.489	2	7	G	7	7	7	7	G	7	G	7	7	G	G	G	7	G	G	G	G	7	7	G	G	7	7	G	7	7	G	G	G	G
4	893.205	Pf04.893205c	0.54	0	7	G	7	7	7	7	G	7	G	7	7	G	G	G	7	G	G	G	G	7	7	G	G	7	7	G	7	7	G	G	G	G
4	893.476	Pf04.893476w	0.271	0	7	G	7	7	7	7	G	7	G	7	7	G	G	G	7	G	G	G	G	7	7	G	G	7	7	G	7	7	G	G	G	G
4	903.48	C4M61	10.004	0	7	G	7	7	7	7	G	7	G	7	7	G	G	G	7	G	G	G	G	7	7	G	G	7	7	G	7	7	G	G	G	G
4	903.604	Pf04.903604c	0.124	0	7	G	7	7	7	7	G	7	G	7	7	G	G	G	7	G	G	G	G	7	7	G	G	7	7	G	7	7	G	G	G	G
4	903.933	Pf04.903933w	0.329	0	7	G	7	7	7	7	G	7	G	7	7	G	G	G	7	G	G	G	G	7	7	G	G	7	7	G	7	7	G	G	G	G
4	905.376	Pf04.905376w	1.443	0	7	G	7	7	7	7	G	7	G	7	7	G	G	G	7	G	G	G	G	7	7	G	G	7	7	G	7	7	G	G	G	G
4	907.125	Pf04.907125c	1.749	0	7	G	7	7	7	7	G	7	G	7	7	G	G	G	7	G	G	G	G	7	7	G	G	7	7	G	7	7	G	G	G	G
4	907.205	Pf04.907205c	0.08	0	7	G	7	7	7	7	G	7	G	7	7	G	G	G	7	G	G	G	G	7	7	G	G	7	7	G	7	7	G	G	G	G
4	907.233	Pf04.907233w	0.028	0	7	G	7	7	7	7	G	7	G	7	7	G	G	G	7	G	G	G	G	7	7	G	G	7	7	G	7	7	G	G	G	G	0.12
4	907.256	Pf04.907256w	0.023	0	7	G	7	7	7	7	G	7	G	7	7	G	G	G	7	G	G	G	G	7	7	G	G	7	7	G	7	7	G	G	G	G
4	907.325	Pf04.907325c	0.069	0	7	G	7	7	7	7	G	7	G	7	7	G	G	G	7	G	G	G	G	7	7	G	G	7	7	G	7	7	G	G	G	G
4	907.76	Pf04.907760w	0.435	0	7	G	7	7	7	7	G	7	G	7	7	G	G	G	7	G	G	G	G	7	7	G	G	7	7	G	7	7	G	G	G	G
4	907.966	Pf04.907966w	0.206	0	7	G	7	7	7	7	G	7	G	7	7	G	G	G	7	G	G	G	G	7	7	G	G	7	7	G	7	7	G	G	G	G	1.766
4	908.736	Pf04.908736w	0.77	0	7	G	7	7	7	7	G	7	G	7	7	G	G	G	7	G	G	G	G	7	7	G	G	7	7	G	7	7	G	G	G	G
4	909.526	Pf04.909526w	0.79	0	7	G	7	7	7	7	G	7	G	7	7	G	G	G	7	G	G	G	G	7	7	G	G	7	7	G	7	7	G	G	G	G
4	909.975	Pf04.909975w	0.449	0	7	G	7	7	7	7	G	7	G	7	7	G	G	G	7	G	G	G	G	7	7	G	G	7	7	G	7	7	G	G	G	G
4	910.176	Pf04.910176w	0.201	0	7	G	7	7	7	7	G	7	G	7	7	G	G	G	7	G	G	G	G	7	7	G	G	7	7	G	7	7	G	G	G	G
4	915.753	C4M10	5.577	0	7	G	7	7	7	7	G	7	G	7	7	G	G	G	7	G	G	G	G	7	7	G	G	7	7	G	7	7	G	G	G	G
4	917.462	Pf04.917462w	1.709	0	7	G	7	7	7	7	G	7	G	7	7	G	G	G	7	G	G	G	G	7	7	G	G	7	7	G	7	7	G	G	G	G
4	917.975	Pf04.917975w	0.513	0	7	G	7	7	7	7	G	7	G	7	7	G	G	G	7	G	G	G	G	7	7	G	G	7	7	G	7	7	G	G	G	G
4	925.239	Pf04.925239w	7.264	0	7	G	7	7	7	7	G	7	G	7	7	G	G	G	7	G	G	G	G	7	7	G	G	7	7	G	7	7	G	G	G	G
4	926.844	TA114	1.605	0	7	G	7	7	7	7	G	7	G	7	7	G	G	G	7	G	G	G	G	7	7	G	G	7	7	G	7	7	G	G	G	G
4	929.322	TA35	2.478	0	7	G	7	7	7	7	G	7	G	7	7	G	G	G	7	G	G	G	G	7	7	G	G	7	7	G	7	7	G	G	G	G
4	934.873	Pf04.934873w	5.551	1	7	G	7	7	7	7	G	7	G	7	7	G	7	G	7	G	G	G	G	7	7	G	G	7	7	G	7	7	G	G	G	G
4	993.114	Pf04.993114w	58.241	0	7	G	7	7	7	7	G	7	G	7	7	G	7	G	7	G	G	G	G	7	7	G	G	7	7	G	7	7	G	G	G	G
4	996.31	Pf04.996310c	3.196	0	7	G	7	7	7	7	G	7	G	7	7	G	7	G	7	G	G	G	G	7	7	G	G	7	7	G	7	7	G	G	G	G
4	996.446	Pf04.996446w	0.136	0	7	G	7	7	7	7	G	7	G	7	7	G	7	G	7	G	G	G	G	7	7	G	G	7	7	G	7	7	G	G	G	G
4	1003.97	Pf04.1003971w	7.525	0	7	G	7	7	7	7	G	7	G	7	7	G	7	G	7	G	G	G	G	7	7	G	G	7	7	G	7	7	G	G	G	G
4	1004	C4M26	0.029	0	7	G	7	7	7	7	G	7	G	7	7	G	7	G	7	G	G	G	G	7	7	G	G	7	7	G	7	7	G	G	G	G
4	1004.71	Pf04.1004705w	0.705	0	7	G	7	7	7	7	G	7	G	7	7	G	7	G	7	G	G	G	G	7	7	G	G	7	7	G	7	7	G	G	G	G
4	1005.3	Pf04.1005302c	0.597	0	7	G	7	7	7	7	G	7	G	7	7	G	7	G	7	G	G	G	G	7	7	G	G	7	7	G	7	7	G	G	G	G
4	1006.31	B5M5	1.008	0	7	G	7	7	7	7	G	7	G	7	7	G	7	G	7	G	G	G	G	7	7	G	G	7	7	G	7	7	G	G	G	G
4	1006.47	Pf04.1006466w	0.156	0	7	G	7	7	7	7	G	7	G	7	7	G	7	G	7	G	G	G	G	7	7	G	G	7	7	G	7	7	G	G	G	G
4	1010.03	Pf04.1010032c	3.566	0	7	G	7	7	7	7	G	7	G	7	7	G	7	G	7	G	G	G	G	7	7	G	G	7	7	G	7	7	G	G	G	G
4	1010.47	Pf04.1010465w	0.433	0	7	G	7	7	7	7	G	7	G	7	7	G	7	G	7	G	G	G	G	7	7	G	G	7	7	G	7	7	G	G	G	G
4	1011.04	Pf04.1011036w	0.571	0	7	G	7	7	7	7	G	7	G	7	7	G	7	G	7	G	G	G	G	7	7	G	G	7	7	G	7	7	G	G	G	G
4	1011.33	B5M109	0.294	0	7	G	7	7	7	7	G	7	G	7	7	G	7	G	7	G	G	G	G	7	7	G	G	7	7	G	7	7	G	G	G	G
4	1015.66	Pf04.1015661w	4.331	0	7	G	7	7	7	7	G	7	G	7	7	G	7	G	7	G	G	G	G	7	7	G	G	7	7	G	7	7	G	G	G	G
4	1021.08	Pf04.1021076w	5.415	0	7	G	7	7	7	7	G	7	G	7	7	G	7	G	7	G	G	G	G	7	7	G	G	7	7	G	7	7	G	G	G	G
4	1049.9	Pf04.1049905c	28.829	3	7	G	7	7	7	7	G	7	G	G	7	G	7	G	G	G	G	G	G	7	7	G	G	7	G	G	7	7	G	G	G	G	34.84
4	1053.15	Pf04.1053149c	3.244	0	7	G	7	7	7	7	G	7	G	G	7	G	7	G	G	G	G	G	G	7	7	G	G	7	G	G	7	7	G	G	G	G	6.011
4	1054.28	Pf04.1054275w	1.126	0	7	G	7	7	7	7	G	7	G	G	7	G	7	G	G	G	G	G	G	7	7	G	G	7	G	G	7	7	G	G	G	G
4	1055.92	Pf04.1055916c	1.641	0	7	G	7	7	7	7	G	7	G	G	7	G	7	G	G	G	G	G	G	7	7	G	G	7	G	G	7	7	G	G	G	G
4	1056.16	Pf04.1056164w	0.248	0	7	G	7	7	7	7	G	7	G	G	7	G	7	G	G	G	G	G	G	7	7	G	G	7	G	G	7	7	G	G	G	G
4	1057.11	B5M51	0.946	0	7	G	7	7	7	7	G	7	G	G	7	G	7	G	G	G	G	G	G	7	7	G	G	7	G	G	7	7	G	G	G	G
4	1059.32	Pf04.1059324c	2.214	0	7	G	7	7	7	7	G	7	G	G	7	G	7	G	G	G	G	G	G	7	7	G	G	7	G	G	7	7	G	G	G	G
4	1059.66	Pf04.1059659w	0.335	0	7	G	7	7	7	7	G	7	G	G	7	G	7	G	G	G	G	G	G	7	7	G	G	7	G	G	7	7	G	G	G	G
4	1060.4	Pf04.1060405c	0.746	0	7	G	7	7	7	7	G	7	G	G	7	G	7	G	G	G	G	G	G	7	7	G	G	7	G	G	7	7	G	G	G	G
4	1065.07	Pf04.1065066w	4.661	0	7	G	7	7	7	7	G	7	G	G	7	G	7	G	G	G	G	G	G	7	7	G	G	7	G	G	7	7	G	G	G	G
4	1069.01	Pf04.1069005c	3.939	0	7	G	7	7	7	7	G	7	G	G	7	G	7	G	G	G	G	G	G	7	7	G	G	7	G	G	7	7	G	G	G	G
4	1069.61	Pf04.1069614c	0.609	0	7	G	7	7	7	7	G	7	G	G	7	G	7	G	G	G	G	G	G	7	7	G	G	7	G	G	7	7	G	G	G	G
4	1082.62	C4M37	13.006	0	7	G	7	7	7	7	G	7	G	G	7	G	7	G	G	G	G	G	G	7	7	G	G	7	G	G	7	7	G	G	G	G
4	1086.61	C4M30	3.99	0	7	G	7	7	7	7	G	7	G	G	7	G	7	G	G	G	G	G	G	7	7	G	G	7	G	G	7	7	G	G	G	G
4	1087.78	Pf04.1087775w	1.165	1	7	G	7	7	7	7	G	7	G	G	7	G	7	G	G	G	G	7	G	7	7	G	G	7	G	G	7	7	G	G	G	G
4	1090.38	Pf04.1090376w	2.601	0	7	G	7	7	7	7	G	7	G	G	7	G	7	G	G	G	G	7	G	7	7	G	G	7	G	G	7	7	G	G	G	G
4	1094.26	Pf04.1094257w	3.881	0	7	G	7	7	7	7	G	7	G	G	7	G	7	G	G	G	G	7	G	7	7	G	G	7	G	G	7	7	G	G	G	G
4	1098.8	Pf04.1098802c	4.545	1	7	G	7	7	7	7	G	7	G	G	7	G	7	G	G	G	G	7	G	7	7	G	7	7	G	G	7	7	G	G	G	G
4	1100.58	Pf04.1100575w	1.773	0	7	G	7	7	7	7	G	7	G	G	7	G	7	G	G	G	G	7	G	7	7	G	7	7	G	G	7	7	G	G	G	G
4	1100.77	Pf04.1100774w	0.199	0	7	G	7	7	7	7	G	7	G	G	7	G	7	G	G	G	G	7	G	7	7	G	7	7	G	G	7	7	G	G	G	G
4	1101.86	Pf04.1101856w	1.082	0	7	G	7	7	7	7	G	7	G	G	7	G	7	G	G	G	G	7	G	7	7	G	7	7	G	G	7	7	G	G	G	G
4	1101.9	Pf04.1101905c	0.049	0	7	G	7	7	7	7	G	7	G	G	7	G	7	G	G	G	G	7	G	7	7	G	7	7	G	G	7	7	G	G	G	G
4	1121.84	Pf04.1121838c	19.933	0	7	G	7	7	7	7	G	7	G	G	7	G	7	G	G	G	G	7	G	7	7	G	7	7	G	G	7	7	G	G	G	G
4	1122.26	C4M20	0.422	0	7	G	7	7	7	7	G	7	G	G	7	G	7	G	G	G	G	7	G	7	7	G	7	7	G	G	7	7	G	G	G	G
4	1122.51	Pf04.1122511c	0.251	0	7	G	7	7	7	7	G	7	G	G	7	G	7	G	G	G	G	7	G	7	7	G	7	7	G	G	7	7	G	G	G	G
4	1124.15	Pf04.1124146w	1.635	0	7	G	7	7	7	7	G	7	G	G	7	G	7	G	G	G	G	7	G	7	7	G	7	7	G	G	7	7	G	G	G	G
4	1125.08	Pf04.1125075w	0.929	0	7	G	7	7	7	7	G	7	G	G	7	G	7	G	G	G	G	7	G	7	7	G	7	7	G	G	7	7	G	G	G	G
4	1125.76	Pf04.1125757w	0.682	0	7	G	7	7	7	7	G	7	G	G	7	G	7	G	G	G	G	7	G	7	7	G	7	7	G	G	7	7	G	G	G	G
4	1133.18	Pf04.1133176w	7.419	0	7	G	7	7	7	7	G	7	G	G	7	G	7	G	G	G	G	7	G	7	7	G	7	7	G	G	7	7	G	G	G	G
4	1134.3	Pf04.1134304c	1.128	1	7	G	7	7	7	7	G	7	G	G	7	G	G	G	G	G	G	7	G	7	7	G	7	7	G	G	7	7	G	G	G	G
4	1134.35	Pf04.1134346w	0.042	0	7	G	7	7	7	7	G	7	G	G	7	G	G	G	G	G	G	7	G	7	7	G	7	7	G	G	7	7	G	G	G	G
4	1134.67	Pf04.1134673c	0.327	0	7	G	7	7	7	7	G	7	G	G	7	G	G	G	G	G	G	7	G	7	7	G	7	7	G	G	7	7	G	G	G	G
4	1136.27	Pf04.1136271w	1.598	0	7	G	7	7	7	7	G	7	G	G	7	G	G	G	G	G	G	7	G	7	7	G	7	7	G	G	7	7	G	G	G	G
4	1136.55	Pf04.1136545w	0.274	0	7	G	7	7	7	7	G	7	G	G	7	G	G	G	G	G	G	7	G	7	7	G	7	7	G	G	7	7	G	G	G	G
4	1136.66	Pf04.1136656w	0.111	0	7	G	7	7	7	7	G	7	G	G	7	G	G	G	G	G	G	7	G	7	7	G	7	7	G	G	7	7	G	G	G	G
4	1136.76	Pf04.1136758c	0.102	0	7	G	7	7	7	7	G	7	G	G	7	G	G	G	G	G	G	7	G	7	7	G	7	7	G	G	7	7	G	G	G	G
4	1136.96	Pf04.1136961w	0.203	0	7	G	7	7	7	7	G	7	G	G	7	G	G	G	G	G	G	7	G	7	7	G	7	7	G	G	7	7	G	G	G	G	0.618
4	1137.3	Pf04.1137303c	0.342	0	7	G	7	7	7	7	G	7	G	G	7	G	G	G	G	G	G	7	G	7	7	G	7	7	G	G	7	7	G	G	G	G
4	1137.38	Pf04.1137376w	0.073	0	7	G	7	7	7	7	G	7	G	G	7	G	G	G	G	G	G	7	G	7	7	G	7	7	G	G	7	7	G	G	G	G
4	1137.64	Pf04.1137636w	0.26	0	7	G	7	7	7	7	G	7	G	G	7	G	G	G	G	G	G	7	G	7	7	G	7	7	G	G	7	7	G	G	G	G
4	1138.1	Pf04.1138104c	0.468	0	7	G	7	7	7	7	G	7	G	G	7	G	G	G	G	G	G	7	G	7	7	G	7	7	G	G	7	7	G	G	G	G
4	1138.18	Pf04.1138176w	0.072	0	7	G	7	7	7	7	G	7	G	G	7	G	G	G	G	G	G	7	G	7	7	G	7	7	G	G	7	7	G	G	G	G
4	1138.2	Pf04.1138205c	0.029	0	7	G	7	7	7	7	G	7	G	G	7	G	G	G	G	G	G	7	G	7	7	G	7	7	G	G	7	7	G	G	G	G
4	1138.31	Pf04.1138310c	0.105	0	7	G	7	7	7	7	G	7	G	G	7	G	G	G	G	G	G	7	G	7	7	G	7	7	G	G	7	7	G	G	G	G
4	1138.4	Pf04.1138402c	0.092	0	7	G	7	7	7	7	G	7	G	G	7	G	G	G	G	G	G	7	G	7	7	G	7	7	G	G	7	7	G	G	G	G
4	1138.46	Pf04.1138460w	0.058	0	7	G	7	7	7	7	G	7	G	G	7	G	G	G	G	G	G	7	G	7	7	G	7	7	G	G	7	7	G	G	G	G
4	1139.62	Pf04.1139621w	1.161	0	7	G	7	7	7	7	G	7	G	G	7	G	G	G	G	G	G	7	G	7	7	G	7	7	G	G	7	7	G	G	G	G
4	1140.23	Pf04.1140235c	0.614	0	7	G	7	7	7	7	G	7	G	G	7	G	G	G	G	G	G	7	G	7	7	G	7	7	G	G	7	7	G	G	G	G
4	1140.27	Pf04.1140266w	0.031	1	7	G	7	7	7	7	G	7	G	G	7	G	G	G	G	G	G	7	G	7	7	G	7	7	G	G	7	7	G	G	7	G
4	1140.45	Pf04.1140452w	0.186	0	7	G	7	7	7	7	G	7	G	G	7	G	G	G	G	G	G	7	G	7	7	G	7	7	G	G	7	7	G	G	7	G
4	1140.61	Pf04.1140610c	0.158	0	7	G	7	7	7	7	G	7	G	G	7	G	G	G	G	G	G	7	G	7	7	G	7	7	G	G	7	7	G	G	7	G
4	1196.42	Pf04.1196420c	55.81	15	7	7	7	7	7	G	G	7	7	G	7	7	7	7	G	G	7	7	7	7	7	7	7	7	7	7	G	7	7	7	7	7
4	1200.18	Pf04.1200176w	3.756	0	7	7	7	7	7	G	G	7	7	G	7	7	7	7	G	G	7	7	7	7	7	7	7	7	7	7	G	7	7	7	7	7
5	52.641	Pf05.52641w	0	0	G	7	7	G	7	7	7	G	G	G	G	G	G	G	G	G	G	G	7	7	G	7	G	7	G	G	G	G	G	7	G	G
5	52.775	Pf05.52775w	0.134	0	G	7	7	G	7	7	7	G	G	G	G	G	G	G	G	G	G	G	7	7	G	7	G	7	G	G	G	G	G	7	G	G
5	52.804	Pf05.52804c	0.029	0	G	7	7	G	7	7	7	G	G	G	G	G	G	G	G	G	G	G	7	7	G	7	G	7	G	G	G	G	G	7	G	G
5	53.05	Pf05.53050c	0.246	0	G	7	7	G	7	7	7	G	G	G	G	G	G	G	G	G	G	G	7	7	G	7	G	7	G	G	G	G	G	7	G	G
5	53.076	Pf05.53076w	0.026	0	G	7	7	G	7	7	7	G	G	G	G	G	G	G	G	G	G	G	7	7	G	7	G	7	G	G	G	G	G	7	G	G
5	60.276	Pf05.60276w	7.2	0	G	7	7	G	7	7	7	G	G	G	G	G	G	G	G	G	G	G	7	7	G	7	G	7	G	G	G	G	G	7	G	G
5	62.976	Pf05.62976w	2.7	0	G	7	7	G	7	7	7	G	G	G	G	G	G	G	G	G	G	G	7	7	G	7	G	7	G	G	G	G	G	7	G	G
5	69.548	Pf05.69548w	6.572	0	G	7	7	G	7	7	7	G	G	G	G	G	G	G	G	G	G	G	7	7	G	7	G	7	G	G	G	G	G	7	G	G
5	69.576	Pf05.69576w	0.028	0	G	7	7	G	7	7	7	G	G	G	G	G	G	G	G	G	G	G	7	7	G	7	G	7	G	G	G	G	G	7	G	G
5	71.076	Pf05.71076w	1.5	0	G	7	7	G	7	7	7	G	G	G	G	G	G	G	G	G	G	G	7	7	G	7	G	7	G	G	G	G	G	7	G	G
5	76.337	Pf05.76337w	5.261	0	G	7	7	G	7	7	7	G	G	G	G	G	G	G	G	G	G	G	7	7	G	7	G	7	G	G	G	G	G	7	G	G
5	76.472	Pf05.76472w	0.135	0	G	7	7	G	7	7	7	G	G	G	G	G	G	G	G	G	G	G	7	7	G	7	G	7	G	G	G	G	G	7	G	G
5	92.076	Pf05.92076w	15.604	0	G	7	7	G	7	7	7	G	G	G	G	G	G	G	G	G	G	G	7	7	G	7	G	7	G	G	G	G	G	7	G	G
5	92.205	Pf05.92205c	0.129	0	G	7	7	G	7	7	7	G	G	G	G	G	G	G	G	G	G	G	7	7	G	7	G	7	G	G	G	G	G	7	G	G
5	114.441	Pf05.114441w	22.236	0	G	7	7	G	7	7	7	G	G	G	G	G	G	G	G	G	G	G	7	7	G	7	G	7	G	G	G	G	G	7	G	G
5	116.251	Pf05.116251w	1.81	0	G	7	7	G	7	7	7	G	G	G	G	G	G	G	G	G	G	G	7	7	G	7	G	7	G	G	G	G	G	7	G	G
5	118.669	Pf05.118669w	2.418	0	G	7	7	G	7	7	7	G	G	G	G	G	G	G	G	G	G	G	7	7	G	7	G	7	G	G	G	G	G	7	G	G
5	119.403	Pf05.119403c	0.734	0	G	7	7	G	7	7	7	G	G	G	G	G	G	G	G	G	G	G	7	7	G	7	G	7	G	G	G	G	G	7	G	G
5	130.245	Pf05.130245w	10.842	0	G	7	7	G	7	7	7	G	G	G	G	G	G	G	G	G	G	G	7	7	G	7	G	7	G	G	G	G	G	7	G	G
5	132.876	Pf05.132876w	2.631	0	G	7	7	G	7	7	7	G	G	G	G	G	G	G	G	G	G	G	7	7	G	7	G	7	G	G	G	G	G	7	G	G
5	144.567	Pf05.144567w	11.691	0	G	7	7	G	7	7	7	G	G	G	G	G	G	G	G	G	G	G	7	7	G	7	G	7	G	G	G	G	G	7	G	G
5	145.466	Pf05.145466w	0.899	0	G	7	7	G	7	7	7	G	G	G	G	G	G	G	G	G	G	G	7	7	G	7	G	7	G	G	G	G	G	7	G	G
5	146.676	Pf05.146676w	1.21	0	G	7	7	G	7	7	7	G	G	G	G	G	G	G	G	G	G	G	7	7	G	7	G	7	G	G	G	G	G	7	G	G
5	166.651	BM116	19.975	0	G	7	7	G	7	7	7	G	G	G	G	G	G	G	G	G	G	G	7	7	G	7	G	7	G	G	G	G	G	7	G	G
5	167.825	Pf05.167825c	1.174	0	G	7	7	G	7	7	7	G	G	G	G	G	G	G	G	G	G	G	7	7	G	7	G	7	G	G	G	G	G	7	G	G
5	174.626	Pf05.174626w	6.801	0	G	7	7	G	7	7	7	G	G	G	G	G	G	G	G	G	G	G	7	7	G	7	G	7	G	G	G	G	G	7	G	G
5	192.203	Pf05.192203c	17.577	0	G	7	7	G	7	7	7	G	G	G	G	G	G	G	G	G	G	G	7	7	G	7	G	7	G	G	G	G	G	7	G	G
5	216.202	Pf05.216202c	23.999	0	G	7	7	G	7	7	7	G	G	G	G	G	G	G	G	G	G	G	7	7	G	7	G	7	G	G	G	G	G	7	G	G
5	232.217	Pf05.232217c	16.015	0	G	7	7	G	7	7	7	G	G	G	G	G	G	G	G	G	G	G	7	7	G	7	G	7	G	G	G	G	G	7	G	G	17.444
5	232.35	B5M96	0.133	0	G	7	7	G	7	7	7	G	G	G	G	G	G	G	G	G	G	G	7	7	G	7	G	7	G	G	G	G	G	7	G	G
5	233.646	Pf05.233646w	1.296	1	G	G	7	G	7	7	7	G	G	G	G	G	G	G	G	G	G	G	7	7	G	7	G	7	G	G	G	G	G	7	G	G
5	249.844	Pf05.249844c	16.198	0	G	G	7	G	7	7	7	G	G	G	G	G	G	G	G	G	G	G	7	7	G	7	G	7	G	G	G	G	G	7	G	G
5	252.256	Pf05.252256w	2.412	2	G	G	7	G	7	7	7	G	G	G	G	G	G	G	G	G	G	7	G	7	G	7	G	7	G	G	G	G	G	7	G	G
5	255.476	Pf05.255476w	3.22	0	G	G	7	G	7	7	7	G	G	G	G	G	G	G	G	G	G	7	G	7	G	7	G	7	G	G	G	G	G	7	G	G
5	262.32	Pf05.262320c	6.844	0	G	G	7	G	7	7	7	G	G	G	G	G	G	G	G	G	G	7	G	7	G	7	G	7	G	G	G	G	G	7	G	G
5	269.256	Pf05.269256w	6.936	0	G	G	7	G	7	7	7	G	G	G	G	G	G	G	G	G	G	7	G	7	G	7	G	7	G	G	G	G	G	7	G	G
5	269.371	Pf05.269371w	0.115	0	G	G	7	G	7	7	7	G	G	G	G	G	G	G	G	G	G	7	G	7	G	7	G	7	G	G	G	G	G	7	G	G
5	277.775	Pf05.277775w	8.404	0	G	G	7	G	7	7	7	G	G	G	G	G	G	G	G	G	G	7	G	7	G	7	G	7	G	G	G	G	G	7	G	G
5	278.012	Pf05.278012w	0.237	0	G	G	7	G	7	7	7	G	G	G	G	G	G	G	G	G	G	7	G	7	G	7	G	7	G	G	G	G	G	7	G	G
5	284.504	Pf05.284504w	6.492	0	G	G	7	G	7	7	7	G	G	G	G	G	G	G	G	G	G	7	G	7	G	7	G	7	G	G	G	G	G	7	G	G
5	289.91	Pf05.289910c	5.406	0	G	G	7	G	7	7	7	G	G	G	G	G	G	G	G	G	G	7	G	7	G	7	G	7	G	G	G	G	G	7	G	G
5	309.546	Pf05.309546w	19.636	2	G	G	7	G	G	7	7	G	7	G	G	G	G	G	G	G	G	7	G	7	G	7	G	7	G	G	G	G	G	7	G	G
5	315.802	Pf05.315802c	6.256	1	7	G	7	G	G	7	7	G	7	G	G	G	G	G	G	G	G	7	G	7	G	7	G	7	G	G	G	G	G	7	G	G
5	323.049	Pf05.323049w	7.247	0	7	G	7	G	G	7	7	G	7	G	G	G	G	G	G	G	G	7	G	7	G	7	G	7	G	G	G	G	G	7	G	G
5	325.685	TA42	2.636	0	7	G	7	G	G	7	7	G	7	G	G	G	G	G	G	G	G	7	G	7	G	7	G	7	G	G	G	G	G	7	G	G
5	328.445	Pf05.328445c	2.76	0	7	G	7	G	G	7	7	G	7	G	G	G	G	G	G	G	G	7	G	7	G	7	G	7	G	G	G	G	G	7	G	G
5	328.811	Pf05.328811c	0.366	0	7	G	7	G	G	7	7	G	7	G	G	G	G	G	G	G	G	7	G	7	G	7	G	7	G	G	G	G	G	7	G	G
5	329.605	Pf05.329605c	0.794	0	7	G	7	G	G	7	7	G	7	G	G	G	G	G	G	G	G	7	G	7	G	7	G	7	G	G	G	G	G	7	G	G
5	330.134	Pf05.330134c	0.529	0	7	G	7	G	G	7	7	G	7	G	G	G	G	G	G	G	G	7	G	7	G	7	G	7	G	G	G	G	G	7	G	G
5	330.536	Pf05.330536w	0.402	0	7	G	7	G	G	7	7	G	7	G	G	G	G	G	G	G	G	7	G	7	G	7	G	7	G	G	G	G	G	7	G	G
5	335.901	Pf05.335901c	5.365	0	7	G	7	G	G	7	7	G	7	G	G	G	G	G	G	G	G	7	G	7	G	7	G	7	G	G	G	G	G	7	G	G
5	344.805	Pf05.344805c	8.904	0	7	G	7	G	G	7	7	G	7	G	G	G	G	G	G	G	G	7	G	7	G	7	G	7	G	G	G	G	G	7	G	G
5	345.176	Pf05.345176w	0.371	0	7	G	7	G	G	7	7	G	7	G	G	G	G	G	G	G	G	7	G	7	G	7	G	7	G	G	G	G	G	7	G	G
5	350.923	Pf05.350923c	5.747	0	7	G	7	G	G	7	7	G	7	G	G	G	G	G	G	G	G	7	G	7	G	7	G	7	G	G	G	G	G	7	G	G	7.249
5	351.005	Pf05.351005c	0.082	0	7	G	7	G	G	7	7	G	7	G	G	G	G	G	G	G	G	7	G	7	G	7	G	7	G	G	G	G	G	7	G	G
5	352.425	Pf05.352425c	1.42	0	7	G	7	G	G	7	7	G	7	G	G	G	G	G	G	G	G	7	G	7	G	7	G	7	G	G	G	G	G	7	G	G
5	355.368	C5M10	2.943	2	7	G	7	G	G	7	7	G	7	G	G	G	G	7	G	7	G	7	G	7	G	7	G	7	G	G	G	G	G	7	G	G
5	358.309	Pf05.358309c	2.941	0	7	G	7	G	G	7	7	G	7	G	G	G	G	7	G	7	G	7	G	7	G	7	G	7	G	G	G	G	G	7	G	G
5	364.206	Pf05.364206w	5.897	0	7	G	7	G	G	7	7	G	7	G	G	G	G	7	G	7	G	7	G	7	G	7	G	7	G	G	G	G	G	7	G	G
5	369.576	Pf05.369576w	5.37	0	7	G	7	G	G	7	7	G	7	G	G	G	G	7	G	7	G	7	G	7	G	7	G	7	G	G	G	G	G	7	G	G
5	369.735	Pf05.369735c	0.159	0	7	G	7	G	G	7	7	G	7	G	G	G	G	7	G	7	G	7	G	7	G	7	G	7	G	G	G	G	G	7	G	G
5	375.134	Pf05.375134c	5.399	0	7	G	7	G	G	7	7	G	7	G	G	G	G	7	G	7	G	7	G	7	G	7	G	7	G	G	G	G	G	7	G	G
5	377.245	Pf05.377245w	2.111	0	7	G	7	G	G	7	7	G	7	G	G	G	G	7	G	7	G	7	G	7	G	7	G	7	G	G	G	G	G	7	G	G
5	381.621	Pf05.381621w	4.376	0	7	G	7	G	G	7	7	G	7	G	G	G	G	7	G	7	G	7	G	7	G	7	G	7	G	G	G	G	G	7	G	G
5	387.176	Pf05.387176w	5.555	0	7	G	7	G	G	7	7	G	7	G	G	G	G	7	G	7	G	7	G	7	G	7	G	7	G	G	G	G	G	7	G	G
5	391.056	Pf05.391056w	3.88	0	7	G	7	G	G	7	7	G	7	G	G	G	G	7	G	7	G	7	G	7	G	7	G	7	G	G	G	G	G	7	G	G
5	401.69	C4M72	10.634	1	7	G	7	G	G	7	7	G	7	G	G	G	G	7	G	7	G	7	G	7	G	7	G	7	G	7	G	G	G	7	G	G
5	404.712	Pf05.404712c	3.022	0	7	G	7	G	G	7	7	G	7	G	G	G	G	7	G	7	G	7	G	7	G	7	G	7	G	7	G	G	G	7	G	G
5	408.515	Pf05.408515c	3.803	0	7	G	7	G	G	7	7	G	7	G	G	G	G	7	G	7	G	7	G	7	G	7	G	7	G	7	G	G	G	7	G	G
5	426.805	Pf05.426805c	18.29	0	7	G	7	G	G	7	7	G	7	G	G	G	G	7	G	7	G	7	G	7	G	7	G	7	G	7	G	G	G	7	G	G
5	448.5..459.299	centromere
5	461.218	Pf05.461218w	34.413	0	7	G	7	G	G	7	7	G	7	G	G	G	G	7	G	7	G	7	G	7	G	7	G	7	G	7	G	G	G	7	G	G
5	469.518	Pf05.469518c	8.3	0	7	G	7	G	G	7	7	G	7	G	G	G	G	7	G	7	G	7	G	7	G	7	G	7	G	7	G	G	G	7	G	G
5	470.964	Pf05.470964c	1.446	0	7	G	7	G	G	7	7	G	7	G	G	G	G	7	G	7	G	7	G	7	G	7	G	7	G	7	G	G	G	7	G	G
5	475.215	Pf05.475215c	4.251	0	7	G	7	G	G	7	7	G	7	G	G	G	G	7	G	7	G	7	G	7	G	7	G	7	G	7	G	G	G	7	G	G
5	475.271	Pf05.475271w	0.056	0	7	G	7	G	G	7	7	G	7	G	G	G	G	7	G	7	G	7	G	7	G	7	G	7	G	7	G	G	G	7	G	G
5	476.876	Pf05.476876w	1.605	0	7	G	7	G	G	7	7	G	7	G	G	G	G	7	G	7	G	7	G	7	G	7	G	7	G	7	G	G	G	7	G	G
5	476.915	Pf05.476915c	0.039	0	7	G	7	G	G	7	7	G	7	G	G	G	G	7	G	7	G	7	G	7	G	7	G	7	G	7	G	G	G	7	G	G
5	476.974	Pf05.476974w	0.059	0	7	G	7	G	G	7	7	G	7	G	G	G	G	7	G	7	G	7	G	7	G	7	G	7	G	7	G	G	G	7	G	G
5	481.31	Pf05.481310c	4.336	0	7	G	7	G	G	7	7	G	7	G	G	G	G	7	G	7	G	7	G	7	G	7	G	7	G	7	G	G	G	7	G	G
5	481.34	Pf05.481340w	0.03	0	7	G	7	G	G	7	7	G	7	G	G	G	G	7	G	7	G	7	G	7	G	7	G	7	G	7	G	G	G	7	G	G
5	482.325	Pf05.482325c	0.985	0	7	G	7	G	G	7	7	G	7	G	G	G	G	7	G	7	G	7	G	7	G	7	G	7	G	7	G	G	G	7	G	G
5	493.946	B5M3	11.621	1	7	G	7	7	G	7	7	G	7	G	G	G	G	7	G	7	G	7	G	7	G	7	G	7	G	7	G	G	G	7	G	G
5	495.566	Pf05.495566w	1.62	0	7	G	7	7	G	7	7	G	7	G	G	G	G	7	G	7	G	7	G	7	G	7	G	7	G	7	G	G	G	7	G	G
5	498.036	Pf05.498036w	2.47	0	7	G	7	7	G	7	7	G	7	G	G	G	G	7	G	7	G	7	G	7	G	7	G	7	G	7	G	G	G	7	G	G
5	523.408	Pf05.523408c	25.372	1	7	G	7	7	G	7	7	G	7	G	G	G	G	7	G	7	G	7	G	7	G	7	G	7	G	7	G	G	G	7	G	7	40.295	7G8,7G8	AAATAAAGTGAAATGGAGGG	GTTTTTCACAACCTTCAAAG
5	531.533	Pf05.531533w	8.125	0	7	G	7	7	G	7	7	G	7	G	G	G	G	7	G	7	G	7	G	7	G	7	G	7	G	7	G	G	G	7	G	7	55.372	7G8,7G8	GCTATTTAGCGATGTAAATAT	TGCGTGTGCTTCTAACTAT
5	538.331	Pf05.538331w	6.798	0	7	G	7	7	G	7	7	G	7	G	G	G	G	7	G	7	G	7	G	7	G	7	G	7	G	7	G	G	G	7	G	7		NA	GGAAAAAAAGAAATTCACAAA	TTTTTAACTGAACATTGAGG
5	553.408	C5M13	15.077	0	7	G	7	7	G	7	7	G	7	G	G	G	G	7	G	7	G	7	G	7	G	7	G	7	G	7	G	G	G	7	G	7
5	560.505	Pf05.560505c	7.097	0	7	G	7	7	G	7	7	G	7	G	G	G	G	7	G	7	G	7	G	7	G	7	G	7	G	7	G	G	G	7	G	7
5	560.676	Pf05.560676w	0.171	0	7	G	7	7	G	7	7	G	7	G	G	G	G	7	G	7	G	7	G	7	G	7	G	7	G	7	G	G	G	7	G	7
5	561.505	Pf05.561505w	0.829	0	7	G	7	7	G	7	7	G	7	G	G	G	G	7	G	7	G	7	G	7	G	7	G	7	G	7	G	G	G	7	G	7
5	561.975	Pf05.561975w	0.47	0	7	G	7	7	G	7	7	G	7	G	G	G	G	7	G	7	G	7	G	7	G	7	G	7	G	7	G	G	G	7	G	7
5	569.256	Pf05.569256w	7.281	0	7	G	7	7	G	7	7	G	7	G	G	G	G	7	G	7	G	7	G	7	G	7	G	7	G	7	G	G	G	7	G	7
5	584.114	Pf05.584114c	14.858	1	7	G	7	7	G	7	7	G	7	G	G	7	G	7	G	7	G	7	G	7	G	7	G	7	G	7	G	G	G	7	G	7
5	595.071	Pf05.595071w	10.957	1	7	G	7	7	G	7	7	G	7	G	G	7	G	7	G	7	G	7	G	7	G	G	G	7	G	7	G	G	G	7	G	7
5	595.646	Pf05.595646w	0.575	0	7	G	7	7	G	7	7	G	7	G	G	7	G	7	G	7	G	7	G	7	G	G	G	7	G	7	G	G	G	7	G	7
5	601.102	Pf05.601102c	5.456	0	7	G	7	7	G	7	7	G	7	G	G	7	G	7	G	7	G	7	G	7	G	G	G	7	G	7	G	G	G	7	G	7
5	601.815	Pf05.601815c	0.713	0	7	G	7	7	G	7	7	G	7	G	G	7	G	7	G	7	G	7	G	7	G	G	G	7	G	7	G	G	G	7	G	7
5	603.685	Pf05.603685c	1.87	0	7	G	7	7	G	7	7	G	7	G	G	7	G	7	G	7	G	7	G	7	G	G	G	7	G	7	G	G	G	7	G	7
5	605.825	Pf05.605825c	2.14	0	7	G	7	7	G	7	7	G	7	G	G	7	G	7	G	7	G	7	G	7	G	G	G	7	G	7	G	G	G	7	G	7
5	614.719	Pf05.614719w	8.894	3	7	G	7	7	G	7	7	G	7	G	G	7	G	G	G	G	G	7	G	7	G	G	G	7	G	7	G	G	7	7	G	7
5	615.276	Pf05.615276w	0.557	0	7	G	7	7	G	7	7	G	7	G	G	7	G	G	G	G	G	7	G	7	G	G	G	7	G	7	G	G	7	7	G	7
5	615.476	Pf05.615476w	0.2	0	7	G	7	7	G	7	7	G	7	G	G	7	G	G	G	G	G	7	G	7	G	G	G	7	G	7	G	G	7	7	G	7
5	617.036	Pf05.617036w	1.56	0	7	G	7	7	G	7	7	G	7	G	G	7	G	G	G	G	G	7	G	7	G	G	G	7	G	7	G	G	7	7	G	7
5	620.644	C5M21	3.608	0	7	G	7	7	G	7	7	G	7	G	G	7	G	G	G	G	G	7	G	7	G	G	G	7	G	7	G	G	7	7	G	7
5	627.956	Pf05.627956w	7.312	0	7	G	7	7	G	7	7	G	7	G	G	7	G	G	G	G	G	7	G	7	G	G	G	7	G	7	G	G	7	7	G	7
5	641.503	Pf05.641503c	13.547	0	7	G	7	7	G	7	7	G	7	G	G	7	G	G	G	G	G	7	G	7	G	G	G	7	G	7	G	G	7	7	G	7
5	643.102	Pf05.643102c	1.599	0	7	G	7	7	G	7	7	G	7	G	G	7	G	G	G	G	G	7	G	7	G	G	G	7	G	7	G	G	7	7	G	7
5	644.504	Pf05.644504c	1.402	0	7	G	7	7	G	7	7	G	7	G	G	7	G	G	G	G	G	7	G	7	G	G	G	7	G	7	G	G	7	7	G	7
5	644.673	Pf05.644673w	0.169	0	7	G	7	7	G	7	7	G	7	G	G	7	G	G	G	G	G	7	G	7	G	G	G	7	G	7	G	G	7	7	G	7
5	657.024	Pf05.657024c	12.351	0	7	G	7	7	G	7	7	G	7	G	G	7	G	G	G	G	G	7	G	7	G	G	G	7	G	7	G	G	7	7	G	7
5	658.61	Pf05.658610c	1.586	0	7	G	7	7	G	7	7	G	7	G	G	7	G	G	G	G	G	7	G	7	G	G	G	7	G	7	G	G	7	7	G	7
5	668.905	Pf05.668905c	10.295	1	7	G	7	7	G	7	7	G	7	G	G	G	G	G	G	G	G	7	G	7	G	G	G	7	G	7	G	G	7	7	G	7
5	670.105	Pf05.670105c	1.2	0	7	G	7	7	G	7	7	G	7	G	G	G	G	G	G	G	G	7	G	7	G	G	G	7	G	7	G	G	7	7	G	7
5	670.141	Pf05.670141w	0.036	0	7	G	7	7	G	7	7	G	7	G	G	G	G	G	G	G	G	7	G	7	G	G	G	7	G	7	G	G	7	7	G	7
5	670.409	Pf05.670409w	0.268	0	7	G	7	7	G	7	7	G	7	G	G	G	G	G	G	G	G	7	G	7	G	G	G	7	G	7	G	G	7	7	G	7
5	679.11	Pf05.679110c	8.701	0	7	G	7	7	G	7	7	G	7	G	G	G	G	G	G	G	G	7	G	7	G	G	G	7	G	7	G	G	7	7	G	7
5	683.546	C5M12	4.436	0	7	G	7	7	G	7	7	G	7	G	G	G	G	G	G	G	G	7	G	7	G	G	G	7	G	7	G	G	7	7	G	7
5	684.653	Pf05.684653w	1.107	0	7	G	7	7	G	7	7	G	7	G	G	G	G	G	G	G	G	7	G	7	G	G	G	7	G	7	G	G	7	7	G	7
5	686.435	C5M3	1.782	0	7	G	7	7	G	7	7	G	7	G	G	G	G	G	G	G	G	7	G	7	G	G	G	7	G	7	G	G	7	7	G	7
5	688.904	Pf05.688904c	2.469	0	7	G	7	7	G	7	7	G	7	G	G	G	G	G	G	G	G	7	G	7	G	G	G	7	G	7	G	G	7	7	G	7
5	692.823	B9M35	3.919	0	7	G	7	7	G	7	7	G	7	G	G	G	G	G	G	G	G	7	G	7	G	G	G	7	G	7	G	G	7	7	G	7
5	706.155	Pf05.706155c	13.332	3	G	G	7	7	G	7	7	G	7	7	G	G	G	G	7	G	G	7	G	7	G	G	G	7	G	7	G	G	7	7	G	7
5	706.676	Pf05.706676w	0.521	0	G	G	7	7	G	7	7	G	7	7	G	G	G	G	7	G	G	7	G	7	G	G	G	7	G	7	G	G	7	7	G	7
5	721.074	Pf05.721074w	14.398	0	G	G	7	7	G	7	7	G	7	7	G	G	G	G	7	G	G	7	G	7	G	G	G	7	G	7	G	G	7	7	G	7
5	740.676	Pf05.740676w	19.602	0	G	G	7	7	G	7	7	G	7	7	G	G	G	G	7	G	G	7	G	7	G	G	G	7	G	7	G	G	7	7	G	7
5	745.326	Pf05.745326w	4.65	0	G	G	7	7	G	7	7	G	7	7	G	G	G	G	7	G	G	7	G	7	G	G	G	7	G	7	G	G	7	7	G	7
5	753.841	Pf05.753841w	8.515	2	G	G	7	7	G	7	7	G	7	7	G	G	G	G	7	G	G	7	G	G	G	G	G	7	G	7	G	G	7	7	7	7
5	762.79	C4M25	8.949	0	G	G	7	7	G	7	7	G	7	7	G	G	G	G	7	G	G	7	G	G	G	G	G	7	G	7	G	G	7	7	7	7
5	766.113	Pf05.766113w	3.323	0	G	G	7	7	G	7	7	G	7	7	G	G	G	G	7	G	G	7	G	G	G	G	G	7	G	7	G	G	7	7	7	7
5	792.274	Pf05.792274w	26.161	0	G	G	7	7	G	7	7	G	7	7	G	G	G	G	7	G	G	7	G	G	G	G	G	7	G	7	G	G	7	7	7	7
5	796.55	Pf05.796550w	4.276	0	G	G	7	7	G	7	7	G	7	7	G	G	G	G	7	G	G	7	G	G	G	G	G	7	G	7	G	G	7	7	7	7
5	797.936	Pf05.797936w	1.386	0	G	G	7	7	G	7	7	G	7	7	G	G	G	G	7	G	G	7	G	G	G	G	G	7	G	7	G	G	7	7	7	7
5	800.921	Pf05.800921c	2.985	0	G	G	7	7	G	7	7	G	7	7	G	G	G	G	7	G	G	7	G	G	G	G	G	7	G	7	G	G	7	7	7	7
5	805.656	Pf05.805656w	4.735	0	G	G	7	7	G	7	7	G	7	7	G	G	G	G	7	G	G	7	G	G	G	G	G	7	G	7	G	G	7	7	7	7
5	810.752	Pf05.810752w	5.096	0	G	G	7	7	G	7	7	G	7	7	G	G	G	G	7	G	G	7	G	G	G	G	G	7	G	7	G	G	7	7	7	7
5	814.205	Pf05.814205w	3.453	0	G	G	7	7	G	7	7	G	7	7	G	G	G	G	7	G	G	7	G	G	G	G	G	7	G	7	G	G	7	7	7	7
5	814.424	B8M1	0.219	0	G	G	7	7	G	7	7	G	7	7	G	G	G	G	7	G	G	7	G	G	G	G	G	7	G	7	G	G	7	7	7	7
5	826.605	Pf05.826605c	12.181	0	G	G	7	7	G	7	7	G	7	7	G	G	G	G	7	G	G	7	G	G	G	G	G	7	G	7	G	G	7	7	7	7
5	835.78	Pf05.835780c	9.175	0	G	G	7	7	G	7	7	G	7	7	G	G	G	G	7	G	G	7	G	G	G	G	G	7	G	7	G	G	7	7	7	7
5	838.973	Pf05.838973w	3.193	0	G	G	7	7	G	7	7	G	7	7	G	G	G	G	7	G	G	7	G	G	G	G	G	7	G	7	G	G	7	7	7	7
5	839.936	Pf05.839936w	0.963	0	G	G	7	7	G	7	7	G	7	7	G	G	G	G	7	G	G	7	G	G	G	G	G	7	G	7	G	G	7	7	7	7
5	842.82	Pf05.842820c	2.884	0	G	G	7	7	G	7	7	G	7	7	G	G	G	G	7	G	G	7	G	G	G	G	G	7	G	7	G	G	7	7	7	7
5	847.216	Pf05.847216w	4.396	0	G	G	7	7	G	7	7	G	7	7	G	G	G	G	7	G	G	7	G	G	G	G	G	7	G	7	G	G	7	7	7	7
5	853.603	Pf05.853603c	6.387	0	G	G	7	7	G	7	7	G	7	7	G	G	G	G	7	G	G	7	G	G	G	G	G	7	G	7	G	G	7	7	7	7
5	860.838	Pf05.860838c	7.235	0	G	G	7	7	G	7	7	G	7	7	G	G	G	G	7	G	G	7	G	G	G	G	G	7	G	7	G	G	7	7	7	7
5	862.431	Pf05.862431w	1.593	0	G	G	7	7	G	7	7	G	7	7	G	G	G	G	7	G	G	7	G	G	G	G	G	7	G	7	G	G	7	7	7	7
5	865.656	Pf05.865656w	3.225	0	G	G	7	7	G	7	7	G	7	7	G	G	G	G	7	G	G	7	G	G	G	G	G	7	G	7	G	G	7	7	7	7
5	870.228	B5M86	4.572	0	G	G	7	7	G	7	7	G	7	7	G	G	G	G	7	G	G	7	G	G	G	G	G	7	G	7	G	G	7	7	7	7
5	875.71	Pf05.875710w	5.482	0	G	G	7	7	G	7	7	G	7	7	G	G	G	G	7	G	G	7	G	G	G	G	G	7	G	7	G	G	7	7	7	7
5	895.216	Pf05.895216w	19.506	1	G	G	7	7	G	7	7	G	7	7	G	G	G	G	7	G	G	G	G	G	G	G	G	7	G	7	G	G	7	7	7	7
5	905.571	Pf05.905571w	10.355	0	G	G	7	7	G	7	7	G	7	7	G	G	G	G	7	G	G	G	G	G	G	G	G	7	G	7	G	G	7	7	7	7
5	908.805	Pf05.908805c	3.234	0	G	G	7	7	G	7	7	G	7	7	G	G	G	G	7	G	G	G	G	G	G	G	G	7	G	7	G	G	7	7	7	7
5	921.871	Pf05.921871w	13.066	2	G	G	7	7	G	7	7	G	7	7	G	G	G	G	7	G	G	G	G	G	G	G	G	7	7	7	G	G	G	7	7	7
5	921.97	Pf05.921970w	0.099	0	G	G	7	7	G	7	7	G	7	7	G	G	G	G	7	G	G	G	G	G	G	G	G	7	7	7	G	G	G	7	7	7
5	922.405	Pf05.922405c	0.435	0	G	G	7	7	G	7	7	G	7	7	G	G	G	G	7	G	G	G	G	G	G	G	G	7	7	7	G	G	G	7	7	7
5	940.654	Pf05.940654w	18.249	0	G	G	7	7	G	7	7	G	7	7	G	G	G	G	7	G	G	G	G	G	G	G	G	7	7	7	G	G	G	7	7	7
5	949.149	Pf05.949149c	8.495	0	G	G	7	7	G	7	7	G	7	7	G	G	G	G	7	G	G	G	G	G	G	G	G	7	7	7	G	G	G	7	7	7
5	951.105	Pf05.951105c	1.956	0	G	G	7	7	G	7	7	G	7	7	G	G	G	G	7	G	G	G	G	G	G	G	G	7	7	7	G	G	G	7	7	7
5	953.37	Pf05.953370w	2.265	0	G	G	7	7	G	7	7	G	7	7	G	G	G	G	7	G	G	G	G	G	G	G	G	7	7	7	G	G	G	7	7	7
5	957.266	Pf05.957266w	3.896	0	G	G	7	7	G	7	7	G	7	7	G	G	G	G	7	G	G	G	G	G	G	G	G	7	7	7	G	G	G	7	7	7
5	959.76	MDR1	2.494	0	G	G	7	7	G	7	7	G	7	7	G	G	G	G	7	G	G	G	G	G	G	G	G	7	7	7	G	G	G	7	7	7
5	960.968	Pf05.960968w	1.208	0	G	G	7	7	G	7	7	G	7	7	G	G	G	G	7	G	G	G	G	G	G	G	G	7	7	7	G	G	G	7	7	7
5	961.617	Pf05.961617c	0.649	0	G	G	7	7	G	7	7	G	7	7	G	G	G	G	7	G	G	G	G	G	G	G	G	7	7	7	G	G	G	7	7	7
5	965.425	Pf05.965425w	3.808	0	G	G	7	7	G	7	7	G	7	7	G	G	G	G	7	G	G	G	G	G	G	G	G	7	7	7	G	G	G	7	7	7	18.905
5	966.307	Pf05.966307w	0.882	0	G	G	7	7	G	7	7	G	7	7	G	G	G	G	7	G	G	G	G	G	G	G	G	7	7	7	G	G	G	7	7	7
5	980.522	Pf05.980522w	14.215	0	G	G	7	7	G	7	7	G	7	7	G	G	G	G	7	G	G	G	G	G	G	G	G	7	7	7	G	G	G	7	7	7
5	983.031	Pf05.983031w	2.509	0	G	G	7	7	G	7	7	G	7	7	G	G	G	G	7	G	G	G	G	G	G	G	G	7	7	7	G	G	G	7	7	7
5	992.576	Pf05.992576w	9.545	0	G	G	7	7	G	7	7	G	7	7	G	G	G	G	7	G	G	G	G	G	G	G	G	7	7	7	G	G	G	7	7	7
5	1011.64	Pf05.1011644c	19.068	0	G	G	7	7	G	7	7	G	7	7	G	G	G	G	7	G	G	G	G	G	G	G	G	7	7	7	G	G	G	7	7	7
5	1013.2	Pf05.1013204c	1.56	0	G	G	7	7	G	7	7	G	7	7	G	G	G	G	7	G	G	G	G	G	G	G	G	7	7	7	G	G	G	7	7	7
5	1018.62	B7M114	5.416	1	G	G	7	7	G	G	7	G	7	7	G	G	G	G	7	G	G	G	G	G	G	G	G	7	7	7	G	G	G	7	7	7
5	1027.23	Pf05.1027226w	8.606	0	G	G	7	7	G	G	7	G	7	7	G	G	G	G	7	G	G	G	G	G	G	G	G	7	7	7	G	G	G	7	7	7
5	1065.87	Pf05.1065866w	38.64	0	G	G	7	7	G	G	7	G	7	7	G	G	G	G	7	G	G	G	G	G	G	G	G	7	7	7	G	G	G	7	7	7
5	1084.43	Pf05.1084430c	18.564	0	G	G	7	7	G	G	7	G	7	7	G	G	G	G	7	G	G	G	G	G	G	G	G	7	7	7	G	G	G	7	7	7
5	1101.51	Pf05.1101512c	17.082	0	G	G	7	7	G	G	7	G	7	7	G	G	G	G	7	G	G	G	G	G	G	G	G	7	7	7	G	G	G	7	7	7	18.436
5	1102.08	Pf05.1102076w	0.564	0	G	G	7	7	G	G	7	G	7	7	G	G	G	G	7	G	G	G	G	G	G	G	G	7	7	7	G	G	G	7	7	7
5	1102.87	Pf05.1102866w	0.79	0	G	G	7	7	G	G	7	G	7	7	G	G	G	G	7	G	G	G	G	G	G	G	G	7	7	7	G	G	G	7	7	7
5	1105.15	Pf05.1105146w	2.28	0	G	G	7	7	G	G	7	G	7	7	G	G	G	G	7	G	G	G	G	G	G	G	G	7	7	7	G	G	G	7	7	7
5	1108.44	Pf05.1108440w	3.294	0	G	G	7	7	G	G	7	G	7	7	G	G	G	G	7	G	G	G	G	G	G	G	G	7	7	7	G	G	G	7	7	7
5	1111.35	Pf05.1111348w	2.908	0	G	G	7	7	G	G	7	G	7	7	G	G	G	G	7	G	G	G	G	G	G	G	G	7	7	7	G	G	G	7	7	7
5	1134.83	Pf05.1134826w	23.478	2	G	7	7	7	G	G	7	G	7	7	G	G	G	G	7	G	G	G	7	G	G	G	G	7	7	7	G	G	G	7	7	7
5	1140.18	Pf05.1140176w	5.35	0	G	7	7	7	G	G	7	G	7	7	G	G	G	G	7	G	G	G	7	G	G	G	G	7	7	7	G	G	G	7	7	7
5	1142.22	Pf05.1142224c	2.048	0	G	7	7	7	G	G	7	G	7	7	G	G	G	G	7	G	G	G	7	G	G	G	G	7	7	7	G	G	G	7	7	7
5	1146.71	Pf05.1146709c	4.485	0	G	7	7	7	G	G	7	G	7	7	G	G	G	G	7	G	G	G	7	G	G	G	G	7	7	7	G	G	G	7	7	7
5	1147.4	Pf05.1147403c	0.694	0	G	7	7	7	G	G	7	G	7	7	G	G	G	G	7	G	G	G	7	G	G	G	G	7	7	7	G	G	G	7	7	7
5	1150.84	B5M139	3.437	0	G	7	7	7	G	G	7	G	7	7	G	G	G	G	7	G	G	G	7	G	G	G	G	7	7	7	G	G	G	7	7	7
5	1151.07	Pf05.1151071w	0.231	0	G	7	7	7	G	G	7	G	7	7	G	G	G	G	7	G	G	G	7	G	G	G	G	7	7	7	G	G	G	7	7	7
5	1152.81	Pf05.1152805c	1.734	0	G	7	7	7	G	G	7	G	7	7	G	G	G	G	7	G	G	G	7	G	G	G	G	7	7	7	G	G	G	7	7	7
5	1157.81	Pf05.1157810c	5.005	0	G	7	7	7	G	G	7	G	7	7	G	G	G	G	7	G	G	G	7	G	G	G	G	7	7	7	G	G	G	7	7	7
5	1159.24	Pf05.1159243w	1.433	0	G	7	7	7	G	G	7	G	7	7	G	G	G	G	7	G	G	G	7	G	G	G	G	7	7	7	G	G	G	7	7	7
5	1161.61	Pf05.1161606w	2.363	0	G	7	7	7	G	G	7	G	7	7	G	G	G	G	7	G	G	G	7	G	G	G	G	7	7	7	G	G	G	7	7	7	19.168
5	1175.18	Pf05.1175177w	13.571	1	G	7	7	7	G	G	7	G	7	7	G	G	7	G	7	G	G	G	7	G	G	G	G	7	7	7	G	G	G	7	7	7
5	1178.41	Pf05.1178411c	3.234	0	G	7	7	7	G	G	7	G	7	7	G	G	7	G	7	G	G	G	7	G	G	G	G	7	7	7	G	G	G	7	7	7
5	1178.61	Pf05.1178606c	0.195	0	G	7	7	7	G	G	7	G	7	7	G	G	7	G	7	G	G	G	7	G	G	G	G	7	7	7	G	G	G	7	7	7
5	1181.7	Pf05.1181705c	3.099	0	G	7	7	7	G	G	7	G	7	7	G	G	7	G	7	G	G	G	7	G	G	G	G	7	7	7	G	G	G	7	7	7
5	1185.26	Pf05.1185255c	3.55	0	G	7	7	7	G	G	7	G	7	7	G	G	7	G	7	G	G	G	7	G	G	G	G	7	7	7	G	G	G	7	7	7
5	1247.76	Pf05.1247764w	62.509	0	G	7	7	7	G	G	7	G	7	7	G	G	7	G	7	G	G	G	7	G	G	G	G	7	7	7	G	G	G	7	7	7
5	1251.04	Pf05.1251039c	3.275	0	G	7	7	7	G	G	7	G	7	7	G	G	7	G	7	G	G	G	7	G	G	G	G	7	7	7	G	G	G	7	7	7
5	1251.15	Pf05.1251147w	0.108	0	G	7	7	7	G	G	7	G	7	7	G	G	7	G	7	G	G	G	7	G	G	G	G	7	7	7	G	G	G	7	7	7
5	1252.4	Pf05.1252405c	1.258	0	G	7	7	7	G	G	7	G	7	7	G	G	7	G	7	G	G	G	7	G	G	G	G	7	7	7	G	G	G	7	7	7
5	1273.43	Pf05.1273429c	21.024	0	G	7	7	7	G	G	7	G	7	7	G	G	7	G	7	G	G	G	7	G	G	G	G	7	7	7	G	G	G	7	7	7
5	1274.26	Pf05.1274263w	0.834	0	G	7	7	7	G	G	7	G	7	7	G	G	7	G	7	G	G	G	7	G	G	G	G	7	7	7	G	G	G	7	7	7
5	1277.22	Pf05.1277224w	2.961	0	G	7	7	7	G	G	7	G	7	7	G	G	7	G	7	G	G	G	7	G	G	G	G	7	7	7	G	G	G	7	7	7	18.965
5	1292.58	Pf05.1292576w	15.352	0	G	7	7	7	G	G	7	G	7	7	G	G	7	G	7	G	G	G	7	G	G	G	G	7	7	7	G	G	G	7	7	7	20.509
5	1293.23	Pf05.1293228w	0.652	0	G	7	7	7	G	G	7	G	7	7	G	G	7	G	7	G	G	G	7	G	G	G	G	7	7	7	G	G	G	7	7	7	19.494
5	1296.72	Pf05.1296718c	3.49	0	G	7	7	7	G	G	7	G	7	7	G	G	7	G	7	G	G	G	7	G	G	G	G	7	7	7	G	G	G	7	7	7
5	1297.73	Pf05.1297733c	1.015	0	G	7	7	7	G	G	7	G	7	7	G	G	7	G	7	G	G	G	7	G	G	G	G	7	7	7	G	G	G	7	7	7
5	1302.13	Pf05.1302131w	4.398	0	G	7	7	7	G	G	7	G	7	7	G	G	7	G	7	G	G	G	7	G	G	G	G	7	7	7	G	G	G	7	7	7
5	1320.61	Pf05.1320606w	18.475	9	G	7	7	7	7	G	7	7	7	7	7	G	7	7	7	7	G	7	7	7	G	G	7	7	7	7	G	G	7	7	7	7
5	1320.75	Pf05.1320748w	0.142	0	G	7	7	7	7	G	7	7	7	7	7	G	7	7	7	7	G	7	7	7	G	G	7	7	7	7	G	G	7	7	7	7
6	79.112	Pf06.79112c	0	0	G	7	7	7	7	7	G	7	7	G	G	7	7	7	G	7	G	7	7	7	7	7	G	7	7	7	G	7	G	G	7	G
6	83.434	B5M110	4.322	0	G	7	7	7	7	7	G	7	7	G	G	7	7	7	G	7	G	7	7	7	7	7	G	7	7	7	G	7	G	G	7	G
6	85.172	B5M26	1.738	0	G	7	7	7	7	7	G	7	7	G	G	7	7	7	G	7	G	7	7	7	7	7	G	7	7	7	G	7	G	G	7	G
6	90.576	Pf06.90576w	5.404	0	G	7	7	7	7	7	G	7	7	G	G	7	7	7	G	7	G	7	7	7	7	7	G	7	7	7	G	7	G	G	7	G
6	93.046	Pf06.93046w	2.47	0	G	7	7	7	7	7	G	7	7	G	G	7	7	7	G	7	G	7	7	7	7	7	G	7	7	7	G	7	G	G	7	G
6	95.215	Pf06.95215w	2.169	0	G	7	7	7	7	7	G	7	7	G	G	7	7	7	G	7	G	7	7	7	7	7	G	7	7	7	G	7	G	G	7	G
6	113.166	Pf06.113166c	17.951	0	G	7	7	7	7	7	G	7	7	G	G	7	7	7	G	7	G	7	7	7	7	7	G	7	7	7	G	7	G	G	7	G
6	116.566	Pf06.116566w	3.4	0	G	7	7	7	7	7	G	7	7	G	G	7	7	7	G	7	G	7	7	7	7	7	G	7	7	7	G	7	G	G	7	G
6	120.827	Pf06.120827w	4.261	0	G	7	7	7	7	7	G	7	7	G	G	7	7	7	G	7	G	7	7	7	7	7	G	7	7	7	G	7	G	G	7	G
6	122.576	Pf06.122576w	1.749	0	G	7	7	7	7	7	G	7	7	G	G	7	7	7	G	7	G	7	7	7	7	7	G	7	7	7	G	7	G	G	7	G
6	124.86	Pf06.124860w	2.284	0	G	7	7	7	7	7	G	7	7	G	G	7	7	7	G	7	G	7	7	7	7	7	G	7	7	7	G	7	G	G	7	G
6	127.373	Pf06.127373w	2.513	0	G	7	7	7	7	7	G	7	7	G	G	7	7	7	G	7	G	7	7	7	7	7	G	7	7	7	G	7	G	G	7	G
6	130.091	BM103	2.718	0	G	7	7	7	7	7	G	7	7	G	G	7	7	7	G	7	G	7	7	7	7	7	G	7	7	7	G	7	G	G	7	G
6	135.576	Pf06.135576w	5.485	0	G	7	7	7	7	7	G	7	7	G	G	7	7	7	G	7	G	7	7	7	7	7	G	7	7	7	G	7	G	G	7	G
6	148.344	Pf06.148344w	12.768	0	G	7	7	7	7	7	G	7	7	G	G	7	7	7	G	7	G	7	7	7	7	7	G	7	7	7	G	7	G	G	7	G
6	149.476	Pf06.149476w	1.132	0	G	7	7	7	7	7	G	7	7	G	G	7	7	7	G	7	G	7	7	7	7	7	G	7	7	7	G	7	G	G	7	G
6	159.974	Pf06.159974w	10.498	1	G	7	7	7	7	7	G	7	7	G	G	7	7	7	G	7	G	7	7	7	7	7	G	G	7	7	G	7	G	G	7	G
6	167.376	Pf06.167376w	7.402	0	G	7	7	7	7	7	G	7	7	G	G	7	7	7	G	7	G	7	7	7	7	7	G	G	7	7	G	7	G	G	7	G
6	178.001	B5M8	10.625	0	G	7	7	7	7	7	G	7	7	G	G	7	7	7	G	7	G	7	7	7	7	7	G	G	7	7	G	7	G	G	7	G
6	190.976	Pf06.190976w	12.975	0	G	7	7	7	7	7	G	7	7	G	G	7	7	7	G	7	G	7	7	7	7	7	G	G	7	7	G	7	G	G	7	G
6	195.848	ARA	4.872	0	G	7	7	7	7	7	G	7	7	G	G	7	7	7	G	7	G	7	7	7	7	7	G	G	7	7	G	7	G	G	7	G
6	221.405	Pf06.221405c	25.557	0	G	7	7	7	7	7	G	7	7	G	G	7	7	7	G	7	G	7	7	7	7	7	G	G	7	7	G	7	G	G	7	G
6	222.346	Pf06.222346w	0.941	0	G	7	7	7	7	7	G	7	7	G	G	7	7	7	G	7	G	7	7	7	7	7	G	G	7	7	G	7	G	G	7	G
6	223.502	Pf06.223502c	1.156	0	G	7	7	7	7	7	G	7	7	G	G	7	7	7	G	7	G	7	7	7	7	7	G	G	7	7	G	7	G	G	7	G
6	228.515	Pf06.228515c	5.013	0	G	7	7	7	7	7	G	7	7	G	G	7	7	7	G	7	G	7	7	7	7	7	G	G	7	7	G	7	G	G	7	G
6	229.466	Pf06.229466w	0.951	0	G	7	7	7	7	7	G	7	7	G	G	7	7	7	G	7	G	7	7	7	7	7	G	G	7	7	G	7	G	G	7	G
6	231.874	Pf06.231874w	2.408	0	G	7	7	7	7	7	G	7	7	G	G	7	7	7	G	7	G	7	7	7	7	7	G	G	7	7	G	7	G	G	7	G
6	240.375	Pf06.240375w	8.501	0	G	7	7	7	7	7	G	7	7	G	G	7	7	7	G	7	G	7	7	7	7	7	G	G	7	7	G	7	G	G	7	G
6	258.517	BM70	18.142	2	G	7	7	7	7	7	G	7	7	G	G	7	7	7	G	7	G	7	7	G	G	7	G	G	7	7	G	7	G	G	7	G
6	343.631	Pf06.343631w	85.114	1	G	7	7	7	7	7	G	7	7	G	G	G	7	7	G	7	G	7	7	G	G	7	G	G	7	7	G	7	G	G	7	G
6	345.105	Pf06.345105c	1.474	0	G	7	7	7	7	7	G	7	7	G	G	G	7	7	G	7	G	7	7	G	G	7	G	G	7	7	G	7	G	G	7	G
6	355.476	Pf06.355476w	10.371	0	G	7	7	7	7	7	G	7	7	G	G	G	7	7	G	7	G	7	7	G	G	7	G	G	7	7	G	7	G	G	7	G
6	375.376	Pf06.375376w	19.9	0	G	7	7	7	7	7	G	7	7	G	G	G	7	7	G	7	G	7	7	G	G	7	G	G	7	7	G	7	G	G	7	G
6	378.807	Pf06.378807c	3.431	0	G	7	7	7	7	7	G	7	7	G	G	G	7	7	G	7	G	7	7	G	G	7	G	G	7	7	G	7	G	G	7	G
6	381.078	B5M122	2.271	0	G	7	7	7	7	7	G	7	7	G	G	G	7	7	G	7	G	7	7	G	G	7	G	G	7	7	G	7	G	G	7	G
6	387.076	Pf06.387076w	5.998	0	G	7	7	7	7	7	G	7	7	G	G	G	7	7	G	7	G	7	7	G	G	7	G	G	7	7	G	7	G	G	7	G
6	394.831	Pf06.394831w	7.755	0	G	7	7	7	7	7	G	7	7	G	G	G	7	7	G	7	G	7	7	G	G	7	G	G	7	7	G	7	G	G	7	G
6	408.676	Pf06.408676w	13.845	0	G	7	7	7	7	7	G	7	7	G	G	G	7	7	G	7	G	7	7	G	G	7	G	G	7	7	G	7	G	G	7	G
6	408.954	Pf06.408954w	0.278	0	G	7	7	7	7	7	G	7	7	G	G	G	7	7	G	7	G	7	7	G	G	7	G	G	7	7	G	7	G	G	7	G
6	409.013	Pf06.409013c	0.059	0	G	7	7	7	7	7	G	7	7	G	G	G	7	7	G	7	G	7	7	G	G	7	G	G	7	7	G	7	G	G	7	G
6	409.935	Pf06.409935c	0.922	0	G	7	7	7	7	7	G	7	7	G	G	G	7	7	G	7	G	7	7	G	G	7	G	G	7	7	G	7	G	G	7	G
6	410.505	Pf06.410505c	0.57	0	G	7	7	7	7	7	G	7	7	G	G	G	7	7	G	7	G	7	7	G	G	7	G	G	7	7	G	7	G	G	7	G
6	410.676	Pf06.410676w	0.171	0	G	7	7	7	7	7	G	7	7	G	G	G	7	7	G	7	G	7	7	G	G	7	G	G	7	7	G	7	G	G	7	G
6	456.849	Pf06.456849w	46.173	1	7	7	7	7	7	7	G	7	7	G	G	G	7	7	G	7	G	7	7	G	G	7	G	G	7	7	G	7	G	G	7	G
6	467.872	Pf06.467872w	11.023	0	7	7	7	7	7	7	G	7	7	G	G	G	7	7	G	7	G	7	7	G	G	7	G	G	7	7	G	7	G	G	7	G
6	469.864	C13M48	1.992	0	7	7	7	7	7	7	G	7	7	G	G	G	7	7	G	7	G	7	7	G	G	7	G	G	7	7	G	7	G	G	7	G
6	474.145..482.82	centromere
6	482.961	Pf06.482961w	13.097	0	7	7	7	7	7	7	G	7	7	G	G	G	7	7	G	7	G	7	7	G	G	7	G	G	7	7	G	7	G	G	7	G
6	491.754	Pf06.491754c	8.793	0	7	7	7	7	7	7	G	7	7	G	G	G	7	7	G	7	G	7	7	G	G	7	G	G	7	7	G	7	G	G	7	G
6	493.302	Pf06.493302c	1.548	0	7	7	7	7	7	7	G	7	7	G	G	G	7	7	G	7	G	7	7	G	G	7	G	G	7	7	G	7	G	G	7	G
6	513.273	Pf06.513273w	19.971	0	7	7	7	7	7	7	G	7	7	G	G	G	7	7	G	7	G	7	7	G	G	7	G	G	7	7	G	7	G	G	7	G
6	519.91	Pf06.519910c	6.637	1	7	7	7	7	7	7	G	7	7	G	G	G	7	7	G	7	G	7	7	G	G	7	7	G	7	7	G	7	G	G	7	G
6	538.758	Pf06.538758w	18.848	0	7	7	7	7	7	7	G	7	7	G	G	G	7	7	G	7	G	7	7	G	G	7	7	G	7	7	G	7	G	G	7	G
6	542.917	Pf06.542917c	4.159	1	7	7	G	7	7	7	G	7	7	G	G	G	7	7	G	7	G	7	7	G	G	7	7	G	7	7	G	7	G	G	7	G
6	545.824	Pf06.545824c	2.907	0	7	7	G	7	7	7	G	7	7	G	G	G	7	7	G	7	G	7	7	G	G	7	7	G	7	7	G	7	G	G	7	G
6	546.076	Pf06.546076w	0.252	0	7	7	G	7	7	7	G	7	7	G	G	G	7	7	G	7	G	7	7	G	G	7	7	G	7	7	G	7	G	G	7	G	24.006
6	546.136	Pf06.546136w	0.06	0	7	7	G	7	7	7	G	7	7	G	G	G	7	7	G	7	G	7	7	G	G	7	7	G	7	7	G	7	G	G	7	G
6	551.844	Pf06.551844c	5.708	0	7	7	G	7	7	7	G	7	7	G	G	G	7	7	G	7	G	7	7	G	G	7	7	G	7	7	G	7	G	G	7	G	25.816
6	569.83	Pf06.569830w	17.986	0	7	7	G	7	7	7	G	7	7	G	G	G	7	7	G	7	G	7	7	G	G	7	7	G	7	7	G	7	G	G	7	G
6	571.952	Pf06.571952c	2.122	0	7	7	G	7	7	7	G	7	7	G	G	G	7	7	G	7	G	7	7	G	G	7	7	G	7	7	G	7	G	G	7	G
6	572.575	Pf06.572575w	0.623	0	7	7	G	7	7	7	G	7	7	G	G	G	7	7	G	7	G	7	7	G	G	7	7	G	7	7	G	7	G	G	7	G
6	574.915	Pf06.574915c	2.34	1	7	7	G	7	7	7	G	7	G	G	G	G	7	7	G	7	G	7	7	G	G	7	7	G	7	7	G	7	G	G	7	G
6	575.805	Pf06.575805c	0.89	0	7	7	G	7	7	7	G	7	G	G	G	G	7	7	G	7	G	7	7	G	G	7	7	G	7	7	G	7	G	G	7	G
6	625.271	Pf06.625271w	49.466	2	7	7	G	7	7	7	G	7	G	G	G	G	7	7	G	7	G	7	7	G	G	G	7	G	7	7	G	7	G	7	7	G
6	635.83	Pf06.635830c	10.559	1	7	7	G	7	7	7	G	7	G	G	G	G	7	7	G	7	G	7	7	G	G	G	G	G	7	7	G	7	G	7	7	G
6	639.076	Pf06.639076w	3.246	1	7	7	G	7	7	7	G	7	G	G	G	G	7	7	G	7	7	7	7	G	G	G	G	G	7	7	G	7	G	7	7	G
6	651.44	Pf06.651440c	12.364	0	7	7	G	7	7	7	G	7	G	G	G	G	7	7	G	7	7	7	7	G	G	G	G	G	7	7	G	7	G	7	7	G
6	651.825	BM75	0.385	0	7	7	G	7	7	7	G	7	G	G	G	G	7	7	G	7	7	7	7	G	G	G	G	G	7	7	G	7	G	7	7	G
6	664.64	Pf06.664640w	12.815	0	7	7	G	7	7	7	G	7	G	G	G	G	7	7	G	7	7	7	7	G	G	G	G	G	7	7	G	7	G	7	7	G
6	664.731	Pf06.664731c	0.091	0	7	7	G	7	7	7	G	7	G	G	G	G	7	7	G	7	7	7	7	G	G	G	G	G	7	7	G	7	G	7	7	G
6	664.876	Pf06.664876w	0.145	0	7	7	G	7	7	7	G	7	G	G	G	G	7	7	G	7	7	7	7	G	G	G	G	G	7	7	G	7	G	7	7	G
6	665.576	Pf06.665576w	0.7	0	7	7	G	7	7	7	G	7	G	G	G	G	7	7	G	7	7	7	7	G	G	G	G	G	7	7	G	7	G	7	7	G
6	670.366	Pf06.670366w	4.79	0	7	7	G	7	7	7	G	7	G	G	G	G	7	7	G	7	7	7	7	G	G	G	G	G	7	7	G	7	G	7	7	G
6	674.145	Pf06.674145w	3.779	0	7	7	G	7	7	7	G	7	G	G	G	G	7	7	G	7	7	7	7	G	G	G	G	G	7	7	G	7	G	7	7	G
6	681.447	Pf06.681447w	7.302	1	7	7	G	7	7	7	G	7	G	G	G	G	7	7	G	7	7	7	7	G	G	G	G	G	7	7	G	7	G	7	7	7
6	682.961	Pf06.682961w	1.514	0	7	7	G	7	7	7	G	7	G	G	G	G	7	7	G	7	7	7	7	G	G	G	G	G	7	7	G	7	G	7	7	7
6	687.123	Pf06.687123c	4.162	0	7	7	G	7	7	7	G	7	G	G	G	G	7	7	G	7	7	7	7	G	G	G	G	G	7	7	G	7	G	7	7	7
6	690.676	Pf06.690676w	3.553	0	7	7	G	7	7	7	G	7	G	G	G	G	7	7	G	7	7	7	7	G	G	G	G	G	7	7	G	7	G	7	7	7
6	698.759	Pf06.698759c	8.083	0	7	7	G	7	7	7	G	7	G	G	G	G	7	7	G	7	7	7	7	G	G	G	G	G	7	7	G	7	G	7	7	7
6	700.727	Pf06.700727c	1.968	0	7	7	G	7	7	7	G	7	G	G	G	G	7	7	G	7	7	7	7	G	G	G	G	G	7	7	G	7	G	7	7	7
6	712.775	Pf06.712775w	12.048	0	7	7	G	7	7	7	G	7	G	G	G	G	7	7	G	7	7	7	7	G	G	G	G	G	7	7	G	7	G	7	7	7
6	716.375	Pf06.716375w	3.6	0	7	7	G	7	7	7	G	7	G	G	G	G	7	7	G	7	7	7	7	G	G	G	G	G	7	7	G	7	G	7	7	7
6	721.921	Pf06.721921c	5.546	1	7	7	7	7	7	7	G	7	G	G	G	G	7	7	G	7	7	7	7	G	G	G	G	G	7	7	G	7	G	7	7	7
6	753.404	Pf06.753404c	31.483	0	7	7	7	7	7	7	G	7	G	G	G	G	7	7	G	7	7	7	7	G	G	G	G	G	7	7	G	7	G	7	7	7
6	756.138	Pf06.756138w	2.734	0	7	7	7	7	7	7	G	7	G	G	G	G	7	7	G	7	7	7	7	G	G	G	G	G	7	7	G	7	G	7	7	7
6	757.163	Pf06.757163w	1.025	0	7	7	7	7	7	7	G	7	G	G	G	G	7	7	G	7	7	7	7	G	G	G	G	G	7	7	G	7	G	7	7	7
6	796.374	Pf06.796374w	39.211	0	7	7	7	7	7	7	G	7	G	G	G	G	7	7	G	7	7	7	7	G	G	G	G	G	7	7	G	7	G	7	7	7
6	796.474	Pf06.796474w	0.1	0	7	7	7	7	7	7	G	7	G	G	G	G	7	7	G	7	7	7	7	G	G	G	G	G	7	7	G	7	G	7	7	7
6	798.452	Pf06.798452w	1.978	0	7	7	7	7	7	7	G	7	G	G	G	G	7	7	G	7	7	7	7	G	G	G	G	G	7	7	G	7	G	7	7	7
6	799.65	Pf06.799650c	1.198	0	7	7	7	7	7	7	G	7	G	G	G	G	7	7	G	7	7	7	7	G	G	G	G	G	7	7	G	7	G	7	7	7
6	799.776	Pf06.799776w	0.126	0	7	7	7	7	7	7	G	7	G	G	G	G	7	7	G	7	7	7	7	G	G	G	G	G	7	7	G	7	G	7	7	7
6	800.986	TA109	1.21	0	7	7	7	7	7	7	G	7	G	G	G	G	7	7	G	7	7	7	7	G	G	G	G	G	7	7	G	7	G	7	7	7
6	814.606	Pf06.814606w	13.62	0	7	7	7	7	7	7	G	7	G	G	G	G	7	7	G	7	7	7	7	G	G	G	G	G	7	7	G	7	G	7	7	7
6	822.669	Pf06.822669w	8.063	0	7	7	7	7	7	7	G	7	G	G	G	G	7	7	G	7	7	7	7	G	G	G	G	G	7	7	G	7	G	7	7	7
6	824.176	Pf06.824176w	1.507	0	7	7	7	7	7	7	G	7	G	G	G	G	7	7	G	7	7	7	7	G	G	G	G	G	7	7	G	7	G	7	7	7
6	824.215	Pf06.824215c	0.039	0	7	7	7	7	7	7	G	7	G	G	G	G	7	7	G	7	7	7	7	G	G	G	G	G	7	7	G	7	G	7	7	7
6	824.53	Pf06.824530c	0.315	0	7	7	7	7	7	7	G	7	G	G	G	G	7	7	G	7	7	7	7	G	G	G	G	G	7	7	G	7	G	7	7	7
6	824.955	Pf06.824955c	0.425	0	7	7	7	7	7	7	G	7	G	G	G	G	7	7	G	7	7	7	7	G	G	G	G	G	7	7	G	7	G	7	7	7
6	830.526	Pf06.830526w	5.571	0	7	7	7	7	7	7	G	7	G	G	G	G	7	7	G	7	7	7	7	G	G	G	G	G	7	7	G	7	G	7	7	7
6	835.271	Pf06.835271w	4.745	0	7	7	7	7	7	7	G	7	G	G	G	G	7	7	G	7	7	7	7	G	G	G	G	G	7	7	G	7	G	7	7	7
6	836.541	Pf06.836541w	1.27	0	7	7	7	7	7	7	G	7	G	G	G	G	7	7	G	7	7	7	7	G	G	G	G	G	7	7	G	7	G	7	7	7
6	848.071	Pf06.848071w	11.53	1	7	7	7	7	7	7	G	7	G	G	G	G	7	7	G	7	7	7	7	G	G	7	G	G	7	7	G	7	G	7	7	7
6	860.776	Pf06.860776w	12.705	2	7	7	7	7	7	7	G	7	G	7	G	G	7	7	7	7	7	7	7	G	G	7	G	G	7	7	G	7	G	7	7	7
6	863.02	Pf06.863020c	2.244	0	7	7	7	7	7	7	G	7	G	7	G	G	7	7	7	7	7	7	7	G	G	7	G	G	7	7	G	7	G	7	7	7
6	869.317	Pf06.869317w	6.297	0	7	7	7	7	7	7	G	7	G	7	G	G	7	7	7	7	7	7	7	G	G	7	G	G	7	7	G	7	G	7	7	7
6	876.748	Pf06.876748c	7.431	0	7	7	7	7	7	7	G	7	G	7	G	G	7	7	7	7	7	7	7	G	G	7	G	G	7	7	G	7	G	7	7	7
6	880.172	Pf06.880172w	3.424	0	7	7	7	7	7	7	G	7	G	7	G	G	7	7	7	7	7	7	7	G	G	7	G	G	7	7	G	7	G	7	7	7
6	883.545	Pf06.883545w	3.373	0	7	7	7	7	7	7	G	7	G	7	G	G	7	7	7	7	7	7	7	G	G	7	G	G	7	7	G	7	G	7	7	7
6	884.146	Pf06.884146w	0.601	0	7	7	7	7	7	7	G	7	G	7	G	G	7	7	7	7	7	7	7	G	G	7	G	G	7	7	G	7	G	7	7	7
6	884.521	Pf06.884521w	0.375	0	7	7	7	7	7	7	G	7	G	7	G	G	7	7	7	7	7	7	7	G	G	7	G	G	7	7	G	7	G	7	7	7
6	884.651	Pf06.884651w	0.13	0	7	7	7	7	7	7	G	7	G	7	G	G	7	7	7	7	7	7	7	G	G	7	G	G	7	7	G	7	G	7	7	7
6	886.074	Pf06.886074c	1.423	0	7	7	7	7	7	7	G	7	G	7	G	G	7	7	7	7	7	7	7	G	G	7	G	G	7	7	G	7	G	7	7	7
6	891.111	Pf06.891111w	5.037	0	7	7	7	7	7	7	G	7	G	7	G	G	7	7	7	7	7	7	7	G	G	7	G	G	7	7	G	7	G	7	7	7
6	895.852	B5M4	4.741	0	7	7	7	7	7	7	G	7	G	7	G	G	7	7	7	7	7	7	7	G	G	7	G	G	7	7	G	7	G	7	7	7
6	897.533	Pf06.897533c	1.681	0	7	7	7	7	7	7	G	7	G	7	G	G	7	7	7	7	7	7	7	G	G	7	G	G	7	7	G	7	G	7	7	7
6	899.62	Pf06.899620c	2.087	0	7	7	7	7	7	7	G	7	G	7	G	G	7	7	7	7	7	7	7	G	G	7	G	G	7	7	G	7	G	7	7	7
6	899.844	TA1	0.224	0	7	7	7	7	7	7	G	7	G	7	G	G	7	7	7	7	7	7	7	G	G	7	G	G	7	7	G	7	G	7	7	7
6	900.271	Pf06.900271w	0.427	0	7	7	7	7	7	7	G	7	G	7	G	G	7	7	7	7	7	7	7	G	G	7	G	G	7	7	G	7	G	7	7	7
6	907.81	Pf06.907810c	7.539	0	7	7	7	7	7	7	G	7	G	7	G	G	7	7	7	7	7	7	7	G	G	7	G	G	7	7	G	7	G	7	7	7
6	938.215	Pf06.938215c	30.405	2	7	7	7	7	7	7	G	7	G	7	G	G	7	7	7	7	7	G	7	G	G	7	G	G	G	7	G	7	G	7	7	7
6	949.436	Pf06.949436w	11.221	0	7	7	7	7	7	7	G	7	G	7	G	G	7	7	7	7	7	G	7	G	G	7	G	G	G	7	G	7	G	7	7	7
6	956.73	Pf06.956730c	7.294	0	7	7	7	7	7	7	G	7	G	7	G	G	7	7	7	7	7	G	7	G	G	7	G	G	G	7	G	7	G	7	7	7
6	961.37	Pf06.961370w	4.64	1	7	7	7	7	7	7	G	G	G	7	G	G	7	7	7	7	7	G	7	G	G	7	G	G	G	7	G	7	G	7	7	7
6	966.576	Pf06.966576w	5.206	0	7	7	7	7	7	7	G	G	G	7	G	G	7	7	7	7	7	G	7	G	G	7	G	G	G	7	G	7	G	7	7	7
6	967.404	Pf06.967404c	0.828	0	7	7	7	7	7	7	G	G	G	7	G	G	7	7	7	7	7	G	7	G	G	7	G	G	G	7	G	7	G	7	7	7
6	970.145	Pf06.970145w	2.741	0	7	7	7	7	7	7	G	G	G	7	G	G	7	7	7	7	7	G	7	G	G	7	G	G	G	7	G	7	G	7	7	7
6	1001.1	B5M19	30.955	0	7	7	7	7	7	7	G	G	G	7	G	G	7	7	7	7	7	G	7	G	G	7	G	G	G	7	G	7	G	7	7	7
6	1006.66	B5M144	5.56	0	7	7	7	7	7	7	G	G	G	7	G	G	7	7	7	7	7	G	7	G	G	7	G	G	G	7	G	7	G	7	7	7
6	1014.24	Pf06.1014236w	7.576	0	7	7	7	7	7	7	G	G	G	7	G	G	7	7	7	7	7	G	7	G	G	7	G	G	G	7	G	7	G	7	7	7
6	1021.87	B5M36	7.634	0	7	7	7	7	7	7	G	G	G	7	G	G	7	7	7	7	7	G	7	G	G	7	G	G	G	7	G	7	G	7	7	7
6	1026.54	Pf06.1026540c	4.67	0	7	7	7	7	7	7	G	G	G	7	G	G	7	7	7	7	7	G	7	G	G	7	G	G	G	7	G	7	G	7	7	7
6	1033	Pf06.1033004w	6.464	0	7	7	7	7	7	7	G	G	G	7	G	G	7	7	7	7	7	G	7	G	G	7	G	G	G	7	G	7	G	7	7	7
6	1050.37	Pf06.1050366w	17.362	0	7	7	7	7	7	7	G	G	G	7	G	G	7	7	7	7	7	G	7	G	G	7	G	G	G	7	G	7	G	7	7	7
6	1062.36	Pf06.1062356w	11.99	0	7	7	7	7	7	7	G	G	G	7	G	G	7	7	7	7	7	G	7	G	G	7	G	G	G	7	G	7	G	7	7	7
6	1064.73	Pf06.1064726w	2.37	0	7	7	7	7	7	7	G	G	G	7	G	G	7	7	7	7	7	G	7	G	G	7	G	G	G	7	G	7	G	7	7	7
6	1067.54	B5M53	2.814	1	G	7	7	7	7	7	G	G	G	7	G	G	7	7	7	7	7	G	7	G	G	7	G	G	G	7	G	7	G	7	7	7
6	1071.41	Pf06.1071410c	3.87	0	G	7	7	7	7	7	G	G	G	7	G	G	7	7	7	7	7	G	7	G	G	7	G	G	G	7	G	7	G	7	7	7
6	1091.51	Pf06.1091505c	20.095	0	G	7	7	7	7	7	G	G	G	7	G	G	7	7	7	7	7	G	7	G	G	7	G	G	G	7	G	7	G	7	7	7
6	1093.53	Pf06.1093533c	2.028	0	G	7	7	7	7	7	G	G	G	7	G	G	7	7	7	7	7	G	7	G	G	7	G	G	G	7	G	7	G	7	7	7
6	1095.86	Pf06.1095864w	2.331	0	G	7	7	7	7	7	G	G	G	7	G	G	7	7	7	7	7	G	7	G	G	7	G	G	G	7	G	7	G	7	7	7
6	1113.35	Pf06.1113349w	17.485	0	G	7	7	7	7	7	G	G	G	7	G	G	7	7	7	7	7	G	7	G	G	7	G	G	G	7	G	7	G	7	7	7
6	1113.56	Pf06.1113562w	0.213	0	G	7	7	7	7	7	G	G	G	7	G	G	7	7	7	7	7	G	7	G	G	7	G	G	G	7	G	7	G	7	7	7
6	1116.68	Pf06.1116676w	3.114	0	G	7	7	7	7	7	G	G	G	7	G	G	7	7	7	7	7	G	7	G	G	7	G	G	G	7	G	7	G	7	7	7
6	1129.6	Pf06.1129604c	12.928	0	G	7	7	7	7	7	G	G	G	7	G	G	7	7	7	7	7	G	7	G	G	7	G	G	G	7	G	7	G	7	7	7
6	1135.8	Pf06.1135804c	6.2	0	G	7	7	7	7	7	G	G	G	7	G	G	7	7	7	7	7	G	7	G	G	7	G	G	G	7	G	7	G	7	7	7
6	1141.11	Pf06.1141105c	5.301	0	G	7	7	7	7	7	G	G	G	7	G	G	7	7	7	7	7	G	7	G	G	7	G	G	G	7	G	7	G	7	7	7
6	1144.78	Pf06.1144775w	3.67	0	G	7	7	7	7	7	G	G	G	7	G	G	7	7	7	7	7	G	7	G	G	7	G	G	G	7	G	7	G	7	7	7
6	1145.61	Pf06.1145605c	0.83	0	G	7	7	7	7	7	G	G	G	7	G	G	7	7	7	7	7	G	7	G	G	7	G	G	G	7	G	7	G	7	7	7
6	1157.9	Pf06.1157904w	12.299	0	G	7	7	7	7	7	G	G	G	7	G	G	7	7	7	7	7	G	7	G	G	7	G	G	G	7	G	7	G	7	7	7
6	1159.57	Pf06.1159565w	1.661	0	G	7	7	7	7	7	G	G	G	7	G	G	7	7	7	7	7	G	7	G	G	7	G	G	G	7	G	7	G	7	7	7
6	1160.16	Pf06.1160160w	0.595	0	G	7	7	7	7	7	G	G	G	7	G	G	7	7	7	7	7	G	7	G	G	7	G	G	G	7	G	7	G	7	7	7
6	1160.38	Pf06.1160375w	0.215	0	G	7	7	7	7	7	G	G	G	7	G	G	7	7	7	7	7	G	7	G	G	7	G	G	G	7	G	7	G	7	7	7
6	1160.9	Pf06.1160904c	0.529	0	G	7	7	7	7	7	G	G	G	7	G	G	7	7	7	7	7	G	7	G	G	7	G	G	G	7	G	7	G	7	7	7
6	1168.52	Pf06.1168515c	7.611	0	G	7	7	7	7	7	G	G	G	7	G	G	7	7	7	7	7	G	7	G	G	7	G	G	G	7	G	7	G	7	7	7
6	1174.04	Pf06.1174037w	5.522	0	G	7	7	7	7	7	G	G	G	7	G	G	7	7	7	7	7	G	7	G	G	7	G	G	G	7	G	7	G	7	7	7
6	1183.65	Pf06.1183646w	9.609	0	G	7	7	7	7	7	G	G	G	7	G	G	7	7	7	7	7	G	7	G	G	7	G	G	G	7	G	7	G	7	7	7
6	1184.5	Pf06.1184504w	0.858	0	G	7	7	7	7	7	G	G	G	7	G	G	7	7	7	7	7	G	7	G	G	7	G	G	G	7	G	7	G	7	7	7
6	1190.99	B5M123	6.486	0	G	7	7	7	7	7	G	G	G	7	G	G	7	7	7	7	7	G	7	G	G	7	G	G	G	7	G	7	G	7	7	7
6	1193.13	Pf06.1193128w	2.138	0	G	7	7	7	7	7	G	G	G	7	G	G	7	7	7	7	7	G	7	G	G	7	G	G	G	7	G	7	G	7	7	7
6	1195.88	Pf06.1195876w	2.748	0	G	7	7	7	7	7	G	G	G	7	G	G	7	7	7	7	7	G	7	G	G	7	G	G	G	7	G	7	G	7	7	7
6	1198.54	Pf06.1198541w	2.665	0	G	7	7	7	7	7	G	G	G	7	G	G	7	7	7	7	7	G	7	G	G	7	G	G	G	7	G	7	G	7	7	7
6	1206.28	Pf06.1206276w	7.735	0	G	7	7	7	7	7	G	G	G	7	G	G	7	7	7	7	7	G	7	G	G	7	G	G	G	7	G	7	G	7	7	7
6	1218.58	Pf06.1218576w	12.3	1	G	7	7	7	7	7	G	G	G	7	G	G	7	7	7	7	7	G	7	G	7	7	G	G	G	7	G	7	G	7	7	7
6	1222.95	Pf06.1222954c	4.378	0	G	7	7	7	7	7	G	G	G	7	G	G	7	7	7	7	7	G	7	G	7	7	G	G	G	7	G	7	G	7	7	7
6	1224.78	Pf06.1224775w	1.821	0	G	7	7	7	7	7	G	G	G	7	G	G	7	7	7	7	7	G	7	G	7	7	G	G	G	7	G	7	G	7	7	7
6	1230.08	Pf06.1230076w	5.301	0	G	7	7	7	7	7	G	G	G	7	G	G	7	7	7	7	7	G	7	G	7	7	G	G	G	7	G	7	G	7	7	7
6	1235.5	Pf06.1235504c	5.428	0	G	7	7	7	7	7	G	G	G	7	G	G	7	7	7	7	7	G	7	G	7	7	G	G	G	7	G	7	G	7	7	7
6	1238.83	Pf06.1238829c	3.325	0	G	7	7	7	7	7	G	G	G	7	G	G	7	7	7	7	7	G	7	G	7	7	G	G	G	7	G	7	G	7	7	7
6	1241.77	Pf06.1241774w	2.945	0	G	7	7	7	7	7	G	G	G	7	G	G	7	7	7	7	7	G	7	G	7	7	G	G	G	7	G	7	G	7	7	7	29.342	7G8	GTTATATATGGCTTGAAAGG	CTTTTCTCTCTTATCACTTAT
6	1244.86	Pf06.1244855c	3.081	0	G	7	7	7	7	7	G	G	G	7	G	G	7	7	7	7	7	G	7	G	7	7	G	G	G	7	G	7	G	7	7	7		7G8	AGATTTTTATCACATATATTG	CTTCAGATTCAACACCAAAC
6	1268.17	Pf06.1268171w	23.316	0	G	7	7	7	7	7	G	G	G	7	G	G	7	7	7	7	7	G	7	G	7	7	G	G	G	7	G	7	G	7	7	7
6	1268.77	Pf06.1268773c	0.602	0	G	7	7	7	7	7	G	G	G	7	G	G	7	7	7	7	7	G	7	G	7	7	G	G	G	7	G	7	G	7	7	7
6	1268.9	Pf06.1268905c	0.132	0	G	7	7	7	7	7	G	G	G	7	G	G	7	7	7	7	7	G	7	G	7	7	G	G	G	7	G	7	G	7	7	7
6	1271.57	Pf06.1271567w	2.662	0	G	7	7	7	7	7	G	G	G	7	G	G	7	7	7	7	7	G	7	G	7	7	G	G	G	7	G	7	G	7	7	7
6	1283.25	Pf06.1283254c	11.687	0	G	7	7	7	7	7	G	G	G	7	G	G	7	7	7	7	7	G	7	G	7	7	G	G	G	7	G	7	G	7	7	7
6	1283.31	Pf06.1283310c	0.056	0	G	7	7	7	7	7	G	G	G	7	G	G	7	7	7	7	7	G	7	G	7	7	G	G	G	7	G	7	G	7	7	7
6	1285.77	Pf06.1285771w	2.461	0	G	7	7	7	7	7	G	G	G	7	G	G	7	7	7	7	7	G	7	G	7	7	G	G	G	7	G	7	G	7	7	7	4.921
6	1286.87	Pf06.1286871w	1.1	0	G	7	7	7	7	7	G	G	G	7	G	G	7	7	7	7	7	G	7	G	7	7	G	G	G	7	G	7	G	7	7	7
6	1288.23	Pf06.1288231c	1.36	0	G	7	7	7	7	7	G	G	G	7	G	G	7	7	7	7	7	G	7	G	7	7	G	G	G	7	G	7	G	7	7	7
6	1289.33	Pf06.1289326w	1.095	1	G	7	7	7	7	7	G	G	G	7	G	G	7	7	7	7	7	G	7	G	7	7	G	G	G	7	7	7	G	7	7	7
6	1289.41	Pf06.1289409c	0.083	0	G	7	7	7	7	7	G	G	G	7	G	G	7	7	7	7	7	G	7	G	7	7	G	G	G	7	7	7	G	7	7	7
6	1290.02	Pf06.1290015c	0.606	1	G	7	7	7	7	7	G	G	G	7	G	G	7	7	7	7	7	G	7	G	7	7	G	7	G	7	7	7	G	7	7	7
6	1290.41	Pf06.1290407c	0.392	11	7	7	7	7	7	7	7	7	7	7	7	7	7	7	7	7	7	7	7	7	7	7	7	7	7	7	7	7	7	7	7	7
6	1290.47	Pf06.1290469w	0.062	0	7	7	7	7	7	7	7	7	7	7	7	7	7	7	7	7	7	7	7	7	7	7	7	7	7	7	7	7	7	7	7	7
6	1290.53	Pf06.1290525w	0.056	0	7	7	7	7	7	7	7	7	7	7	7	7	7	7	7	7	7	7	7	7	7	7	7	7	7	7	7	7	7	7	7	7
6	1290.62	Pf06.1290615c	0.09	0	7	7	7	7	7	7	7	7	7	7	7	7	7	7	7	7	7	7	7	7	7	7	7	7	7	7	7	7	7	7	7	7
6	1294.07	Pf06.1294065c	3.45	0	7	7	7	7	7	7	7	7	7	7	7	7	7	7	7	7	7	7	7	7	7	7	7	7	7	7	7	7	7	7	7	7
7	134.994	Pf07.11845c	0	0	7	G	7	7	G	G	G	7	G	G	7	7	7	7	G	7	G	G	G	7	7	G	G	G	7	G	G	G	G	G	G	G
7	135.258	Pf07.12109c	0.264	0	7	G	7	7	G	G	G	7	G	G	7	7	7	7	G	7	G	G	G	7	7	G	G	G	7	G	G	G	G	G	G	G
7	135.354	Pf07.12205c	0.096	0	7	G	7	7	G	G	G	7	G	G	7	7	7	7	G	7	G	G	G	7	7	G	G	G	7	G	G	G	G	G	G	G
7	135.753	Pf07.12604c	0.399	1	7	G	7	7	G	G	G	7	G	G	7	7	G	7	G	7	G	G	G	7	7	G	G	G	7	G	G	G	G	G	G	G
7	135.92	Pf07.12771w	0.167	0	7	G	7	7	G	G	G	7	G	G	7	7	G	7	G	7	G	G	G	7	7	G	G	G	7	G	G	G	G	G	G	G
7	135.954	Pf07.12805c	0.034	0	7	G	7	7	G	G	G	7	G	G	7	7	G	7	G	7	G	G	G	7	7	G	G	G	7	G	G	G	G	G	G	G
7	136.074	Pf07.12925c	0.12	0	7	G	7	7	G	G	G	7	G	G	7	7	G	7	G	7	G	G	G	7	7	G	G	G	7	G	G	G	G	G	G	G	0.738
7	136.425	Pf07.13276w	0.351	0	7	G	7	7	G	G	G	7	G	G	7	7	G	7	G	7	G	G	G	7	7	G	G	G	7	G	G	G	G	G	G	G
7	136.495	Pf07.13346w	0.07	0	7	G	7	7	G	G	G	7	G	G	7	7	G	7	G	7	G	G	G	7	7	G	G	G	7	G	G	G	G	G	G	G
7	136.692	Pf07.13543w	0.197	0	7	G	7	7	G	G	G	7	G	G	7	7	G	7	G	7	G	G	G	7	7	G	G	G	7	G	G	G	G	G	G	G
7	136.759	Pf07.13610w	0.067	0	7	G	7	7	G	G	G	7	G	G	7	7	G	7	G	7	G	G	G	7	7	G	G	G	7	G	G	G	G	G	G	G
7	136.899	Pf07.13750w	0.14	0	7	G	7	7	G	G	G	7	G	G	7	7	G	7	G	7	G	G	G	7	7	G	G	G	7	G	G	G	G	G	G	G
7	137.62	Pf07.14471w	0.721	0	7	G	7	7	G	G	G	7	G	G	7	7	G	7	G	7	G	G	G	7	7	G	G	G	7	G	G	G	G	G	G	G	13.766
7	138.251	Pf07.15102c	0.631	0	7	G	7	7	G	G	G	7	G	G	7	7	G	7	G	7	G	G	G	7	7	G	G	G	7	G	G	G	G	G	G	G
7	138.485	Pf07.15336w	0.234	0	7	G	7	7	G	G	G	7	G	G	7	7	G	7	G	7	G	G	G	7	7	G	G	G	7	G	G	G	G	G	G	G	20.654
7	150.665	Pf07.27516w	12.18	0	7	G	7	7	G	G	G	7	G	G	7	7	G	7	G	7	G	G	G	7	7	G	G	G	7	G	G	G	G	G	G	G	20.42
7	153.555	Pf07.30406w	2.89	0	7	G	7	7	G	G	G	7	G	G	7	7	G	7	G	7	G	G	G	7	7	G	G	G	7	G	G	G	G	G	G	G
7	158.905	Pf07.35756w	5.35	0	7	G	7	7	G	G	G	7	G	G	7	7	G	7	G	7	G	G	G	7	7	G	G	G	7	G	G	G	G	G	G	G
7	159.693	B5M100	0.788	0	7	G	7	7	G	G	G	7	G	G	7	7	G	7	G	7	G	G	G	7	7	G	G	G	7	G	G	G	G	G	G	G		GB4,7G8,7G8,7G8
7	165.653	Pf07.42504c	5.96	0	7	G	7	7	G	G	G	7	G	G	7	7	G	7	G	7	G	G	G	7	7	G	G	G	7	G	G	G	G	G	G	G
7	166.91	Pf07.43761w	1.257	0	7	G	7	7	G	G	G	7	G	G	7	7	G	7	G	7	G	G	G	7	7	G	G	G	7	G	G	G	G	G	G	G
7	172.389	Pf07.49240w	5.479	0	7	G	7	7	G	G	G	7	G	G	7	7	G	7	G	7	G	G	G	7	7	G	G	G	7	G	G	G	G	G	G	G
7	177.964	Pf07.54815c	5.575	0	7	G	7	7	G	G	G	7	G	G	7	7	G	7	G	7	G	G	G	7	7	G	G	G	7	G	G	G	G	G	G	G
7	182.624	Pf07.59475w	4.66	1	G	G	7	7	G	G	G	7	G	G	7	7	G	7	G	7	G	G	G	7	7	G	G	G	7	G	G	G	G	G	G	G
7	195.264	Pf07.72115c	12.64	0	G	G	7	7	G	G	G	7	G	G	7	7	G	7	G	7	G	G	G	7	7	G	G	G	7	G	G	G	G	G	G	G
7	195.889	Pf07.72740c	0.625	0	G	G	7	7	G	G	G	7	G	G	7	7	G	7	G	7	G	G	G	7	7	G	G	G	7	G	G	G	G	G	G	G
7	205.518	Pf07.82369w	9.629	0	G	G	7	7	G	G	G	7	G	G	7	7	G	7	G	7	G	G	G	7	7	G	G	G	7	G	G	G	G	G	G	G
7	212.915	Pf07.89766w	7.397	0	G	G	7	7	G	G	G	7	G	G	7	7	G	7	G	7	G	G	G	7	7	G	G	G	7	G	G	G	G	G	G	G
7	213.408	Pf07.90259c	0.493	0	G	G	7	7	G	G	G	7	G	G	7	7	G	7	G	7	G	G	G	7	7	G	G	G	7	G	G	G	G	G	G	G
7	215.473	Pf07.92324w	2.065	0	G	G	7	7	G	G	G	7	G	G	7	7	G	7	G	7	G	G	G	7	7	G	G	G	7	G	G	G	G	G	G	G
7	216.091	Pf07.92942w	0.618	0	G	G	7	7	G	G	G	7	G	G	7	7	G	7	G	7	G	G	G	7	7	G	G	G	7	G	G	G	G	G	G	G
7	225.279	Pf07.102130c	9.188	2	G	G	7	7	G	G	G	7	G	G	7	7	G	7	G	7	G	G	G	G	7	G	G	G	7	7	G	G	G	G	G	G
7	227.854	Pf07.104705c	2.575	0	G	G	7	7	G	G	G	7	G	G	7	7	G	7	G	7	G	G	G	G	7	G	G	G	7	7	G	G	G	G	G	G
7	236.377	Pf07.113228w	8.523	0	G	G	7	7	G	G	G	7	G	G	7	7	G	7	G	7	G	G	G	G	7	G	G	G	7	7	G	G	G	G	G	G
7	237.754	Pf07.114605c	1.377	0	G	G	7	7	G	G	G	7	G	G	7	7	G	7	G	7	G	G	G	G	7	G	G	G	7	7	G	G	G	G	G	G
7	247.668	Pf07.124519c	9.914	0	G	G	7	7	G	G	G	7	G	G	7	7	G	7	G	7	G	G	G	G	7	G	G	G	7	7	G	G	G	G	G	G
7	257.654	Pf07.134505c	9.986	0	G	G	7	7	G	G	G	7	G	G	7	7	G	7	G	7	G	G	G	G	7	G	G	G	7	7	G	G	G	G	G	G
7	258.754	Pf07.135605c	1.1	0	G	G	7	7	G	G	G	7	G	G	7	7	G	7	G	7	G	G	G	G	7	G	G	G	7	7	G	G	G	G	G	G
7	260.254	Pf07.137105c	1.5	0	G	G	7	7	G	G	G	7	G	G	7	7	G	7	G	7	G	G	G	G	7	G	G	G	7	7	G	G	G	G	G	G
7	264.827	LT103	4.573	0	G	G	7	7	G	G	G	7	G	G	7	7	G	7	G	7	G	G	G	G	7	G	G	G	7	7	G	G	G	G	G	G
7	277.513	Pf07.154316w	12.686	0	G	G	7	7	G	G	G	7	G	G	7	7	G	7	G	7	G	G	G	G	7	G	G	G	7	7	G	G	G	G	G	G
7	279.316	Pf07.156119c	1.803	0	G	G	7	7	G	G	G	7	G	G	7	7	G	7	G	7	G	G	G	G	7	G	G	G	7	7	G	G	G	G	G	G
7	279.562	Pf07.156365c	0.246	0	G	G	7	7	G	G	G	7	G	G	7	7	G	7	G	7	G	G	G	G	7	G	G	G	7	7	G	G	G	G	G	G
7	280.12	Pf07.156923w	0.558	0	G	G	7	7	G	G	G	7	G	G	7	7	G	7	G	7	G	G	G	G	7	G	G	G	7	7	G	G	G	G	G	G
7	282.8	Pf07.159603c	2.68	0	G	G	7	7	G	G	G	7	G	G	7	7	G	7	G	7	G	G	G	G	7	G	G	G	7	7	G	G	G	G	G	G
7	283.973	Pf07.160776w	1.173	0	G	G	7	7	G	G	G	7	G	G	7	7	G	7	G	7	G	G	G	G	7	G	G	G	7	7	G	G	G	G	G	G
7	284.037	Pf07.160840c	0.064	0	G	G	7	7	G	G	G	7	G	G	7	7	G	7	G	7	G	G	G	G	7	G	G	G	7	7	G	G	G	G	G	G
7	290.048	Pf07.166851w	6.011	0	G	G	7	7	G	G	G	7	G	G	7	7	G	7	G	7	G	G	G	G	7	G	G	G	7	7	G	G	G	G	G	G
7	290.132	Pf07.166935c	0.084	0	G	G	7	7	G	G	G	7	G	G	7	7	G	7	G	7	G	G	G	G	7	G	G	G	7	7	G	G	G	G	G	G
7	307.667	Pf07.184470c	17.535	0	G	G	7	7	G	G	G	7	G	G	7	7	G	7	G	7	G	G	G	G	7	G	G	G	7	7	G	G	G	G	G	G
7	309.352	Pf07.186155w	1.685	0	G	G	7	7	G	G	G	7	G	G	7	7	G	7	G	7	G	G	G	G	7	G	G	G	7	7	G	G	G	G	G	G
7	318.101	Pf07.194904c	8.749	0	G	G	7	7	G	G	G	7	G	G	7	7	G	7	G	7	G	G	G	G	7	G	G	G	7	7	G	G	G	G	G	G
7	326.338	Pf07.203141w	8.237	0	G	G	7	7	G	G	G	7	G	G	7	7	G	7	G	7	G	G	G	G	7	G	G	G	7	7	G	G	G	G	G	G
7	329.401	Pf07.206204w	3.063	0	G	G	7	7	G	G	G	7	G	G	7	7	G	7	G	7	G	G	G	G	7	G	G	G	7	7	G	G	G	G	G	G
7	333.437	Pf07.210240w	4.036	0	G	G	7	7	G	G	G	7	G	G	7	7	G	7	G	7	G	G	G	G	7	G	G	G	7	7	G	G	G	G	G	G
7	340.631	Pf07.217434c	7.194	0	G	G	7	7	G	G	G	7	G	G	7	7	G	7	G	7	G	G	G	G	7	G	G	G	7	7	G	G	G	G	G	G
7	364.918	Pf07.241721w	24.287	0	G	G	7	7	G	G	G	7	G	G	7	7	G	7	G	7	G	G	G	G	7	G	G	G	7	7	G	G	G	G	G	G
7	377.719	Pf07.254522w	12.801	0	G	G	7	7	G	G	G	7	G	G	7	7	G	7	G	7	G	G	G	G	7	G	G	G	7	7	G	G	G	G	G	G
7	387.172	Pf07.263975w	9.453	0	G	G	7	7	G	G	G	7	G	G	7	7	G	7	G	7	G	G	G	G	7	G	G	G	7	7	G	G	G	G	G	G
7	388.012	Pf07.264815w	0.84	0	G	G	7	7	G	G	G	7	G	G	7	7	G	7	G	7	G	G	G	G	7	G	G	G	7	7	G	G	G	G	G	G
7	395.173	Pf07.271976w	7.161	0	G	G	7	7	G	G	G	7	G	G	7	7	G	7	G	7	G	G	G	G	7	G	G	G	7	7	G	G	G	G	G	G
7	396.231	Pf07.273034c	1.058	0	G	G	7	7	G	G	G	7	G	G	7	7	G	7	G	7	G	G	G	G	7	G	G	G	7	7	G	G	G	G	G	G
7	396.568	Pf07.273371w	0.337	0	G	G	7	7	G	G	G	7	G	G	7	7	G	7	G	7	G	G	G	G	7	G	G	G	7	7	G	G	G	G	G	G
7	404.627	Pf07.281430c	8.059	0	G	G	7	7	G	G	G	7	G	G	7	7	G	7	G	7	G	G	G	G	7	G	G	G	7	7	G	G	G	G	G	G
7	407.906	Pf07.284709c	3.279	0	G	G	7	7	G	G	G	7	G	G	7	7	G	7	G	7	G	G	G	G	7	G	G	G	7	7	G	G	G	G	G	G
7	413.402	PE14D	5.496	0	G	G	7	7	G	G	G	7	G	G	7	7	G	7	G	7	G	G	G	G	7	G	G	G	7	7	G	G	G	G	G	G
7	416.727	Pf07.293530c	3.325	0	G	G	7	7	G	G	G	7	G	G	7	7	G	7	G	7	G	G	G	G	7	G	G	G	7	7	G	G	G	G	G	G
7	423.629	Pf07.300432c	6.902	0	G	G	7	7	G	G	G	7	G	G	7	7	G	7	G	7	G	G	G	G	7	G	G	G	7	7	G	G	G	G	G	G
7	426.368	PE87	2.739	0	G	G	7	7	G	G	G	7	G	G	7	7	G	7	G	7	G	G	G	G	7	G	G	G	7	7	G	G	G	G	G	G
7	429.156	Pf07.305959c	2.788	0	G	G	7	7	G	G	G	7	G	G	7	7	G	7	G	7	G	G	G	G	7	G	G	G	7	7	G	G	G	G	G	G
7	430.709	Pf07.307515c	1.553	0	G	G	7	7	G	G	G	7	G	G	7	7	G	7	G	7	G	G	G	G	7	G	G	G	7	7	G	G	G	G	G	G
7	431.801	Pf07.308607c	1.092	0	G	G	7	7	G	G	G	7	G	G	7	7	G	7	G	7	G	G	G	G	7	G	G	G	7	7	G	G	G	G	G	G
7	435.31	Pf07.312116w	3.509	0	G	G	7	7	G	G	G	7	G	G	7	7	G	7	G	7	G	G	G	G	7	G	G	G	7	7	G	G	G	G	G	G
7	439.127	Pf07.315933c	3.817	0	G	G	7	7	G	G	G	7	G	G	7	7	G	7	G	7	G	G	G	G	7	G	G	G	7	7	G	G	G	G	G	G
7	440.856	B5M97	1.729	0	G	G	7	7	G	G	G	7	G	G	7	7	G	7	G	7	G	G	G	G	7	G	G	G	7	7	G	G	G	G	G	G
7	443.67	Pf07.320476w	2.814	0	G	G	7	7	G	G	G	7	G	G	7	7	G	7	G	7	G	G	G	G	7	G	G	G	7	7	G	G	G	G	G	G
7	449.934	Pf07.326740w	6.264	0	G	G	7	7	G	G	G	7	G	G	7	7	G	7	G	7	G	G	G	G	7	G	G	G	7	7	G	G	G	G	G	G
7	458.702	Pf07.335508w	8.768	0	G	G	7	7	G	G	G	7	G	G	7	7	G	7	G	7	G	G	G	G	7	G	G	G	7	7	G	G	G	G	G	G
7	460.198	Pf07.337004c	1.496	0	G	G	7	7	G	G	G	7	G	G	7	7	G	7	G	7	G	G	G	G	7	G	G	G	7	7	G	G	G	G	G	G
7	460.967	Pf07.337773w	0.769	0	G	G	7	7	G	G	G	7	G	G	7	7	G	7	G	7	G	G	G	G	7	G	G	G	7	7	G	G	G	G	G	G
7	461.199	Pf07.338005c	0.232	0	G	G	7	7	G	G	G	7	G	G	7	7	G	7	G	7	G	G	G	G	7	G	G	G	7	7	G	G	G	G	G	G
7	461.604	Pf07.338410c	0.405	0	G	G	7	7	G	G	G	7	G	G	7	7	G	7	G	7	G	G	G	G	7	G	G	G	7	7	G	G	G	G	G	G
7	464.07	Pf07.340876w	2.466	0	G	G	7	7	G	G	G	7	G	G	7	7	G	7	G	7	G	G	G	G	7	G	G	G	7	7	G	G	G	G	G	G
7	464.265	Pf07.341071w	0.195	0	G	G	7	7	G	G	G	7	G	G	7	7	G	7	G	7	G	G	G	G	7	G	G	G	7	7	G	G	G	G	G	G
7	468.17	Pf07.344976w	3.905	0	G	G	7	7	G	G	G	7	G	G	7	7	G	7	G	7	G	G	G	G	7	G	G	G	7	7	G	G	G	G	G	G
7	468.199	Pf07.345005c	0.029	0	G	G	7	7	G	G	G	7	G	G	7	7	G	7	G	7	G	G	G	G	7	G	G	G	7	7	G	G	G	G	G	G
7	470.023	Pf07.346829w	1.824	0	G	G	7	7	G	G	G	7	G	G	7	7	G	7	G	7	G	G	G	G	7	G	G	G	7	7	G	G	G	G	G	G
7	470.499	Pf07.347305c	0.476	0	G	G	7	7	G	G	G	7	G	G	7	7	G	7	G	7	G	G	G	G	7	G	G	G	7	7	G	G	G	G	G	G
7	470.811	Pf07.347617c	0.312	0	G	G	7	7	G	G	G	7	G	G	7	7	G	7	G	7	G	G	G	G	7	G	G	G	7	7	G	G	G	G	G	G
7	470.907	Pf07.347713c	0.096	0	G	G	7	7	G	G	G	7	G	G	7	7	G	7	G	7	G	G	G	G	7	G	G	G	7	7	G	G	G	G	G	G
7	471.145	Pf07.347951w	0.238	0	G	G	7	7	G	G	G	7	G	G	7	7	G	7	G	7	G	G	G	G	7	G	G	G	7	7	G	G	G	G	G	G
7	472.84	Pf07.349646w	1.695	0	G	G	7	7	G	G	G	7	G	G	7	7	G	7	G	7	G	G	G	G	7	G	G	G	7	7	G	G	G	G	G	G
7	474.965	Pf07.351771w	2.125	0	G	G	7	7	G	G	G	7	G	G	7	7	G	7	G	7	G	G	G	G	7	G	G	G	7	7	G	G	G	G	G	G
7	477.309	Pf07.354115w	2.344	0	G	G	7	7	G	G	G	7	G	G	7	7	G	7	G	7	G	G	G	G	7	G	G	G	7	7	G	G	G	G	G	G
7	486.07	Pf07.362876w	8.761	3	G	G	7	7	G	G	G	7	G	G	7	7	G	G	G	G	7	G	G	G	7	G	G	G	7	7	G	G	G	G	G	G
7	486.199	Pf07.363005c	0.129	0	G	G	7	7	G	G	G	7	G	G	7	7	G	G	G	G	7	G	G	G	7	G	G	G	7	7	G	G	G	G	G	G
7	486.37	Pf07.363176w	0.171	0	G	G	7	7	G	G	G	7	G	G	7	7	G	G	G	G	7	G	G	G	7	G	G	G	7	7	G	G	G	G	G	G
7	486.57	Pf07.363376w	0.2	0	G	G	7	7	G	G	G	7	G	G	7	7	G	G	G	G	7	G	G	G	7	G	G	G	7	7	G	G	G	G	G	G
7	486.67	Pf07.363476w	0.1	0	G	G	7	7	G	G	G	7	G	G	7	7	G	G	G	G	7	G	G	G	7	G	G	G	7	7	G	G	G	G	G	G
7	488.159	Pf07.364965w	1.489	0	G	G	7	7	G	G	G	7	G	G	7	7	G	G	G	G	7	G	G	G	7	G	G	G	7	7	G	G	G	G	G	G
7	488.299	Pf07.365105c	0.14	0	G	G	7	7	G	G	G	7	G	G	7	7	G	G	G	G	7	G	G	G	7	G	G	G	7	7	G	G	G	G	G	G
7	489.07	Pf07.365876w	0.771	0	G	G	7	7	G	G	G	7	G	G	7	7	G	G	G	G	7	G	G	G	7	G	G	G	7	7	G	G	G	G	G	G
7	489.324	Pf07.366130c	0.254	0	G	G	7	7	G	G	G	7	G	G	7	7	G	G	G	G	7	G	G	G	7	G	G	G	7	7	G	G	G	G	G	G
7	489.535	Pf07.366341w	0.211	0	G	G	7	7	G	G	G	7	G	G	7	7	G	G	G	G	7	G	G	G	7	G	G	G	7	7	G	G	G	G	G	G
7	489.965	Pf07.366771w	0.43	0	G	G	7	7	G	G	G	7	G	G	7	7	G	G	G	G	7	G	G	G	7	G	G	G	7	7	G	G	G	G	G	G
7	490.862	Pf07.367668w	0.897	0	G	G	7	7	G	G	G	7	G	G	7	7	G	G	G	G	7	G	G	G	7	G	G	G	7	7	G	G	G	G	G	G
7	497.956	B5M32	7.094	0	G	G	7	7	G	G	G	7	G	G	7	7	G	G	G	G	7	G	G	G	7	G	G	G	7	7	G	G	G	G	G	G
7	500.165	Pf07.376971w	2.209	1	G	G	7	7	7	G	G	7	G	G	7	7	G	G	G	G	7	G	G	G	7	G	G	G	7	7	G	G	G	G	G	G
7	506.977	PE14E	6.812	0	G	G	7	7	7	G	G	7	G	G	7	7	G	G	G	G	7	G	G	G	7	G	G	G	7	7	G	G	G	G	G	G
7	516.916	Pf07.393722w	9.939	0	G	G	7	7	7	G	G	7	G	G	7	7	G	G	G	G	7	G	G	G	7	G	G	G	7	7	G	G	G	G	G	G
7	519.069	Pf07.395875w	2.153	0	G	G	7	7	7	G	G	7	G	G	7	7	G	G	G	G	7	G	G	G	7	G	G	G	7	7	G	G	G	G	G	G
7	519.525	Pf07.396331w	0.456	0	G	G	7	7	7	G	G	7	G	G	7	7	G	G	G	G	7	G	G	G	7	G	G	G	7	7	G	G	G	G	G	G
7	519.728	Pf07.396534c	0.203	0	G	G	7	7	7	G	G	7	G	G	7	7	G	G	G	G	7	G	G	G	7	G	G	G	7	7	G	G	G	G	G	G
7	520.797	Pf07.397603c	1.069	0	G	G	7	7	7	G	G	7	G	G	7	7	G	G	G	G	7	G	G	G	7	G	G	G	7	7	G	G	G	G	G	G
7	524.369	Pf07.401175w	3.572	0	G	G	7	7	7	G	G	7	G	G	7	7	G	G	G	G	7	G	G	G	7	G	G	G	7	7	G	G	G	G	G	G
7	524.465	Pf07.401271w	0.096	0	G	G	7	7	7	G	G	7	G	G	7	7	G	G	G	G	7	G	G	G	7	G	G	G	7	7	G	G	G	G	G	G
7	524.714	Pf07.401520c	0.249	0	G	G	7	7	7	G	G	7	G	G	7	7	G	G	G	G	7	G	G	G	7	G	G	G	7	7	G	G	G	G	G	G
7	524.803	Pf07.401609c	0.089	0	G	G	7	7	7	G	G	7	G	G	7	7	G	G	G	G	7	G	G	G	7	G	G	G	7	7	G	G	G	G	G	G
7	524.87	Pf07.401676w	0.067	0	G	G	7	7	7	G	G	7	G	G	7	7	G	G	G	G	7	G	G	G	7	G	G	G	7	7	G	G	G	G	G	G
7	524.904	Pf07.401710c	0.034	0	G	G	7	7	7	G	G	7	G	G	7	7	G	G	G	G	7	G	G	G	7	G	G	G	7	7	G	G	G	G	G	G
7	524.94	Pf07.401746w	0.036	0	G	G	7	7	7	G	G	7	G	G	7	7	G	G	G	G	7	G	G	G	7	G	G	G	7	7	G	G	G	G	G	G
7	525.014	Pf07.401820w	0.074	0	G	G	7	7	7	G	G	7	G	G	7	7	G	G	G	G	7	G	G	G	7	G	G	G	7	7	G	G	G	G	G	G
7	525.268	Pf07.402074w	0.254	0	G	G	7	7	7	G	G	7	G	G	7	7	G	G	G	G	7	G	G	G	7	G	G	G	7	7	G	G	G	G	G	G
7	525.4	Pf07.402206c	0.132	0	G	G	7	7	7	G	G	7	G	G	7	7	G	G	G	G	7	G	G	G	7	G	G	G	7	7	G	G	G	G	G	G
7	525.47	Pf07.402276w	0.07	0	G	G	7	7	7	G	G	7	G	G	7	7	G	G	G	G	7	G	G	G	7	G	G	G	7	7	G	G	G	G	G	G
7	526.799	Pf07.403605c	1.329	0	G	G	7	7	7	G	G	7	G	G	7	7	G	G	G	G	7	G	G	G	7	G	G	G	7	7	G	G	G	G	G	G
7	528.397	Pf07.405203c	1.598	0	G	G	7	7	7	G	G	7	G	G	7	7	G	G	G	G	7	G	G	G	7	G	G	G	7	7	G	G	G	G	G	G
7	551.499	Pf07.428305c	23.102	0	G	G	7	7	7	G	G	7	G	G	7	7	G	G	G	G	7	G	G	G	7	G	G	G	7	7	G	G	G	G	G	G
7	552.771	Pf07.429577w	1.272	0	G	G	7	7	7	G	G	7	G	G	7	7	G	G	G	G	7	G	G	G	7	G	G	G	7	7	G	G	G	G	G	G
7	553.737	Pf07.430543c	0.966	0	G	G	7	7	7	G	G	7	G	G	7	7	G	G	G	G	7	G	G	G	7	G	G	G	7	7	G	G	G	G	G	G
7	553.804	Pf07.430610w	0.067	0	G	G	7	7	7	G	G	7	G	G	7	7	G	G	G	G	7	G	G	G	7	G	G	G	7	7	G	G	G	G	G	G
7	555.029	Pf07.431835w	1.225	0	G	G	7	7	7	G	G	7	G	G	7	7	G	G	G	G	7	G	G	G	7	G	G	G	7	7	G	G	G	G	G	G
7	556.57	Pf07.433376w	1.541	0	G	G	7	7	7	G	G	7	G	G	7	7	G	G	G	G	7	G	G	G	7	G	G	G	7	7	G	G	G	G	G	G
7	556.899	Pf07.433705c	0.329	0	G	G	7	7	7	G	G	7	G	G	7	7	G	G	G	G	7	G	G	G	7	G	G	G	7	7	G	G	G	G	G	G
7	559.444	Pf07.436250w	2.545	0	G	G	7	7	7	G	G	7	G	G	7	7	G	G	G	G	7	G	G	G	7	G	G	G	7	7	G	G	G	G	G	G
7	561.145	Pf07.437951w	1.701	0	G	G	7	7	7	G	G	7	G	G	7	7	G	G	G	G	7	G	G	G	7	G	G	G	7	7	G	G	G	G	G	G
7	564.669	Pf07.441475w	3.524	0	G	G	7	7	7	G	G	7	G	G	7	7	G	G	G	G	7	G	G	G	7	G	G	G	7	7	G	G	G	G	G	G
7	667.368	Pf07.544174w	102.699	1	G	G	7	7	7	G	G	7	G	G	7	7	G	G	G	G	7	G	G	G	7	7	G	G	7	7	G	G	G	G	G	G
7	667.423	Pf07.544229c	0.055	0	G	G	7	7	7	G	G	7	G	G	7	7	G	G	G	G	7	G	G	G	7	7	G	G	7	7	G	G	G	G	G	G
7	668.95	Pf07.545756w	1.527	0	G	G	7	7	7	G	G	7	G	G	7	7	G	G	G	G	7	G	G	G	7	7	G	G	7	7	G	G	G	G	G	G
7	669.565	Pf07.546371w	0.615	0	G	G	7	7	7	G	G	7	G	G	7	7	G	G	G	G	7	G	G	G	7	7	G	G	7	7	G	G	G	G	G	G
7	669.624	Pf07.546430w	0.059	0	G	G	7	7	7	G	G	7	G	G	7	7	G	G	G	G	7	G	G	G	7	7	G	G	7	7	G	G	G	G	G	G
7	669.77	Pf07.546576w	0.146	0	G	G	7	7	7	G	G	7	G	G	7	7	G	G	G	G	7	G	G	G	7	7	G	G	7	7	G	G	G	G	G	G
7	671.548	Pf07.548354w	1.778	0	G	G	7	7	7	G	G	7	G	G	7	7	G	G	G	G	7	G	G	G	7	7	G	G	7	7	G	G	G	G	G	G
7	672.173	Pf07.548979w	0.625	0	G	G	7	7	7	G	G	7	G	G	7	7	G	G	G	G	7	G	G	G	7	7	G	G	7	7	G	G	G	G	G	G
7	673.416	Pf07.550222c	1.243	0	G	G	7	7	7	G	G	7	G	G	7	7	G	G	G	G	7	G	G	G	7	7	G	G	7	7	G	G	G	G	G	G
7	674.024	Pf07.550830c	0.608	0	G	G	7	7	7	G	G	7	G	G	7	7	G	G	G	G	7	G	G	G	7	7	G	G	7	7	G	G	G	G	G	G
7	675.299	Pf07.552105c	1.275	0	G	G	7	7	7	G	G	7	G	G	7	7	G	G	G	G	7	G	G	G	7	7	G	G	7	7	G	G	G	G	G	G
7	681.37	Pf07.558176w	6.071	0	G	G	7	7	7	G	G	7	G	G	7	7	G	G	G	G	7	G	G	G	7	7	G	G	7	7	G	G	G	G	G	G
7	682.849	Pf07.559655w	1.479	0	G	G	7	7	7	G	G	7	G	G	7	7	G	G	G	G	7	G	G	G	7	7	G	G	7	7	G	G	G	G	G	G
7	683.76	Pf07.560566w	0.911	0	G	G	7	7	7	G	G	7	G	G	7	7	G	G	G	G	7	G	G	G	7	7	G	G	7	7	G	G	G	G	G	G
7	687.243	Pf07.564049w	3.483	0	G	G	7	7	7	G	G	7	G	G	7	7	G	G	G	G	7	G	G	G	7	7	G	G	7	7	G	G	G	G	G	G
7	687.37	Pf07.564176w	0.127	0	G	G	7	7	7	G	G	7	G	G	7	7	G	G	G	G	7	G	G	G	7	7	G	G	7	7	G	G	G	G	G	G
7	689.639	Pf07.566445c	2.269	0	G	G	7	7	7	G	G	7	G	G	7	7	G	G	G	G	7	G	G	G	7	7	G	G	7	7	G	G	G	G	G	G
7	700.818	Pf07.577624c	11.179	3	G	G	7	7	7	G	G	7	G	7	7	7	G	G	7	G	7	G	G	G	7	7	G	G	7	7	G	G	7	G	G	G
7	722.634	Pf07.599440c	21.816	1	G	G	7	7	7	G	G	7	G	7	7	7	G	G	7	G	7	G	G	G	7	7	G	G	7	G	G	G	7	G	G	G
7	737.049	Pf07.613855c	14.415	2	G	G	7	7	G	G	G	7	G	7	7	7	G	G	7	G	7	G	G	G	7	G	G	G	7	G	G	G	7	G	G	G
7	747.102	Pf07.623908c	10.053	0	G	G	7	7	G	G	G	7	G	7	7	7	G	G	7	G	7	G	G	G	7	G	G	G	7	G	G	G	7	G	G	G
7	748.072	Pf07.624878w	0.97	0	G	G	7	7	G	G	G	7	G	7	7	7	G	G	7	G	7	G	G	G	7	G	G	G	7	G	G	G	7	G	G	G
7	750.235	C13M30	2.163	0	G	G	7	7	G	G	G	7	G	7	7	7	G	G	7	G	7	G	G	G	7	G	G	G	7	G	G	G	7	G	G	G
7	756.565	Pf07.633371w	6.33	0	G	G	7	7	G	G	G	7	G	7	7	7	G	G	7	G	7	G	G	G	7	G	G	G	7	G	G	G	7	G	G	G
7	758.67	Pf07.635476w	2.105	0	G	G	7	7	G	G	G	7	G	7	7	7	G	G	7	G	7	G	G	G	7	G	G	G	7	G	G	G	7	G	G	G
7	761.463	Pf07.638269w	2.793	0	G	G	7	7	G	G	G	7	G	7	7	7	G	G	7	G	7	G	G	G	7	G	G	G	7	G	G	G	7	G	G	G
7	768.063	Pf07.644869w	6.6	0	G	G	7	7	G	G	G	7	G	7	7	7	G	G	7	G	7	G	G	G	7	G	G	G	7	G	G	G	7	G	G	G
7	772.812	Pf07.649618c	4.749	0	G	G	7	7	G	G	G	7	G	7	7	7	G	G	7	G	7	G	G	G	7	G	G	G	7	G	G	G	7	G	G	G
7	773.529	Pf07.650335c	0.717	0	G	G	7	7	G	G	G	7	G	7	7	7	G	G	7	G	7	G	G	G	7	G	G	G	7	G	G	G	7	G	G	G
7	782.198	Pf07.659004c	8.669	0	G	G	7	7	G	G	G	7	G	7	7	7	G	G	7	G	7	G	G	G	7	G	G	G	7	G	G	G	7	G	G	G
7	784.909	Pf07.661715c	2.711	0	G	G	7	7	G	G	G	7	G	7	7	7	G	G	7	G	7	G	G	G	7	G	G	G	7	G	G	G	7	G	G	G
7	792.813	Pf07.669619c	7.904	1	G	G	7	7	G	G	G	7	G	7	7	7	G	G	7	G	7	G	G	G	7	G	G	7	7	G	G	G	7	G	G	G
7	795.055	Pf07.671861w	2.242	0	G	G	7	7	G	G	G	7	G	7	7	7	G	G	7	G	7	G	G	G	7	G	G	7	7	G	G	G	7	G	G	G
7	795.544	Pf07.672350w	0.489	0	G	G	7	7	G	G	G	7	G	7	7	7	G	G	7	G	7	G	G	G	7	G	G	7	7	G	G	G	7	G	G	G
7	800.287	BM7	4.743	1	G	G	7	7	7	G	G	7	G	7	7	7	G	G	7	G	7	G	G	G	7	G	G	7	7	G	G	G	7	G	G	G
7	805.697	Pf07.682503c	5.41	0	G	G	7	7	7	G	G	7	G	7	7	7	G	G	7	G	7	G	G	G	7	G	G	7	7	G	G	G	7	G	G	G
7	860.115..867.677	centromere
7	933.093	B5M6	127.396	4	G	G	7	7	G	G	7	7	G	7	7	7	G	G	7	G	7	G	G	G	7	G	7	7	7	7	G	G	7	G	G	G
7	935.055	Pf07.811861w	1.962	0	G	G	7	7	G	G	7	7	G	7	7	7	G	G	7	G	7	G	G	G	7	G	7	7	7	7	G	G	7	G	G	G
7	936.16	Pf07.812966w	1.105	0	G	G	7	7	G	G	7	7	G	7	7	7	G	G	7	G	7	G	G	G	7	G	7	7	7	7	G	G	7	G	G	G
7	936.235	Pf07.813041w	0.075	0	G	G	7	7	G	G	7	7	G	7	7	7	G	G	7	G	7	G	G	G	7	G	7	7	7	7	G	G	7	G	G	G
7	936.399	Pf07.813205c	0.164	0	G	G	7	7	G	G	7	7	G	7	7	7	G	G	7	G	7	G	G	G	7	G	7	7	7	7	G	G	7	G	G	G
7	937.738	Pf07.814544c	1.339	0	G	G	7	7	G	G	7	7	G	7	7	7	G	G	7	G	7	G	G	G	7	G	7	7	7	7	G	G	7	G	G	G
7	938.765	Pf07.815571w	1.027	0	G	G	7	7	G	G	7	7	G	7	7	7	G	G	7	G	7	G	G	G	7	G	7	7	7	7	G	G	7	G	G	G
7	939.73	Pf07.816536w	0.965	0	G	G	7	7	G	G	7	7	G	7	7	7	G	G	7	G	7	G	G	G	7	G	7	7	7	7	G	G	7	G	G	G
7	965.567	Pf07.842373w	25.837	0	G	G	7	7	G	G	7	7	G	7	7	7	G	G	7	G	7	G	G	G	7	G	7	7	7	7	G	G	7	G	G	G
7	971.306	Pf07.848112w	5.739	0	G	G	7	7	G	G	7	7	G	7	7	7	G	G	7	G	7	G	G	G	7	G	7	7	7	7	G	G	7	G	G	G
7	982.072	Pf07.858878w	10.766	1	G	G	7	7	G	G	7	7	G	7	7	7	G	G	7	G	7	7	G	G	7	G	7	7	7	7	G	G	7	G	G	G
7	986.797	Pf07.863603c	4.725	1	G	G	7	7	G	G	7	7	7	7	7	7	G	G	7	G	7	7	G	G	7	G	7	7	7	7	G	G	7	G	G	G
7	1006.7	Pf07.883505c	19.902	0	G	G	7	7	G	G	7	7	7	7	7	7	G	G	7	G	7	7	G	G	7	G	7	7	7	7	G	G	7	G	G	G
7	1009.8	Pf07.886610c	3.105	0	G	G	7	7	G	G	7	7	7	7	7	7	G	G	7	G	7	7	G	G	7	G	7	7	7	7	G	G	7	G	G	G
7	1029.1	Pf07.905901c	19.292	0	G	G	7	7	G	G	7	7	7	7	7	7	G	G	7	G	7	7	G	G	7	G	7	7	7	7	G	G	7	G	G	G	35.541
7	1044.42	Pf07.921226w	15.325	0	G	G	7	7	G	G	7	7	7	7	7	7	G	G	7	G	7	7	G	G	7	G	7	7	7	7	G	G	7	G	G	G
7	1045.35	Pf07.922150c	0.924	0	G	G	7	7	G	G	7	7	7	7	7	7	G	G	7	G	7	7	G	G	7	G	7	7	7	7	G	G	7	G	G	G
7	1049.02	Pf07.925820c	3.67	0	G	G	7	7	G	G	7	7	7	7	7	7	G	G	7	G	7	7	G	G	7	G	7	7	7	7	G	G	7	G	G	G
7	1050.9	Pf07.927704c	1.884	0	G	G	7	7	G	G	7	7	7	7	7	7	G	G	7	G	7	7	G	G	7	G	7	7	7	7	G	G	7	G	G	G
7	1053.17	Pf07.929976w	2.272	1	G	G	7	7	G	G	G	7	7	7	7	7	G	G	7	G	7	7	G	G	7	G	7	7	7	7	G	G	7	G	G	G
7	1085.26	B5M33	32.089	3	G	G	7	7	G	G	G	7	7	7	7	7	G	7	7	7	7	7	G	G	7	G	7	7	7	7	G	7	7	G	G	G
7	1093.95	Pf07.970754c	8.689	0	G	G	7	7	G	G	G	7	7	7	7	7	G	7	7	7	7	7	G	G	7	G	7	7	7	7	G	7	7	G	G	G	25.34	NA	CATGATTTATATCAACATTGA	TGTATTTGCTCAGCATGATG
7	1101.27	Pf07.978076w	7.322	1	G	G	7	7	G	7	G	7	7	7	7	7	G	7	7	7	7	7	G	G	7	G	7	7	7	7	G	7	7	G	G	G		GB4,7G8	GATTCTTACAAGAACTATTAT	GGTACCGGAGGAACATAATG
7	1110.6	Pf07.987405c	9.329	0	G	G	7	7	G	7	G	7	7	7	7	7	G	7	7	7	7	7	G	G	7	G	7	7	7	7	G	7	7	G	G	G
7	1112.22	Pf07.989025c	1.62	0	G	G	7	7	G	7	G	7	7	7	7	7	G	7	7	7	7	7	G	G	7	G	7	7	7	7	G	7	7	G	G	G
7	1114.12	Pf07.990926w	1.901	0	G	G	7	7	G	7	G	7	7	7	7	7	G	7	7	7	7	7	G	G	7	G	7	7	7	7	G	7	7	G	G	G	9.845
7	1114.2	Pf07.991005w	0.079	0	G	G	7	7	G	7	G	7	7	7	7	7	G	7	7	7	7	7	G	G	7	G	7	7	7	7	G	7	7	G	G	G
7	1122.07	Pf07.998870w	7.865	0	G	G	7	7	G	7	G	7	7	7	7	7	G	7	7	7	7	7	G	G	7	G	7	7	7	7	G	7	7	G	G	G
7	1146.47	Pf07.1023275w	24.405	0	G	G	7	7	G	7	G	7	7	7	7	7	G	7	7	7	7	7	G	G	7	G	7	7	7	7	G	7	7	G	G	G
7	1146.5	Pf07.1023304c	0.029	0	G	G	7	7	G	7	G	7	7	7	7	7	G	7	7	7	7	7	G	G	7	G	7	7	7	7	G	7	7	G	G	G
7	1150.77	Pf07.1027576w	4.272	1	G	G	7	7	G	7	7	7	7	7	7	7	G	7	7	7	7	7	G	G	7	G	7	7	7	7	G	7	7	G	G	G
7	1159.32	Pf07.1036126c	8.55	0	G	G	7	7	G	7	7	7	7	7	7	7	G	7	7	7	7	7	G	G	7	G	7	7	7	7	G	7	7	G	G	G
7	1164.6	Pf07.1041405c	5.279	0	G	G	7	7	G	7	7	7	7	7	7	7	G	7	7	7	7	7	G	G	7	G	7	7	7	7	G	7	7	G	G	G
7	1169.51	Pf07.1046315w	4.91	0	G	G	7	7	G	7	7	7	7	7	7	7	G	7	7	7	7	7	G	G	7	G	7	7	7	7	G	7	7	G	G	G
7	1169.82	Pf07.1046621w	0.306	0	G	G	7	7	G	7	7	7	7	7	7	7	G	7	7	7	7	7	G	G	7	G	7	7	7	7	G	7	7	G	G	G
7	1170.63	Pf07.1047435c	0.814	0	G	G	7	7	G	7	7	7	7	7	7	7	G	7	7	7	7	7	G	G	7	G	7	7	7	7	G	7	7	G	G	G
7	1171.6	Pf07.1048408c	0.973	0	G	G	7	7	G	7	7	7	7	7	7	7	G	7	7	7	7	7	G	G	7	G	7	7	7	7	G	7	7	G	G	G
7	1174.76	Pf07.1051562w	3.154	0	G	G	7	7	G	7	7	7	7	7	7	7	G	7	7	7	7	7	G	G	7	G	7	7	7	7	G	7	7	G	G	G
7	1181.42	Pf07.1058228c	6.666	0	G	G	7	7	G	7	7	7	7	7	7	7	G	7	7	7	7	7	G	G	7	G	7	7	7	7	G	7	7	G	G	G
7	1190.73	Pf07.1067534c	9.306	5	G	7	7	7	7	7	7	7	7	7	7	7	G	7	7	7	7	7	7	G	7	G	7	7	7	7	7	7	7	G	G	7
7	1204.87	Pf07.1081676w	14.142	1	G	7	7	7	7	7	7	7	7	7	7	7	7	7	7	7	7	7	7	G	7	G	7	7	7	7	7	7	7	G	G	7	22.692
7	1210.93	Pf07.1087736w	6.06	0	G	7	7	7	7	7	7	7	7	7	7	7	7	7	7	7	7	7	7	G	7	G	7	7	7	7	7	7	7	G	G	7
7	1213.42	Pf07.1090226w	2.49	0	G	7	7	7	7	7	7	7	7	7	7	7	7	7	7	7	7	7	7	G	7	G	7	7	7	7	7	7	7	G	G	7
7	1213.57	Pf07.1090376w	0.15	0	G	7	7	7	7	7	7	7	7	7	7	7	7	7	7	7	7	7	7	G	7	G	7	7	7	7	7	7	7	G	G	7
7	1213.6	Pf07.1090405c	0.029	0	G	7	7	7	7	7	7	7	7	7	7	7	7	7	7	7	7	7	7	G	7	G	7	7	7	7	7	7	7	G	G	7
7	1215.32	Pf07.1092125c	1.72	0	G	7	7	7	7	7	7	7	7	7	7	7	7	7	7	7	7	7	7	G	7	G	7	7	7	7	7	7	7	G	G	7
7	1215.46	Pf07.1092265w	0.14	0	G	7	7	7	7	7	7	7	7	7	7	7	7	7	7	7	7	7	7	G	7	G	7	7	7	7	7	7	7	G	G	7
7	1218.71	Pf07.1095519w	3.254	0	G	7	7	7	7	7	7	7	7	7	7	7	7	7	7	7	7	7	7	G	7	G	7	7	7	7	7	7	7	G	G	7
7	1220.55	Pf07.1097350c	1.831	0	G	7	7	7	7	7	7	7	7	7	7	7	7	7	7	7	7	7	7	G	7	G	7	7	7	7	7	7	7	G	G	7
7	1221.5	Pf07.1098304w	0.954	0	G	7	7	7	7	7	7	7	7	7	7	7	7	7	7	7	7	7	7	G	7	G	7	7	7	7	7	7	7	G	G	7
7	1221.83	Pf07.1098634w	0.33	0	G	7	7	7	7	7	7	7	7	7	7	7	7	7	7	7	7	7	7	G	7	G	7	7	7	7	7	7	7	G	G	7
7	1224.17	Pf07.1100976w	2.342	0	G	7	7	7	7	7	7	7	7	7	7	7	7	7	7	7	7	7	7	G	7	G	7	7	7	7	7	7	7	G	G	7
7	1234.61	Pf07.1111410c	10.434	1	G	7	7	7	7	7	7	7	7	7	7	7	7	7	7	7	7	7	7	G	7	G	7	7	7	7	7	7	7	7	G	7
7	1261.65	Pf07.1138456w	27.046	2	G	7	7	7	7	7	7	7	7	7	7	7	7	7	7	7	7	7	7	G	7	7	7	7	7	7	7	7	7	7	7	7
7	1262.97	Pf07.1139771w	1.315	0	G	7	7	7	7	7	7	7	7	7	7	7	7	7	7	7	7	7	7	G	7	7	7	7	7	7	7	7	7	7	7	7
7	1264.65	Pf07.1141460w	1.689	0	G	7	7	7	7	7	7	7	7	7	7	7	7	7	7	7	7	7	7	G	7	7	7	7	7	7	7	7	7	7	7	7	26.905
7	1282.76	Pf07.1159564w	18.104	1	G	7	7	7	7	7	7	7	7	7	7	7	7	7	7	7	7	7	7	7	7	7	7	7	7	7	7	7	7	7	7	7	25.216
7	1289.2	Pf07.1166005c	6.441	0	G	7	7	7	7	7	7	7	7	7	7	7	7	7	7	7	7	7	7	7	7	7	7	7	7	7	7	7	7	7	7	7
7	1289.87	Pf07.1166676w	0.671	0	G	7	7	7	7	7	7	7	7	7	7	7	7	7	7	7	7	7	7	7	7	7	7	7	7	7	7	7	7	7	7	7
7	1293.26	Pf07.1170060w	3.384	0	G	7	7	7	7	7	7	7	7	7	7	7	7	7	7	7	7	7	7	7	7	7	7	7	7	7	7	7	7	7	7	7
7	1308.37	Pf07.1185170w	15.11	0	G	7	7	7	7	7	7	7	7	7	7	7	7	7	7	7	7	7	7	7	7	7	7	7	7	7	7	7	7	7	7	7
7	1309.34	Pf07.1186140c	0.97	0	G	7	7	7	7	7	7	7	7	7	7	7	7	7	7	7	7	7	7	7	7	7	7	7	7	7	7	7	7	7	7	7
7	1312.4	Pf07.1189207c	3.067	0	G	7	7	7	7	7	7	7	7	7	7	7	7	7	7	7	7	7	7	7	7	7	7	7	7	7	7	7	7	7	7	7
7	1313.1	Pf07.1189906w	0.699	0	G	7	7	7	7	7	7	7	7	7	7	7	7	7	7	7	7	7	7	7	7	7	7	7	7	7	7	7	7	7	7	7
7	1314.71	Pf07.1191511w	1.605	0	G	7	7	7	7	7	7	7	7	7	7	7	7	7	7	7	7	7	7	7	7	7	7	7	7	7	7	7	7	7	7	7
7	1317.77	Pf07.1194574w	3.063	0	G	7	7	7	7	7	7	7	7	7	7	7	7	7	7	7	7	7	7	7	7	7	7	7	7	7	7	7	7	7	7	7
7	1320.21	Pf07.1197016c	2.442	0	G	7	7	7	7	7	7	7	7	7	7	7	7	7	7	7	7	7	7	7	7	7	7	7	7	7	7	7	7	7	7	7
7	1322	Pf07.1198805c	1.789	0	G	7	7	7	7	7	7	7	7	7	7	7	7	7	7	7	7	7	7	7	7	7	7	7	7	7	7	7	7	7	7	7
7	1323.93	Pf07.1200740c	1.935	0	G	7	7	7	7	7	7	7	7	7	7	7	7	7	7	7	7	7	7	7	7	7	7	7	7	7	7	7	7	7	7	7
7	1350.31	Pf07.1227110c	26.37	0	G	7	7	7	7	7	7	7	7	7	7	7	7	7	7	7	7	7	7	7	7	7	7	7	7	7	7	7	7	7	7	7	52.785
7	1370.04	Pf07.1246843w	19.733	0	G	7	7	7	7	7	7	7	7	7	7	7	7	7	7	7	7	7	7	7	7	7	7	7	7	7	7	7	7	7	7	7
7	1376.72	BM99	6.682	0	G	7	7	7	7	7	7	7	7	7	7	7	7	7	7	7	7	7	7	7	7	7	7	7	7	7	7	7	7	7	7	7
7	1413.9	Pf07.1290705c	37.18	0	G	7	7	7	7	7	7	7	7	7	7	7	7	7	7	7	7	7	7	7	7	7	7	7	7	7	7	7	7	7	7	7
7	1414.85	Pf07.1291656w	0.951	0	G	7	7	7	7	7	7	7	7	7	7	7	7	7	7	7	7	7	7	7	7	7	7	7	7	7	7	7	7	7	7	7
7	1415.17	Pf07.1291975w	0.319	0	G	7	7	7	7	7	7	7	7	7	7	7	7	7	7	7	7	7	7	7	7	7	7	7	7	7	7	7	7	7	7	7
7	1415.4	Pf07.1292205c	0.23	0	G	7	7	7	7	7	7	7	7	7	7	7	7	7	7	7	7	7	7	7	7	7	7	7	7	7	7	7	7	7	7	7
7	1415.77	Pf07.1292575w	0.37	0	G	7	7	7	7	7	7	7	7	7	7	7	7	7	7	7	7	7	7	7	7	7	7	7	7	7	7	7	7	7	7	7
7	1415.8	Pf07.1292605c	0.03	0	G	7	7	7	7	7	7	7	7	7	7	7	7	7	7	7	7	7	7	7	7	7	7	7	7	7	7	7	7	7	7	7
7	1415.86	Pf07.1292660w	0.055	0	G	7	7	7	7	7	7	7	7	7	7	7	7	7	7	7	7	7	7	7	7	7	7	7	7	7	7	7	7	7	7	7
7	1415.9	Pf07.1292705c	0.045	0	G	7	7	7	7	7	7	7	7	7	7	7	7	7	7	7	7	7	7	7	7	7	7	7	7	7	7	7	7	7	7	7
7	1415.95	Pf07.1292759w	0.054	0	G	7	7	7	7	7	7	7	7	7	7	7	7	7	7	7	7	7	7	7	7	7	7	7	7	7	7	7	7	7	7	7
7	1416	Pf07.1292805c	0.046	0	G	7	7	7	7	7	7	7	7	7	7	7	7	7	7	7	7	7	7	7	7	7	7	7	7	7	7	7	7	7	7	7
7	1416.07	Pf07.1292876w	0.071	0	G	7	7	7	7	7	7	7	7	7	7	7	7	7	7	7	7	7	7	7	7	7	7	7	7	7	7	7	7	7	7	7
7	1416.11	Pf07.1292915c	0.039	0	G	7	7	7	7	7	7	7	7	7	7	7	7	7	7	7	7	7	7	7	7	7	7	7	7	7	7	7	7	7	7	7
7	1416.16	Pf07.1292966w	0.051	0	G	7	7	7	7	7	7	7	7	7	7	7	7	7	7	7	7	7	7	7	7	7	7	7	7	7	7	7	7	7	7	7
7	1416.71	Pf07.1293515c	0.549	0	G	7	7	7	7	7	7	7	7	7	7	7	7	7	7	7	7	7	7	7	7	7	7	7	7	7	7	7	7	7	7	7
7	1417.88	EBP	1.17	0	G	7	7	7	7	7	7	7	7	7	7	7	7	7	7	7	7	7	7	7	7	7	7	7	7	7	7	7	7	7	7	7
7	1435.9	Pf07.1312705c	18.02	0	G	7	7	7	7	7	7	7	7	7	7	7	7	7	7	7	7	7	7	7	7	7	7	7	7	7	7	7	7	7	7	7
7	1436.74	Pf07.1313541w	0.836	0	G	7	7	7	7	7	7	7	7	7	7	7	7	7	7	7	7	7	7	7	7	7	7	7	7	7	7	7	7	7	7	7
8	3.819	Pf08.1362576w	0	0	G	7	7	7	G	7	7	G	G	7	7	G	G	G	7	7	7	G	7	7	7	G	7	7	7	G	7	G	7	7	G	7
8	5.958	Pf08.1364715c	2.139	0	G	7	7	7	G	7	7	G	G	7	7	G	G	G	7	7	7	G	7	7	7	G	7	7	7	G	7	G	7	7	G	7
8	77.456	Pf08.88603c	71.498	11	7	7	G	7	7	G	G	7	G	7	7	G	7	G	7	G	7	G	7	7	7	G	7	7	7	G	G	G	7	G	G	G
8	86.813	Pf08.97960w	9.357	0	7	7	G	7	7	G	G	7	G	7	7	G	7	G	7	G	7	G	7	7	7	G	7	7	7	G	G	G	7	G	G	G
8	87.061	Pf08.98208w	0.248	0	7	7	G	7	7	G	G	7	G	7	7	G	7	G	7	G	7	G	7	7	7	G	7	7	7	G	G	G	7	G	G	G
8	87.718	Pf08.98865c	0.657	0	7	7	G	7	7	G	G	7	G	7	7	G	7	G	7	G	7	G	7	7	7	G	7	7	7	G	G	G	7	G	G	G
8	88.429	Pf08.99576w	0.711	0	7	7	G	7	7	G	G	7	G	7	7	G	7	G	7	G	7	G	7	7	7	G	7	7	7	G	G	G	7	G	G	G
8	88.459	Pf08.99606c	0.03	0	7	7	G	7	7	G	G	7	G	7	7	G	7	G	7	G	7	G	7	7	7	G	7	7	7	G	G	G	7	G	G	G
8	92.858	Pf08.104005c	4.399	0	7	7	G	7	7	G	G	7	G	7	7	G	7	G	7	G	7	G	7	7	7	G	7	7	7	G	G	G	7	G	G	G
8	100.828	Pf08.111975w	7.97	0	7	7	G	7	7	G	G	7	G	7	7	G	7	G	7	G	7	G	7	7	7	G	7	7	7	G	G	G	7	G	G	G
8	108.691	Pf08.119838w	7.863	0	7	7	G	7	7	G	G	7	G	7	7	G	7	G	7	G	7	G	7	7	7	G	7	7	7	G	G	G	7	G	G	G
8	122.058	Pf08.133205c	13.367	0	7	7	G	7	7	G	G	7	G	7	7	G	7	G	7	G	7	G	7	7	7	G	7	7	7	G	G	G	7	G	G	G
8	122.878	Pf08.134025c	0.82	0	7	7	G	7	7	G	G	7	G	7	7	G	7	G	7	G	7	G	7	7	7	G	7	7	7	G	G	G	7	G	G	G
8	123.191	BM62	0.313	0	7	7	G	7	7	G	G	7	G	7	7	G	7	G	7	G	7	G	7	7	7	G	7	7	7	G	G	G	7	G	G	G
8	143.729	Pf08.154876w	20.538	2	7	7	G	7	7	G	G	7	G	7	7	G	7	7	7	7	7	G	7	7	7	G	7	7	7	G	G	G	7	G	G	G
8	147.219	Pf08.158366w	3.49	0	7	7	G	7	7	G	G	7	G	7	7	G	7	7	7	7	7	G	7	7	7	G	7	7	7	G	G	G	7	G	G	G
8	149.409	Pf08.160556w	2.19	0	7	7	G	7	7	G	G	7	G	7	7	G	7	7	7	7	7	G	7	7	7	G	7	7	7	G	G	G	7	G	G	G
8	150.858	Pf08.162005c	1.449	0	7	7	G	7	7	G	G	7	G	7	7	G	7	7	7	7	7	G	7	7	7	G	7	7	7	G	G	G	7	G	G	G
8	151.394	Pf08.162541w	0.536	0	7	7	G	7	7	G	G	7	G	7	7	G	7	7	7	7	7	G	7	7	7	G	7	7	7	G	G	G	7	G	G	G
8	153.029	Pf08.164176w	1.635	0	7	7	G	7	7	G	G	7	G	7	7	G	7	7	7	7	7	G	7	7	7	G	7	7	7	G	G	G	7	G	G	G
8	154.261	Pf08.165408c	1.232	0	7	7	G	7	7	G	G	7	G	7	7	G	7	7	7	7	7	G	7	7	7	G	7	7	7	G	G	G	7	G	G	G
8	154.528	Pf08.165675w	0.267	0	7	7	G	7	7	G	G	7	G	7	7	G	7	7	7	7	7	G	7	7	7	G	7	7	7	G	G	G	7	G	G	G
8	158.127	Pf08.169274w	3.599	0	7	7	G	7	7	G	G	7	G	7	7	G	7	7	7	7	7	G	7	7	7	G	7	7	7	G	G	G	7	G	G	G
8	166.407	Pf08.177554w	8.28	0	7	7	G	7	7	G	G	7	G	7	7	G	7	7	7	7	7	G	7	7	7	G	7	7	7	G	G	G	7	G	G	G
8	168.107	Pf08.179254w	1.7	0	7	7	G	7	7	G	G	7	G	7	7	G	7	7	7	7	7	G	7	7	7	G	7	7	7	G	G	G	7	G	G	G
8	175.777	Pf08.186924c	7.67	0	7	7	G	7	7	G	G	7	G	7	7	G	7	7	7	7	7	G	7	7	7	G	7	7	7	G	G	G	7	G	G	G
8	176.174	Pf08.187321w	0.397	0	7	7	G	7	7	G	G	7	G	7	7	G	7	7	7	7	7	G	7	7	7	G	7	7	7	G	G	G	7	G	G	G
8	176.788	Pf08.187935c	0.614	0	7	7	G	7	7	G	G	7	G	7	7	G	7	7	7	7	7	G	7	7	7	G	7	7	7	G	G	G	7	G	G	G
8	178.179	Pf08.189326w	1.391	0	7	7	G	7	7	G	G	7	G	7	7	G	7	7	7	7	7	G	7	7	7	G	7	7	7	G	G	G	7	G	G	G
8	183.568	Pf08.194715c	5.389	0	7	7	G	7	7	G	G	7	G	7	7	G	7	7	7	7	7	G	7	7	7	G	7	7	7	G	G	G	7	G	G	G	21.05
8	192.117	Pf08.203264w	8.549	0	7	7	G	7	7	G	G	7	G	7	7	G	7	7	7	7	7	G	7	7	7	G	7	7	7	G	G	G	7	G	G	G
8	199.229	Pf08.210376w	7.112	2	7	7	G	7	7	G	G	7	G	G	7	G	7	7	G	7	7	G	7	7	7	G	7	7	7	G	G	G	7	G	G	G
8	208.459	Pf08.219606w	9.23	0	7	7	G	7	7	G	G	7	G	G	7	G	7	7	G	7	7	G	7	7	7	G	7	7	7	G	G	G	7	G	G	G
8	210.366	Pf08.221513c	1.907	0	7	7	G	7	7	G	G	7	G	G	7	G	7	7	G	7	7	G	7	7	7	G	7	7	7	G	G	G	7	G	G	G
8	219.693	Pf08.230840c	9.327	0	7	7	G	7	7	G	G	7	G	G	7	G	7	7	G	7	7	G	7	7	7	G	7	7	7	G	G	G	7	G	G	G
8	220.622	Pf08.231769w	0.929	0	7	7	G	7	7	G	G	7	G	G	7	G	7	7	G	7	7	G	7	7	7	G	7	7	7	G	G	G	7	G	G	G
8	229.824	Pf08.240971w	9.202	1	7	7	G	7	7	G	G	7	7	G	7	G	7	7	G	7	7	G	7	7	7	G	7	7	7	G	G	G	7	G	G	G
8	232.085	BM52	2.261	0	7	7	G	7	7	G	G	7	7	G	7	G	7	7	G	7	7	G	7	7	7	G	7	7	7	G	G	G	7	G	G	G
8	233.952	GMTG	1.867	0	7	7	G	7	7	G	G	7	7	G	7	G	7	7	G	7	7	G	7	7	7	G	7	7	7	G	G	G	7	G	G	G
8	237.064	Pf08.248211w	3.112	0	7	7	G	7	7	G	G	7	7	G	7	G	7	7	G	7	7	G	7	7	7	G	7	7	7	G	G	G	7	G	G	G
8	240.992	Pf08.252139w	3.928	0	7	7	G	7	7	G	G	7	7	G	7	G	7	7	G	7	7	G	7	7	7	G	7	7	7	G	G	G	7	G	G	G
8	250.819	Pf08.261966w	9.827	0	7	7	G	7	7	G	G	7	7	G	7	G	7	7	G	7	7	G	7	7	7	G	7	7	7	G	G	G	7	G	G	G
8	274.511	Pf08.285658c	23.692	2	7	7	G	7	7	G	G	7	7	G	G	G	7	7	G	7	7	G	7	7	7	G	7	7	7	G	G	G	7	G	7	G
8	287.58	Pf08.298727c	13.069	0	7	7	G	7	7	G	G	7	7	G	G	G	7	7	G	7	7	G	7	7	7	G	7	7	7	G	G	G	7	G	7	G
8	295.029	Pf08.306176w	7.449	0	7	7	G	7	7	G	G	7	7	G	G	G	7	7	G	7	7	G	7	7	7	G	7	7	7	G	G	G	7	G	7	G
8	297.987..304.486	centromere
8	299.458	Pf08.310605c	4.429	0	7	7	G	7	7	G	G	7	7	G	G	G	7	7	G	7	7	G	7	7	7	G	7	7	7	G	G	G	7	G	7	G
8	320.629	Pf08.331776w	21.171	0	7	7	G	7	7	G	G	7	7	G	G	G	7	7	G	7	7	G	7	7	7	G	7	7	7	G	G	G	7	G	7	G
8	329.575	B5M82	8.946	0	7	7	G	7	7	G	G	7	7	G	G	G	7	7	G	7	7	G	7	7	7	G	7	7	7	G	G	G	7	G	7	G
8	332.156	Pf08.343303c	2.581	0	7	7	G	7	7	G	G	7	7	G	G	G	7	7	G	7	7	G	7	7	7	G	7	7	7	G	G	G	7	G	7	G
8	332.958	Pf08.344105c	0.802	0	7	7	G	7	7	G	G	7	7	G	G	G	7	7	G	7	7	G	7	7	7	G	7	7	7	G	G	G	7	G	7	G
8	333.078	Pf08.344225c	0.12	0	7	7	G	7	7	G	G	7	7	G	G	G	7	7	G	7	7	G	7	7	7	G	7	7	7	G	G	G	7	G	7	G	4.63
8	333.329	Pf08.344476w	0.251	0	7	7	G	7	7	G	G	7	7	G	G	G	7	7	G	7	7	G	7	7	7	G	7	7	7	G	G	G	7	G	7	G
8	337.588	Pf08.348735w	4.259	0	7	7	G	7	7	G	G	7	7	G	G	G	7	7	G	7	7	G	7	7	7	G	7	7	7	G	G	G	7	G	7	G
8	337.729	Pf08.348876w	0.141	0	7	7	G	7	7	G	G	7	7	G	G	G	7	7	G	7	7	G	7	7	7	G	7	7	7	G	G	G	7	G	7	G
8	340.326	Pf08.351473w	2.597	0	7	7	G	7	7	G	G	7	7	G	G	G	7	7	G	7	7	G	7	7	7	G	7	7	7	G	G	G	7	G	7	G
8	379.063	Pf08.390210c	38.737	0	7	7	G	7	7	G	G	7	7	G	G	G	7	7	G	7	7	G	7	7	7	G	7	7	7	G	G	G	7	G	7	G
8	400.888	Pf08.412035w	21.825	0	7	7	G	7	7	G	G	7	7	G	G	G	7	7	G	7	7	G	7	7	7	G	7	7	7	G	G	G	7	G	7	G
8	401.004	Pf08.412151w	0.116	0	7	7	G	7	7	G	G	7	7	G	G	G	7	7	G	7	7	G	7	7	7	G	7	7	7	G	G	G	7	G	7	G
8	403.399	Pf08.414546w	2.395	0	7	7	G	7	7	G	G	7	7	G	G	G	7	7	G	7	7	G	7	7	7	G	7	7	7	G	G	G	7	G	7	G
8	404.429	Pf08.415576w	1.03	0	7	7	G	7	7	G	G	7	7	G	G	G	7	7	G	7	7	G	7	7	7	G	7	7	7	G	G	G	7	G	7	G
8	410.889	Pf08.422036w	6.46	0	7	7	G	7	7	G	G	7	7	G	G	G	7	7	G	7	7	G	7	7	7	G	7	7	7	G	G	G	7	G	7	G
8	414.094	Pf08.425241w	3.205	0	7	7	G	7	7	G	G	7	7	G	G	G	7	7	G	7	7	G	7	7	7	G	7	7	7	G	G	G	7	G	7	G
8	414.729	Pf08.425876w	0.635	0	7	7	G	7	7	G	G	7	7	G	G	G	7	7	G	7	7	G	7	7	7	G	7	7	7	G	G	G	7	G	7	G
8	414.778	Pf08.425925c	0.049	0	7	7	G	7	7	G	G	7	7	G	G	G	7	7	G	7	7	G	7	7	7	G	7	7	7	G	G	G	7	G	7	G
8	415.213	Pf08.426360c	0.435	0	7	7	G	7	7	G	G	7	7	G	G	G	7	7	G	7	7	G	7	7	7	G	7	7	7	G	G	G	7	G	7	G
8	419.605	Pf08.430752c	4.392	0	7	7	G	7	7	G	G	7	7	G	G	G	7	7	G	7	7	G	7	7	7	G	7	7	7	G	G	G	7	G	7	G
8	419.856	Pf08.431003c	0.251	0	7	7	G	7	7	G	G	7	7	G	G	G	7	7	G	7	7	G	7	7	7	G	7	7	7	G	G	G	7	G	7	G
8	420.058	Pf08.431205c	0.202	0	7	7	G	7	7	G	G	7	7	G	G	G	7	7	G	7	7	G	7	7	7	G	7	7	7	G	G	G	7	G	7	G
8	425.829	Pf08.436976w	5.771	0	7	7	G	7	7	G	G	7	7	G	G	G	7	7	G	7	7	G	7	7	7	G	7	7	7	G	G	G	7	G	7	G
8	427.518	Pf08.438665w	1.689	0	7	7	G	7	7	G	G	7	7	G	G	G	7	7	G	7	7	G	7	7	7	G	7	7	7	G	G	G	7	G	7	G
8	427.557	Pf08.438704c	0.039	0	7	7	G	7	7	G	G	7	7	G	G	G	7	7	G	7	7	G	7	7	7	G	7	7	7	G	G	G	7	G	7	G
8	427.695	Pf08.438842c	0.138	0	7	7	G	7	7	G	G	7	7	G	G	G	7	7	G	7	7	G	7	7	7	G	7	7	7	G	G	G	7	G	7	G	0.302
8	427.829	Pf08.438976w	0.134	0	7	7	G	7	7	G	G	7	7	G	G	G	7	7	G	7	7	G	7	7	7	G	7	7	7	G	G	G	7	G	7	G
8	427.859	Pf08.439006c	0.03	0	7	7	G	7	7	G	G	7	7	G	G	G	7	7	G	7	7	G	7	7	7	G	7	7	7	G	G	G	7	G	7	G	41.736
8	428.402	Pf08.439549w	0.543	0	7	7	G	7	7	G	G	7	7	G	G	G	7	7	G	7	7	G	7	7	7	G	7	7	7	G	G	G	7	G	7	G
8	469.565	Pf08.480712w	41.163	0	7	7	G	7	7	G	G	7	7	G	G	G	7	7	G	7	7	G	7	7	7	G	7	7	7	G	G	G	7	G	7	G
8	470.558	Pf08.481705c	0.993	0	7	7	G	7	7	G	G	7	7	G	G	G	7	7	G	7	7	G	7	7	7	G	7	7	7	G	G	G	7	G	7	G
8	472.474	Pf08.483621w	1.916	0	7	7	G	7	7	G	G	7	7	G	G	G	7	7	G	7	7	G	7	7	7	G	7	7	7	G	G	G	7	G	7	G
8	478.381	Pf08.489528c	5.907	0	7	7	G	7	7	G	G	7	7	G	G	G	7	7	G	7	7	G	7	7	7	G	7	7	7	G	G	G	7	G	7	G
8	479.816	Pf08.490963w	1.435	0	7	7	G	7	7	G	G	7	7	G	G	G	7	7	G	7	7	G	7	7	7	G	7	7	7	G	G	G	7	G	7	G
8	480.308	Pf08.491455w	0.492	0	7	7	G	7	7	G	G	7	7	G	G	G	7	7	G	7	7	G	7	7	7	G	7	7	7	G	G	G	7	G	7	G
8	492.024	Pf08.503171w	11.716	0	7	7	G	7	7	G	G	7	7	G	G	G	7	7	G	7	7	G	7	7	7	G	7	7	7	G	G	G	7	G	7	G
8	497.182	Pf08.508329w	5.158	0	7	7	G	7	7	G	G	7	7	G	G	G	7	7	G	7	7	G	7	7	7	G	7	7	7	G	G	G	7	G	7	G
8	502.158	Pf08.513305c	4.976	1	7	7	G	7	7	G	G	7	7	G	G	G	7	7	G	7	7	7	7	7	7	G	7	7	7	G	G	G	7	G	7	G
8	503.957	Pf08.515104c	1.799	0	7	7	G	7	7	G	G	7	7	G	G	G	7	7	G	7	7	7	7	7	7	G	7	7	7	G	G	G	7	G	7	G
8	514.5	Pf08.525647c	10.543	1	7	7	G	7	7	G	G	7	7	G	G	G	7	7	G	7	7	7	7	7	7	7	7	7	7	G	G	G	7	G	7	G
8	527.129	Pf08.538276w	12.629	0	7	7	G	7	7	G	G	7	7	G	G	G	7	7	G	7	7	7	7	7	7	7	7	7	7	G	G	G	7	G	7	G
8	527.258	Pf08.538405c	0.129	0	7	7	G	7	7	G	G	7	7	G	G	G	7	7	G	7	7	7	7	7	7	7	7	7	7	G	G	G	7	G	7	G
8	528.029	Pf08.539176w	0.771	0	7	7	G	7	7	G	G	7	7	G	G	G	7	7	G	7	7	7	7	7	7	7	7	7	7	G	G	G	7	G	7	G
8	537.356	Pf08.548503c	9.327	0	7	7	G	7	7	G	G	7	7	G	G	G	7	7	G	7	7	7	7	7	7	7	7	7	7	G	G	G	7	G	7	G
8	542.958	Pf08.554105c	5.602	0	7	7	G	7	7	G	G	7	7	G	G	G	7	7	G	7	7	7	7	7	7	7	7	7	7	G	G	G	7	G	7	G
8	545.629	Pf08.556776w	2.671	0	7	7	G	7	7	G	G	7	7	G	G	G	7	7	G	7	7	7	7	7	7	7	7	7	7	G	G	G	7	G	7	G
8	561.258	Pf08.572405c	15.629	0	7	7	G	7	7	G	G	7	7	G	G	G	7	7	G	7	7	7	7	7	7	7	7	7	7	G	G	G	7	G	7	G
8	567.424	Pf08.578571w	6.166	0	7	7	G	7	7	G	G	7	7	G	G	G	7	7	G	7	7	7	7	7	7	7	7	7	7	G	G	G	7	G	7	G
8	570.566	Pf08.581713c	3.142	0	7	7	G	7	7	G	G	7	7	G	G	G	7	7	G	7	7	7	7	7	7	7	7	7	7	G	G	G	7	G	7	G
8	571.401	TA95	0.835	0	7	7	G	7	7	G	G	7	7	G	G	G	7	7	G	7	7	7	7	7	7	7	7	7	7	G	G	G	7	G	7	G
8	573.413	Pf08.584560c	2.012	0	7	7	G	7	7	G	G	7	7	G	G	G	7	7	G	7	7	7	7	7	7	7	7	7	7	G	G	G	7	G	7	G
8	606.412	Pf08.617559c	32.999	1	7	7	G	7	7	G	G	7	7	G	G	G	7	7	G	7	7	7	7	7	7	7	7	7	7	G	G	G	7	7	7	G
8	609.288	Pf08.620435c	2.876	0	7	7	G	7	7	G	G	7	7	G	G	G	7	7	G	7	7	7	7	7	7	7	7	7	7	G	G	G	7	7	7	G
8	609.673	Pf08.620820c	0.385	0	7	7	G	7	7	G	G	7	7	G	G	G	7	7	G	7	7	7	7	7	7	7	7	7	7	G	G	G	7	7	7	G
8	609.973	Pf08.621120c	0.3	0	7	7	G	7	7	G	G	7	7	G	G	G	7	7	G	7	7	7	7	7	7	7	7	7	7	G	G	G	7	7	7	G
8	613.708	Pf08.624855w	3.735	0	7	7	G	7	7	G	G	7	7	G	G	G	7	7	G	7	7	7	7	7	7	7	7	7	7	G	G	G	7	7	7	G
8	618.978	Pf08.630125c	5.27	0	7	7	G	7	7	G	G	7	7	G	G	G	7	7	G	7	7	7	7	7	7	7	7	7	7	G	G	G	7	7	7	G
8	669.288	Pf08.680435w	50.31	2	7	7	G	7	7	G	G	7	7	7	G	G	7	7	7	7	7	7	7	7	7	7	7	7	7	G	G	G	7	7	7	G
8	679.029	Pf08.690176w	9.741	0	7	7	G	7	7	G	G	7	7	7	G	G	7	7	7	7	7	7	7	7	7	7	7	7	7	G	G	G	7	7	7	G
8	702.658	Pf08.713805c	23.629	0	7	7	G	7	7	G	G	7	7	7	G	G	7	7	7	7	7	7	7	7	7	7	7	7	7	G	G	G	7	7	7	G
8	704.929	Pf08.716076w	2.271	0	7	7	G	7	7	G	G	7	7	7	G	G	7	7	7	7	7	7	7	7	7	7	7	7	7	G	G	G	7	7	7	G
8	706.524	Pf08.717671w	1.595	0	7	7	G	7	7	G	G	7	7	7	G	G	7	7	7	7	7	7	7	7	7	7	7	7	7	G	G	G	7	7	7	G
8	707.463	Pf08.718610w	0.939	0	7	7	G	7	7	G	G	7	7	7	G	G	7	7	7	7	7	7	7	7	7	7	7	7	7	G	G	G	7	7	7	G
8	707.578	Pf08.718725c	0.115	0	7	7	G	7	7	G	G	7	7	7	G	G	7	7	7	7	7	7	7	7	7	7	7	7	7	G	G	G	7	7	7	G
8	707.622	Pf08.718769w	0.044	0	7	7	G	7	7	G	G	7	7	7	G	G	7	7	7	7	7	7	7	7	7	7	7	7	7	G	G	G	7	7	7	G
8	707.881	Pf08.719028c	0.259	0	7	7	G	7	7	G	G	7	7	7	G	G	7	7	7	7	7	7	7	7	7	7	7	7	7	G	G	G	7	7	7	G
8	724.684	Pf08.735831c	16.803	0	7	7	G	7	7	G	G	7	7	7	G	G	7	7	7	7	7	7	7	7	7	7	7	7	7	G	G	G	7	7	7	G
8	725.914	Pf08.737061w	1.23	0	7	7	G	7	7	G	G	7	7	7	G	G	7	7	7	7	7	7	7	7	7	7	7	7	7	G	G	G	7	7	7	G
8	733.299	Pf08.744446w	7.385	0	7	7	G	7	7	G	G	7	7	7	G	G	7	7	7	7	7	7	7	7	7	7	7	7	7	G	G	G	7	7	7	G
8	740.728	Pf08.751875w	7.429	0	7	7	G	7	7	G	G	7	7	7	G	G	7	7	7	7	7	7	7	7	7	7	7	7	7	G	G	G	7	7	7	G
8	744.027	Pf08.755174w	3.299	0	7	7	G	7	7	G	G	7	7	7	G	G	7	7	7	7	7	7	7	7	7	7	7	7	7	G	G	G	7	7	7	G
8	749.468	Pf08.760615w	5.441	0	7	7	G	7	7	G	G	7	7	7	G	G	7	7	7	7	7	7	7	7	7	7	7	7	7	G	G	G	7	7	7	G
8	752.328	BM9	2.86	0	7	7	G	7	7	G	G	7	7	7	G	G	7	7	7	7	7	7	7	7	7	7	7	7	7	G	G	G	7	7	7	G
8	753.436	Pf08.764583c	1.108	0	7	7	G	7	7	G	G	7	7	7	G	G	7	7	7	7	7	7	7	7	7	7	7	7	7	G	G	G	7	7	7	G
8	759.824	Pf08.770971w	6.388	1	7	7	G	7	7	G	G	7	7	7	G	G	7	7	7	7	7	7	7	7	7	7	7	7	7	7	G	G	7	7	7	G
8	766.329	Pf08.777476w	6.505	0	7	7	G	7	7	G	G	7	7	7	G	G	7	7	7	7	7	7	7	7	7	7	7	7	7	7	G	G	7	7	7	G
8	767.164	Pf08.778311w	0.835	0	7	7	G	7	7	G	G	7	7	7	G	G	7	7	7	7	7	7	7	7	7	7	7	7	7	7	G	G	7	7	7	G
8	769.623	BM16	2.459	0	7	7	G	7	7	G	G	7	7	7	G	G	7	7	7	7	7	7	7	7	7	7	7	7	7	7	G	G	7	7	7	G
8	772.831	Pf08.783978w	3.208	0	7	7	G	7	7	G	G	7	7	7	G	G	7	7	7	7	7	7	7	7	7	7	7	7	7	7	G	G	7	7	7	G
8	780.583	Pf08.791730c	7.752	0	7	7	G	7	7	G	G	7	7	7	G	G	7	7	7	7	7	7	7	7	7	7	7	7	7	7	G	G	7	7	7	G
8	785.127	ARA6	4.544	0	7	7	G	7	7	G	G	7	7	7	G	G	7	7	7	7	7	7	7	7	7	7	7	7	7	7	G	G	7	7	7	G	28.662	7G8,7G8	GAAAAAAGCTAGCCATGAAA	TACTGTTGATAATAAATTGGG
8	798.301	Pf08.809448c	13.174	0	7	7	G	7	7	G	G	7	7	7	G	G	7	7	7	7	7	7	7	7	7	7	7	7	7	7	G	G	7	7	7	G	44.429	7G8,7G8	GTGAAAAAATTATGAACTGTTC	GATTACTATAAATACATTCTTC
8	813.674	Pf08.824821c	15.373	0	7	7	G	7	7	G	G	7	7	7	G	G	7	7	7	7	7	7	7	7	7	7	7	7	7	7	G	G	7	7	7	G		7G8,7G8	CGACATTTTCTAAAAATGAAA	AAATATATATGTGATGGACG
8	813.789	Pf08.824936c	0.115	0	7	7	G	7	7	G	G	7	7	7	G	G	7	7	7	7	7	7	7	7	7	7	7	7	7	7	G	G	7	7	7	G
8	829.556	Pf08.840703c	15.767	0	7	7	G	7	7	G	G	7	7	7	G	G	7	7	7	7	7	7	7	7	7	7	7	7	7	7	G	G	7	7	7	G
8	830.594	Pf08.841741w	1.038	0	7	7	G	7	7	G	G	7	7	7	G	G	7	7	7	7	7	7	7	7	7	7	7	7	7	7	G	G	7	7	7	G
8	830.648	BM8	0.054	0	7	7	G	7	7	G	G	7	7	7	G	G	7	7	7	7	7	7	7	7	7	7	7	7	7	7	G	G	7	7	7	G
8	843.557	Pf08.854704c	12.909	0	7	7	G	7	7	G	G	7	7	7	G	G	7	7	7	7	7	7	7	7	7	7	7	7	7	7	G	G	7	7	7	G
8	846.883	Pf08.858030c	3.326	0	7	7	G	7	7	G	G	7	7	7	G	G	7	7	7	7	7	7	7	7	7	7	7	7	7	7	G	G	7	7	7	G
8	846.929	Pf08.858076w	0.046	0	7	7	G	7	7	G	G	7	7	7	G	G	7	7	7	7	7	7	7	7	7	7	7	7	7	7	G	G	7	7	7	G
8	847.313	Pf08.858460w	0.384	0	7	7	G	7	7	G	G	7	7	7	G	G	7	7	7	7	7	7	7	7	7	7	7	7	7	7	G	G	7	7	7	G
8	848.602	Pf08.859749w	1.289	0	7	7	G	7	7	G	G	7	7	7	G	G	7	7	7	7	7	7	7	7	7	7	7	7	7	7	G	G	7	7	7	G
8	849.859	Pf08.861006w	1.257	0	7	7	G	7	7	G	G	7	7	7	G	G	7	7	7	7	7	7	7	7	7	7	7	7	7	7	G	G	7	7	7	G
8	850.728	Pf08.861875w	0.869	0	7	7	G	7	7	G	G	7	7	7	G	G	7	7	7	7	7	7	7	7	7	7	7	7	7	7	G	G	7	7	7	G
8	851.068	Pf08.862215c	0.34	0	7	7	G	7	7	G	G	7	7	7	G	G	7	7	7	7	7	7	7	7	7	7	7	7	7	7	G	G	7	7	7	G
8	855.107	Pf08.866254w	4.039	0	7	7	G	7	7	G	G	7	7	7	G	G	7	7	7	7	7	7	7	7	7	7	7	7	7	7	G	G	7	7	7	G	33.393
8	880.656	Pf08.891803c	25.549	0	7	7	G	7	7	G	G	7	7	7	G	G	7	7	7	7	7	7	7	7	7	7	7	7	7	7	G	G	7	7	7	G
8	884.461	Pf08.895608w	3.805	0	7	7	G	7	7	G	G	7	7	7	G	G	7	7	7	7	7	7	7	7	7	7	7	7	7	7	G	G	7	7	7	G
8	886.468	Pf08.897615c	2.007	0	7	7	G	7	7	G	G	7	7	7	G	G	7	7	7	7	7	7	7	7	7	7	7	7	7	7	G	G	7	7	7	G
8	906.913	Pf08.918060w	20.445	0	7	7	G	7	7	G	G	7	7	7	G	G	7	7	7	7	7	7	7	7	7	7	7	7	7	7	G	G	7	7	7	G
8	910.188	Pf08.921335c	3.275	0	7	7	G	7	7	G	G	7	7	7	G	G	7	7	7	7	7	7	7	7	7	7	7	7	7	7	G	G	7	7	7	G
8	918.424	Pf08.929571w	8.236	0	7	7	G	7	7	G	G	7	7	7	G	G	7	7	7	7	7	7	7	7	7	7	7	7	7	7	G	G	7	7	7	G
8	920.003	Pf08.931150w	1.579	0	7	7	G	7	7	G	G	7	7	7	G	G	7	7	7	7	7	7	7	7	7	7	7	7	7	7	G	G	7	7	7	G
8	935.204	Pf08.946351w	15.201	0	7	7	G	7	7	G	G	7	7	7	G	G	7	7	7	7	7	7	7	7	7	7	7	7	7	7	G	G	7	7	7	G
8	939.728	Pf08.950875w	4.524	0	7	7	G	7	7	G	G	7	7	7	G	G	7	7	7	7	7	7	7	7	7	7	7	7	7	7	G	G	7	7	7	G
8	940.927	Pf08.952074w	1.199	0	7	7	G	7	7	G	G	7	7	7	G	G	7	7	7	7	7	7	7	7	7	7	7	7	7	7	G	G	7	7	7	G
8	943.777	Pf08.954924w	2.85	0	7	7	G	7	7	G	G	7	7	7	G	G	7	7	7	7	7	7	7	7	7	7	7	7	7	7	G	G	7	7	7	G
8	944.658	Pf08.955805c	0.881	0	7	7	G	7	7	G	G	7	7	7	G	G	7	7	7	7	7	7	7	7	7	7	7	7	7	7	G	G	7	7	7	G
8	981.899	Pf08.993046w	37.241	4	7	7	G	7	7	G	G	G	7	G	G	G	G	7	G	7	7	7	7	7	7	7	7	7	7	7	G	G	7	7	7	G
8	983.119	Pf08.994266w	1.22	0	7	7	G	7	7	G	G	G	7	G	G	G	G	7	G	7	7	7	7	7	7	7	7	7	7	7	G	G	7	7	7	G
8	992.454	Pf08.1003601c	9.335	0	7	7	G	7	7	G	G	G	7	G	G	G	G	7	G	7	7	7	7	7	7	7	7	7	7	7	G	G	7	7	7	G
8	1004.2	Pf08.1015345c	11.744	0	7	7	G	7	7	G	G	G	7	G	G	G	G	7	G	7	7	7	7	7	7	7	7	7	7	7	G	G	7	7	7	G
8	1008.53	Pf08.1019676w	4.331	0	7	7	G	7	7	G	G	G	7	G	G	G	G	7	G	7	7	7	7	7	7	7	7	7	7	7	G	G	7	7	7	G
8	1011.6	Pf08.1022749w	3.073	1	7	7	G	7	7	G	G	G	7	G	G	G	G	7	G	7	7	7	7	7	7	7	7	7	7	7	G	7	7	7	7	G
8	1019.69	Pf08.1030833c	8.084	0	7	7	G	7	7	G	G	G	7	G	G	G	G	7	G	7	7	7	7	7	7	7	7	7	7	7	G	7	7	7	7	G
8	1022.39	Pf08.1033540c	2.707	0	7	7	G	7	7	G	G	G	7	G	G	G	G	7	G	7	7	7	7	7	7	7	7	7	7	7	G	7	7	7	7	G
8	1029.01	Pf08.1040155w	6.615	0	7	7	G	7	7	G	G	G	7	G	G	G	G	7	G	7	7	7	7	7	7	7	7	7	7	7	G	7	7	7	7	G
8	1063.81	Pf08.1074961w	34.806	0	7	7	G	7	7	G	G	G	7	G	G	G	G	7	G	7	7	7	7	7	7	7	7	7	7	7	G	7	7	7	7	G
8	1064.19	Pf08.1075341w	0.38	0	7	7	G	7	7	G	G	G	7	G	G	G	G	7	G	7	7	7	7	7	7	7	7	7	7	7	G	7	7	7	7	G
8	1064.96	Pf08.1076110c	0.769	0	7	7	G	7	7	G	G	G	7	G	G	G	G	7	G	7	7	7	7	7	7	7	7	7	7	7	G	7	7	7	7	G
8	1077.87	Pf08.1089013c	12.903	0	7	7	G	7	7	G	G	G	7	G	G	G	G	7	G	7	7	7	7	7	7	7	7	7	7	7	G	7	7	7	7	G	35.951	7G8, 7G8	GATGTATATATACACATTGAT	GGGGAAAAATAATATGAACA
8	1100.76	Pf08.1111904c	22.891	0	7	7	G	7	7	G	G	G	7	G	G	G	G	7	G	7	7	7	7	7	7	7	7	7	7	7	G	7	7	7	7	G	25.633	7G8, 7G8	CTTTTGAGATAATTCTTTTATG	AACAAAGGTTCTACAAAAGTG
8	1100.91	Pf08.1112061w	0.157	0	7	7	G	7	7	G	G	G	7	G	G	G	G	7	G	7	7	7	7	7	7	7	7	7	7	7	G	7	7	7	7	G		7G8, 7G8	TCACGTATGTGAACATTATT	AATATGTATGTATAAATATTATGG
8	1103.5	Pf08.1114646w	2.585	0	7	7	G	7	7	G	G	G	7	G	G	G	G	7	G	7	7	7	7	7	7	7	7	7	7	7	G	7	7	7	7	G
8	1104.26	Pf08.1115404c	0.758	0	7	7	G	7	7	G	G	G	7	G	G	G	G	7	G	7	7	7	7	7	7	7	7	7	7	7	G	7	7	7	7	G
8	1108	Pf08.1119151w	3.747	0	7	7	G	7	7	G	G	G	7	G	G	G	G	7	G	7	7	7	7	7	7	7	7	7	7	7	G	7	7	7	7	G
8	1109.66	Pf08.1120810c	1.659	0	7	7	G	7	7	G	G	G	7	G	G	G	G	7	G	7	7	7	7	7	7	7	7	7	7	7	G	7	7	7	7	G	4.973
8	1111.52	Pf08.1122666w	1.856	0	7	7	G	7	7	G	G	G	7	G	G	G	G	7	G	7	7	7	7	7	7	7	7	7	7	7	G	7	7	7	7	G
8	1112.98	Pf08.1124124c	1.458	0	7	7	G	7	7	G	G	G	7	G	G	G	G	7	G	7	7	7	7	7	7	7	7	7	7	7	G	7	7	7	7	G
8	1113.26	Pf08.1124405w	0.281	0	7	7	G	7	7	G	G	G	7	G	G	G	G	7	G	7	7	7	7	7	7	7	7	7	7	7	G	7	7	7	7	G
8	1113.3	Pf08.1124446w	0.041	0	7	7	G	7	7	G	G	G	7	G	G	G	G	7	G	7	7	7	7	7	7	7	7	7	7	7	G	7	7	7	7	G
8	1113.36	Pf08.1124504c	0.058	0	7	7	G	7	7	G	G	G	7	G	G	G	G	7	G	7	7	7	7	7	7	7	7	7	7	7	G	7	7	7	7	G
8	1116.58	Pf08.1127726w	3.222	0	7	7	G	7	7	G	G	G	7	G	G	G	G	7	G	7	7	7	7	7	7	7	7	7	7	7	G	7	7	7	7	G
8	1120.76	Pf08.1131902c	4.176	0	7	7	G	7	7	G	G	G	7	G	G	G	G	7	G	7	7	7	7	7	7	7	7	7	7	7	G	7	7	7	7	G
8	1123.23	Pf08.1134375w	2.473	0	7	7	G	7	7	G	G	G	7	G	G	G	G	7	G	7	7	7	7	7	7	7	7	7	7	7	G	7	7	7	7	G
8	1127.33	Pf08.1138476w	4.101	0	7	7	G	7	7	G	G	G	7	G	G	G	G	7	G	7	7	7	7	7	7	7	7	7	7	7	G	7	7	7	7	G
8	1129.92	Pf08.1141066w	2.59	0	7	7	G	7	7	G	G	G	7	G	G	G	G	7	G	7	7	7	7	7	7	7	7	7	7	7	G	7	7	7	7	G
8	1130.33	Pf08.1141476w	0.41	0	7	7	G	7	7	G	G	G	7	G	G	G	G	7	G	7	7	7	7	7	7	7	7	7	7	7	G	7	7	7	7	G
8	1140.51	Pf08.1151655w	10.179	0	7	7	G	7	7	G	G	G	7	G	G	G	G	7	G	7	7	7	7	7	7	7	7	7	7	7	G	7	7	7	7	G
8	1150.42	Pf08.1161571w	9.916	0	7	7	G	7	7	G	G	G	7	G	G	G	G	7	G	7	7	7	7	7	7	7	7	7	7	7	G	7	7	7	7	G
8	1159.13	Pf08.1170276w	8.705	0	7	7	G	7	7	G	G	G	7	G	G	G	G	7	G	7	7	7	7	7	7	7	7	7	7	7	G	7	7	7	7	G
8	1161.13	TA127	2.001	0	7	7	G	7	7	G	G	G	7	G	G	G	G	7	G	7	7	7	7	7	7	7	7	7	7	7	G	7	7	7	7	G
8	1169.24	Pf08.1180384c	8.107	0	7	7	G	7	7	G	G	G	7	G	G	G	G	7	G	7	7	7	7	7	7	7	7	7	7	7	G	7	7	7	7	G
8	1173.31	Pf08.1184457c	4.073	0	7	7	G	7	7	G	G	G	7	G	G	G	G	7	G	7	7	7	7	7	7	7	7	7	7	7	G	7	7	7	7	G
8	1177.53	Pf08.1188674w	4.217	0	7	7	G	7	7	G	G	G	7	G	G	G	G	7	G	7	7	7	7	7	7	7	7	7	7	7	G	7	7	7	7	G	30.682
8	1190.86	Pf08.1202002c	13.328	1	7	7	G	7	7	G	G	G	7	G	G	G	G	7	G	7	7	7	7	G	7	7	7	7	7	7	G	7	7	7	7	G
8	1203.99	Pf08.1215139c	13.137	1	7	7	G	7	7	G	G	G	7	G	G	G	G	7	G	7	7	7	7	G	7	G	7	7	7	7	G	7	7	7	7	G
8	1204.43	Pf08.1215576w	0.437	0	7	7	G	7	7	G	G	G	7	G	G	G	G	7	G	7	7	7	7	G	7	G	7	7	7	7	G	7	7	7	7	G
8	1223.86	Pf08.1235009w	19.433	1	7	7	G	7	7	G	G	G	G	G	G	G	G	7	G	7	7	7	7	G	7	G	7	7	7	7	G	7	7	7	7	G	22.07
8	1225.06	BM5	1.198	1	7	7	G	7	7	G	7	G	G	G	G	G	G	7	G	7	7	7	7	G	7	G	7	7	7	7	G	7	7	7	7	G	51.296
8	1226.5	Pf08.1237646w	1.439	0	7	7	G	7	7	G	7	G	G	G	G	G	G	7	G	7	7	7	7	G	7	G	7	7	7	7	G	7	7	7	7	G
8	1230.18	Pf08.1241326w	3.68	0	7	7	G	7	7	G	7	G	G	G	G	G	G	7	G	7	7	7	7	G	7	G	7	7	7	7	G	7	7	7	7	G
8	1233.79	Pf08.1244934w	3.608	0	7	7	G	7	7	G	7	G	G	G	G	G	G	7	G	7	7	7	7	G	7	G	7	7	7	7	G	7	7	7	7	G
8	1237.92	Pf08.1249066w	4.132	0	7	7	G	7	7	G	7	G	G	G	G	G	G	7	G	7	7	7	7	G	7	G	7	7	7	7	G	7	7	7	7	G
8	1238.67	Pf08.1249815c	0.749	0	7	7	G	7	7	G	7	G	G	G	G	G	G	7	G	7	7	7	7	G	7	G	7	7	7	7	G	7	7	7	7	G
8	1241.9	Pf08.1253051w	3.236	0	7	7	G	7	7	G	7	G	G	G	G	G	G	7	G	7	7	7	7	G	7	G	7	7	7	7	G	7	7	7	7	G
8	1263.03	Pf08.1274173c	21.122	1	7	7	G	7	7	G	7	G	G	G	G	G	G	7	G	7	7	7	7	G	7	G	7	7	7	7	G	7	7	G	7	G
8	1269.88	Pf08.1281026w	6.853	0	7	7	G	7	7	G	7	G	G	G	G	G	G	7	G	7	7	7	7	G	7	G	7	7	7	7	G	7	7	G	7	G
8	1275.16	Pf08.1286305c	5.279	1	7	7	G	7	7	G	G	G	G	G	G	G	G	7	G	7	7	7	7	G	7	G	7	7	7	7	G	7	7	G	7	G
8	1275.18	Pf08.1286330w	0.025	0	7	7	G	7	7	G	G	G	G	G	G	G	G	7	G	7	7	7	7	G	7	G	7	7	7	7	G	7	7	G	7	G
8	1275.27	Pf08.1286415c	0.085	0	7	7	G	7	7	G	G	G	G	G	G	G	G	7	G	7	7	7	7	G	7	G	7	7	7	7	G	7	7	G	7	G
8	1275.32	Pf08.1286469w	0.054	0	7	7	G	7	7	G	G	G	G	G	G	G	G	7	G	7	7	7	7	G	7	G	7	7	7	7	G	7	7	G	7	G
8	1276.48	Pf08.1287632w	1.163	0	7	7	G	7	7	G	G	G	G	G	G	G	G	7	G	7	7	7	7	G	7	G	7	7	7	7	G	7	7	G	7	G
8	1279.13	Pf08.1290276w	2.644	0	7	7	G	7	7	G	G	G	G	G	G	G	G	7	G	7	7	7	7	G	7	G	7	7	7	7	G	7	7	G	7	G
8	1279.67	Pf08.1290820c	0.544	0	7	7	G	7	7	G	G	G	G	G	G	G	G	7	G	7	7	7	7	G	7	G	7	7	7	7	G	7	7	G	7	G
8	1280.48	Pf08.1291631w	0.811	0	7	7	G	7	7	G	G	G	G	G	G	G	G	7	G	7	7	7	7	G	7	G	7	7	7	7	G	7	7	G	7	G
8	1281.49	Pf08.1292640c	1.009	0	7	7	G	7	7	G	G	G	G	G	G	G	G	7	G	7	7	7	7	G	7	G	7	7	7	7	G	7	7	G	7	G
8	1290.16	Pf08.1301305c	8.665	0	7	7	G	7	7	G	G	G	G	G	G	G	G	7	G	7	7	7	7	G	7	G	7	7	7	7	G	7	7	G	7	G
8	1291.53	Pf08.1302672c	1.367	0	7	7	G	7	7	G	G	G	G	G	G	G	G	7	G	7	7	7	7	G	7	G	7	7	7	7	G	7	7	G	7	G
8	1292.36	Pf08.1303505c	0.833	0	7	7	G	7	7	G	G	G	G	G	G	G	G	7	G	7	7	7	7	G	7	G	7	7	7	7	G	7	7	G	7	G
8	1293.38	Pf08.1304525c	1.02	0	7	7	G	7	7	G	G	G	G	G	G	G	G	7	G	7	7	7	7	G	7	G	7	7	7	7	G	7	7	G	7	G
8	1297.76	Pf08.1308910c	4.385	0	7	7	G	7	7	G	G	G	G	G	G	G	G	7	G	7	7	7	7	G	7	G	7	7	7	7	G	7	7	G	7	G
8	1297.91	Pf08.1309060w	0.15	0	7	7	G	7	7	G	G	G	G	G	G	G	G	7	G	7	7	7	7	G	7	G	7	7	7	7	G	7	7	G	7	G
8	1305.83	Pf08.1316975w	7.915	1	7	7	G	7	7	G	G	G	G	G	G	G	G	7	G	7	7	7	7	G	7	G	7	7	G	7	G	7	7	G	7	G
8	1342.32	Pf08.1353465w	36.49	0	7	7	G	7	7	G	G	G	G	G	G	G	G	7	G	7	7	7	7	G	7	G	7	7	G	7	G	7	7	G	7	G	99.086
8	1345.57	Pf08.1356719w	3.254	0	7	7	G	7	7	G	G	G	G	G	G	G	G	7	G	7	7	7	7	G	7	G	7	7	G	7	G	7	7	G	7	G	66.103
8	1404.91	Pf08.14627c	59.342	6	7	7	7	7	7	7	G	G	G	G	7	G	G	7	7	7	7	7	7	7	7	G	7	7	G	7	7	7	7	G	7	G
8	1409.32	Pf08.10217w	4.41	5	7	7	7	7	7	7	G	7	G	7	7	G	7	7	7	7	7	7	7	7	7	7	7	7	G	7	7	7	7	7	7	G
8	1411.67	Pf08.7866c	2.351	11	7	7	G	7	7	7	G	7	7	7	7	G	7	G	7	G	G	G	7	7	7	7	7	G	7	7	7	G	7	7	G	7
8	1415.11	Pf08.4433c	3.433	0	7	7	G	7	7	7	G	7	7	7	7	G	7	G	7	G	G	G	7	7	7	7	7	G	7	7	7	G	7	7	G	7
9	0.867	Pf09.867c	0	0	7	7	7	7	7	G	7	7	G	7	7	7	7	7	7	7	G	7	7	7	7	G	G	7	7	G	7	7	G	7	7	7
9	1.63	Pf09.1630c	0.763	0	7	7	7	7	7	G	7	7	G	7	7	7	7	7	7	7	G	7	7	7	7	G	G	7	7	G	7	7	G	7	7	7
9	89.735	Pf09.89735c	88.105	16	G	7	7	G	7	7	7	G	7	G	7	7	7	G	G	G	G	G	7	7	7	G	7	G	7	7	7	G	7	7	7	G
9	90.03	Pf09.90030c	0.295	0	G	7	7	G	7	7	7	G	7	G	7	7	7	G	G	G	G	G	7	7	7	G	7	G	7	7	7	G	7	7	7	G
9	91.33	Pf09.91330w	1.3	0	G	7	7	G	7	7	7	G	7	G	7	7	7	G	G	G	G	G	7	7	7	G	7	G	7	7	7	G	7	7	7	G
9	92.076	Pf09.92076w	0.746	0	G	7	7	G	7	7	7	G	7	G	7	7	7	G	G	G	G	G	7	7	7	G	7	G	7	7	7	G	7	7	7	G
9	95.526	Pf09.95526w	3.45	0	G	7	7	G	7	7	7	G	7	G	7	7	7	G	G	G	G	G	7	7	7	G	7	G	7	7	7	G	7	7	7	G
9	108.375	Pf09.108375w	12.849	0	G	7	7	G	7	7	7	G	7	G	7	7	7	G	G	G	G	G	7	7	7	G	7	G	7	7	7	G	7	7	7	G
9	110.505	Pf09.110505c	2.13	0	G	7	7	G	7	7	7	G	7	G	7	7	7	G	G	G	G	G	7	7	7	G	7	G	7	7	7	G	7	7	7	G
9	114.307	Pf09.114307w	3.802	0	G	7	7	G	7	7	7	G	7	G	7	7	7	G	G	G	G	G	7	7	7	G	7	G	7	7	7	G	7	7	7	G
9	116.751	Pf09.116751w	2.444	0	G	7	7	G	7	7	7	G	7	G	7	7	7	G	G	G	G	G	7	7	7	G	7	G	7	7	7	G	7	7	7	G
9	127.676	Pf09.127676w	10.925	1	G	7	7	G	7	7	7	G	7	G	7	7	7	G	G	G	G	G	7	7	7	G	7	G	7	7	7	7	7	7	7	G
9	133.476	Pf09.133476w	5.8	0	G	7	7	G	7	7	7	G	7	G	7	7	7	G	G	G	G	G	7	7	7	G	7	G	7	7	7	7	7	7	7	G	18.485
9	140.276	Pf09.140276w	6.8	0	G	7	7	G	7	7	7	G	7	G	7	7	7	G	G	G	G	G	7	7	7	G	7	G	7	7	7	7	7	7	7	G
9	146.161	Pf09.146161w	5.885	0	G	7	7	G	7	7	7	G	7	G	7	7	7	G	G	G	G	G	7	7	7	G	7	G	7	7	7	7	7	7	7	G
9	146.814	Pf09.146814c	0.653	0	G	7	7	G	7	7	7	G	7	G	7	7	7	G	G	G	G	G	7	7	7	G	7	G	7	7	7	7	7	7	7	G
9	147.776	Pf09.147776w	0.962	0	G	7	7	G	7	7	7	G	7	G	7	7	7	G	G	G	G	G	7	7	7	G	7	G	7	7	7	7	7	7	7	G
9	147.969	Pf09.147969w	0.193	0	G	7	7	G	7	7	7	G	7	G	7	7	7	G	G	G	G	G	7	7	7	G	7	G	7	7	7	7	7	7	7	G
9	158.404	Pf09.158404c	10.435	0	G	7	7	G	7	7	7	G	7	G	7	7	7	G	G	G	G	G	7	7	7	G	7	G	7	7	7	7	7	7	7	G
9	158.505	Pf09.158505c	0.101	0	G	7	7	G	7	7	7	G	7	G	7	7	7	G	G	G	G	G	7	7	7	G	7	G	7	7	7	7	7	7	7	G
9	159.22	Pf09.159220c	0.715	0	G	7	7	G	7	7	7	G	7	G	7	7	7	G	G	G	G	G	7	7	7	G	7	G	7	7	7	7	7	7	7	G
9	160.711	Pf09.160711w	1.491	0	G	7	7	G	7	7	7	G	7	G	7	7	7	G	G	G	G	G	7	7	7	G	7	G	7	7	7	7	7	7	7	G
9	165.85	Pf09.165850c	5.139	1	G	7	7	G	7	7	7	G	7	G	7	7	7	G	G	G	G	G	7	7	7	G	7	7	7	7	7	7	7	7	7	G
9	170.434	Pf09.170434c	4.584	0	G	7	7	G	7	7	7	G	7	G	7	7	7	G	G	G	G	G	7	7	7	G	7	7	7	7	7	7	7	7	7	G
9	172.731	Pf09.172731w	2.297	0	G	7	7	G	7	7	7	G	7	G	7	7	7	G	G	G	G	G	7	7	7	G	7	7	7	7	7	7	7	7	7	G
9	203.173	Pf09.203173w	30.442	2	G	7	G	G	7	7	G	G	7	G	7	7	7	G	G	G	G	G	7	7	7	G	7	7	7	7	7	7	7	7	7	G
9	203.313	Pf09.203313w	0.14	0	G	7	G	G	7	7	G	G	7	G	7	7	7	G	G	G	G	G	7	7	7	G	7	7	7	7	7	7	7	7	7	G
9	217.605	Pf09.217605c	14.292	0	G	7	G	G	7	7	G	G	7	G	7	7	7	G	G	G	G	G	7	7	7	G	7	7	7	7	7	7	7	7	7	G
9	219.076	Pf09.219076w	1.471	0	G	7	G	G	7	7	G	G	7	G	7	7	7	G	G	G	G	G	7	7	7	G	7	7	7	7	7	7	7	7	7	G
9	222.766	Pf09.222766w	3.69	0	G	7	G	G	7	7	G	G	7	G	7	7	7	G	G	G	G	G	7	7	7	G	7	7	7	7	7	7	7	7	7	G
9	229.412	Pf09.229412c	6.646	0	G	7	G	G	7	7	G	G	7	G	7	7	7	G	G	G	G	G	7	7	7	G	7	7	7	7	7	7	7	7	7	G
9	257.776	Pf09.257776w	28.364	0	G	7	G	G	7	7	G	G	7	G	7	7	7	G	G	G	G	G	7	7	7	G	7	7	7	7	7	7	7	7	7	G
9	259.605	Pf09.259605c	1.829	0	G	7	G	G	7	7	G	G	7	G	7	7	7	G	G	G	G	G	7	7	7	G	7	7	7	7	7	7	7	7	7	G
9	260.905	Pf09.260905c	1.3	0	G	7	G	G	7	7	G	G	7	G	7	7	7	G	G	G	G	G	7	7	7	G	7	7	7	7	7	7	7	7	7	G
9	265.302	Pf09.265302c	4.397	0	G	7	G	G	7	7	G	G	7	G	7	7	7	G	G	G	G	G	7	7	7	G	7	7	7	7	7	7	7	7	7	G
9	271.027	Pf09.271027c	5.725	0	G	7	G	G	7	7	G	G	7	G	7	7	7	G	G	G	G	G	7	7	7	G	7	7	7	7	7	7	7	7	7	G
9	281.676	Pf09.281676w	10.649	0	G	7	G	G	7	7	G	G	7	G	7	7	7	G	G	G	G	G	7	7	7	G	7	7	7	7	7	7	7	7	7	G
9	284.816	Pf09.284816c	3.14	0	G	7	G	G	7	7	G	G	7	G	7	7	7	G	G	G	G	G	7	7	7	G	7	7	7	7	7	7	7	7	7	G
9	284.84	Pf09.284840w	0.024	0	G	7	G	G	7	7	G	G	7	G	7	7	7	G	G	G	G	G	7	7	7	G	7	7	7	7	7	7	7	7	7	G
9	285.24	Pf09.285240w	0.4	0	G	7	G	G	7	7	G	G	7	G	7	7	7	G	G	G	G	G	7	7	7	G	7	7	7	7	7	7	7	7	7	G
9	285.959	Pf09.285959c	0.719	0	G	7	G	G	7	7	G	G	7	G	7	7	7	G	G	G	G	G	7	7	7	G	7	7	7	7	7	7	7	7	7	G
9	288.17	Pf09.288170w	2.211	0	G	7	G	G	7	7	G	G	7	G	7	7	7	G	G	G	G	G	7	7	7	G	7	7	7	7	7	7	7	7	7	G
9	289.153	Pf09.289153w	0.983	0	G	7	G	G	7	7	G	G	7	G	7	7	7	G	G	G	G	G	7	7	7	G	7	7	7	7	7	7	7	7	7	G
9	289.776	Pf09.289776w	0.623	0	G	7	G	G	7	7	G	G	7	G	7	7	7	G	G	G	G	G	7	7	7	G	7	7	7	7	7	7	7	7	7	G
9	290.276	Pf09.290276w	0.5	0	G	7	G	G	7	7	G	G	7	G	7	7	7	G	G	G	G	G	7	7	7	G	7	7	7	7	7	7	7	7	7	G
9	290.302	Pf09.290302c	0.026	0	G	7	G	G	7	7	G	G	7	G	7	7	7	G	G	G	G	G	7	7	7	G	7	7	7	7	7	7	7	7	7	G
9	293.961	Pf09.293961w	3.659	0	G	7	G	G	7	7	G	G	7	G	7	7	7	G	G	G	G	G	7	7	7	G	7	7	7	7	7	7	7	7	7	G
9	301.05	Pf09.301050c	7.089	0	G	7	G	G	7	7	G	G	7	G	7	7	7	G	G	G	G	G	7	7	7	G	7	7	7	7	7	7	7	7	7	G
9	302.466	Pf09.302466w	1.416	0	G	7	G	G	7	7	G	G	7	G	7	7	7	G	G	G	G	G	7	7	7	G	7	7	7	7	7	7	7	7	7	G
9	302.751	Pf09.302751w	0.285	0	G	7	G	G	7	7	G	G	7	G	7	7	7	G	G	G	G	G	7	7	7	G	7	7	7	7	7	7	7	7	7	G
9	306.257	Pf09.306257w	3.506	0	G	7	G	G	7	7	G	G	7	G	7	7	7	G	G	G	G	G	7	7	7	G	7	7	7	7	7	7	7	7	7	G	16.31
9	315.466	Pf09.315466w	9.209	0	G	7	G	G	7	7	G	G	7	G	7	7	7	G	G	G	G	G	7	7	7	G	7	7	7	7	7	7	7	7	7	G
9	319.061	Pf09.319061w	3.595	0	G	7	G	G	7	7	G	G	7	G	7	7	7	G	G	G	G	G	7	7	7	G	7	7	7	7	7	7	7	7	7	G
9	361.842	Pf09.361842w	42.781	3	G	7	G	G	G	7	G	G	7	G	7	7	7	G	G	G	G	G	7	7	7	G	7	G	7	7	7	7	7	7	7	7	48.11
9	366.861	Pf09.366861w	5.019	0	G	7	G	G	G	7	G	G	7	G	7	7	7	G	G	G	G	G	7	7	7	G	7	G	7	7	7	7	7	7	7	7
9	367.171	Pf09.367171w	0.31	0	G	7	G	G	G	7	G	G	7	G	7	7	7	G	G	G	G	G	7	7	7	G	7	G	7	7	7	7	7	7	7	7
9	372.543	Pf09.372543w	5.372	0	G	7	G	G	G	7	G	G	7	G	7	7	7	G	G	G	G	G	7	7	7	G	7	G	7	7	7	7	7	7	7	7
9	375.302	Pf09.375302c	2.759	0	G	7	G	G	G	7	G	G	7	G	7	7	7	G	G	G	G	G	7	7	7	G	7	G	7	7	7	7	7	7	7	7
9	385.228	BM98	9.926	1	G	7	G	7	G	7	G	G	7	G	7	7	7	G	G	G	G	G	7	7	7	G	7	G	7	7	7	7	7	7	7	7
9	386.845	Pf09.386845w	1.617	0	G	7	G	7	G	7	G	G	7	G	7	7	7	G	G	G	G	G	7	7	7	G	7	G	7	7	7	7	7	7	7	7
9	387.197	C9M98	0.352	0	G	7	G	7	G	7	G	G	7	G	7	7	7	G	G	G	G	G	7	7	7	G	7	G	7	7	7	7	7	7	7	7
9	394.223	C9M99	7.026	0	G	7	G	7	G	7	G	G	7	G	7	7	7	G	G	G	G	G	7	7	7	G	7	G	7	7	7	7	7	7	7	7
9	399.61	Pf09.399610c	5.387	0	G	7	G	7	G	7	G	G	7	G	7	7	7	G	G	G	G	G	7	7	7	G	7	G	7	7	7	7	7	7	7	7
9	403.205	Pf09.403205c	3.595	0	G	7	G	7	G	7	G	G	7	G	7	7	7	G	G	G	G	G	7	7	7	G	7	G	7	7	7	7	7	7	7	7
9	419.361	Pf09.419361w	16.156	0	G	7	G	7	G	7	G	G	7	G	7	7	7	G	G	G	G	G	7	7	7	G	7	G	7	7	7	7	7	7	7	7
9	421.725	Pf09.421725c	2.364	0	G	7	G	7	G	7	G	G	7	G	7	7	7	G	G	G	G	G	7	7	7	G	7	G	7	7	7	7	7	7	7	7
9	425.605	Pf09.425605c	3.88	0	G	7	G	7	G	7	G	G	7	G	7	7	7	G	G	G	G	G	7	7	7	G	7	G	7	7	7	7	7	7	7	7
9	426.619	Pf09.426619c	1.014	0	G	7	G	7	G	7	G	G	7	G	7	7	7	G	G	G	G	G	7	7	7	G	7	G	7	7	7	7	7	7	7	7
9	436.335	Pf09.436335c	9.716	0	G	7	G	7	G	7	G	G	7	G	7	7	7	G	G	G	G	G	7	7	7	G	7	G	7	7	7	7	7	7	7	7
9	452.666	Pf09.452666c	16.331	0	G	7	G	7	G	7	G	G	7	G	7	7	7	G	G	G	G	G	7	7	7	G	7	G	7	7	7	7	7	7	7	7
9	453.616	Pf09.453616c	0.95	0	G	7	G	7	G	7	G	G	7	G	7	7	7	G	G	G	G	G	7	7	7	G	7	G	7	7	7	7	7	7	7	7
9	454.516	Pf09.454516w	0.9	0	G	7	G	7	G	7	G	G	7	G	7	7	7	G	G	G	G	G	7	7	7	G	7	G	7	7	7	7	7	7	7	7
9	464.705	Pf09.464705c	10.189	0	G	7	G	7	G	7	G	G	7	G	7	7	7	G	G	G	G	G	7	7	7	G	7	G	7	7	7	7	7	7	7	7
9	468.961	Pf09.468961w	4.256	0	G	7	G	7	G	7	G	G	7	G	7	7	7	G	G	G	G	G	7	7	7	G	7	G	7	7	7	7	7	7	7	7
9	472.473	Pf09.472473w	3.512	0	G	7	G	7	G	7	G	G	7	G	7	7	7	G	G	G	G	G	7	7	7	G	7	G	7	7	7	7	7	7	7	7
9	478.747	Pf09.478747w	6.274	0	G	7	G	7	G	7	G	G	7	G	7	7	7	G	G	G	G	G	7	7	7	G	7	G	7	7	7	7	7	7	7	7
9	488.554	Pf09.488554w	9.807	0	G	7	G	7	G	7	G	G	7	G	7	7	7	G	G	G	G	G	7	7	7	G	7	G	7	7	7	7	7	7	7	7
9	492.615	Pf09.492615c	4.061	0	G	7	G	7	G	7	G	G	7	G	7	7	7	G	G	G	G	G	7	7	7	G	7	G	7	7	7	7	7	7	7	7
9	526.056	Pf09.526056w	33.441	0	G	7	G	7	G	7	G	G	7	G	7	7	7	G	G	G	G	G	7	7	7	G	7	G	7	7	7	7	7	7	7	7
9	537.803	Pf09.537803c	11.747	0	G	7	G	7	G	7	G	G	7	G	7	7	7	G	G	G	G	G	7	7	7	G	7	G	7	7	7	7	7	7	7	7
9	539.805	Pf09.539805c	2.002	0	G	7	G	7	G	7	G	G	7	G	7	7	7	G	G	G	G	G	7	7	7	G	7	G	7	7	7	7	7	7	7	7
9	540.676	Pf09.540676w	0.871	0	G	7	G	7	G	7	G	G	7	G	7	7	7	G	G	G	G	G	7	7	7	G	7	G	7	7	7	7	7	7	7	7
9	547.071	Pf09.547071w	6.395	0	G	7	G	7	G	7	G	G	7	G	7	7	7	G	G	G	G	G	7	7	7	G	7	G	7	7	7	7	7	7	7	7
9	562.504	Pf09.562504c	15.433	0	G	7	G	7	G	7	G	G	7	G	7	7	7	G	G	G	G	G	7	7	7	G	7	G	7	7	7	7	7	7	7	7
9	564.055	Pf09.564055w	1.551	0	G	7	G	7	G	7	G	G	7	G	7	7	7	G	G	G	G	G	7	7	7	G	7	G	7	7	7	7	7	7	7	7
9	564.546	Pf09.564546w	0.491	0	G	7	G	7	G	7	G	G	7	G	7	7	7	G	G	G	G	G	7	7	7	G	7	G	7	7	7	7	7	7	7	7
9	569.022	Pf09.569022w	4.476	0	G	7	G	7	G	7	G	G	7	G	7	7	7	G	G	G	G	G	7	7	7	G	7	G	7	7	7	7	7	7	7	7
9	569.307	Pf09.569307c	0.285	0	G	7	G	7	G	7	G	G	7	G	7	7	7	G	G	G	G	G	7	7	7	G	7	G	7	7	7	7	7	7	7	7
9	570.305	Pf09.570305c	0.998	0	G	7	G	7	G	7	G	G	7	G	7	7	7	G	G	G	G	G	7	7	7	G	7	G	7	7	7	7	7	7	7	7
9	574.411	Pf09.574411w	4.106	1	G	7	G	7	G	7	G	G	7	G	7	7	7	G	G	G	G	G	7	7	7	7	7	G	7	7	7	7	7	7	7	7
9	574.971	Pf09.574971w	0.56	0	G	7	G	7	G	7	G	G	7	G	7	7	7	G	G	G	G	G	7	7	7	7	7	G	7	7	7	7	7	7	7	7	24.436
9	595.956	Pf09.595956w	20.985	0	G	7	G	7	G	7	G	G	7	G	7	7	7	G	G	G	G	G	7	7	7	7	7	G	7	7	7	7	7	7	7	7
9	598.847	Pf09.598847c	2.891	2	G	7	G	G	G	7	G	G	7	G	7	7	7	G	G	G	G	G	7	7	G	7	7	G	7	7	7	7	7	7	7	7
9	599.559	Pf09.599559w	0.712	0	G	7	G	G	G	7	G	G	7	G	7	7	7	G	G	G	G	G	7	7	G	7	7	G	7	7	7	7	7	7	7	7
9	599.861	Pf09.599861w	0.302	0	G	7	G	G	G	7	G	G	7	G	7	7	7	G	G	G	G	G	7	7	G	7	7	G	7	7	7	7	7	7	7	7
9	601.514	Pf09.601514c	1.653	0	G	7	G	G	G	7	G	G	7	G	7	7	7	G	G	G	G	G	7	7	G	7	7	G	7	7	7	7	7	7	7	7
9	602.36	Pf09.602360w	0.846	0	G	7	G	G	G	7	G	G	7	G	7	7	7	G	G	G	G	G	7	7	G	7	7	G	7	7	7	7	7	7	7	7
9	603.561	Pf09.603561w	1.201	0	G	7	G	G	G	7	G	G	7	G	7	7	7	G	G	G	G	G	7	7	G	7	7	G	7	7	7	7	7	7	7	7
9	604.058	Pf09.604058w	0.497	0	G	7	G	G	G	7	G	G	7	G	7	7	7	G	G	G	G	G	7	7	G	7	7	G	7	7	7	7	7	7	7	7
9	604.275	Pf09.604275w	0.217	0	G	7	G	G	G	7	G	G	7	G	7	7	7	G	G	G	G	G	7	7	G	7	7	G	7	7	7	7	7	7	7	7
9	604.328	Pf09.604328c	0.053	0	G	7	G	G	G	7	G	G	7	G	7	7	7	G	G	G	G	G	7	7	G	7	7	G	7	7	7	7	7	7	7	7
9	608.817	Pf09.608817w	4.489	0	G	7	G	G	G	7	G	G	7	G	7	7	7	G	G	G	G	G	7	7	G	7	7	G	7	7	7	7	7	7	7	7
9	614.676	Pf09.614676w	5.859	0	G	7	G	G	G	7	G	G	7	G	7	7	7	G	G	G	G	G	7	7	G	7	7	G	7	7	7	7	7	7	7	7
9	621.611	B7M102	6.935	1	7	7	G	G	G	7	G	G	7	G	7	7	7	G	G	G	G	G	7	7	G	7	7	G	7	7	7	7	7	7	7	7
9	622.374	Pf09.622374w	0.763	0	7	7	G	G	G	7	G	G	7	G	7	7	7	G	G	G	G	G	7	7	G	7	7	G	7	7	7	7	7	7	7	7	12.333
9	624.63	Pf09.624630w	2.256	0	7	7	G	G	G	7	G	G	7	G	7	7	7	G	G	G	G	G	7	7	G	7	7	G	7	7	7	7	7	7	7	7	14.589
9	630.336	Pf09.630336w	5.706	0	7	7	G	G	G	7	G	G	7	G	7	7	7	G	G	G	G	G	7	7	G	7	7	G	7	7	7	7	7	7	7	7	12.279
9	634.653	Pf09.634653c	4.317	0	7	7	G	G	G	7	G	G	7	G	7	7	7	G	G	G	G	G	7	7	G	7	7	G	7	7	7	7	7	7	7	7
9	636.963	Pf09.636963c	2.31	0	7	7	G	G	G	7	G	G	7	G	7	7	7	G	G	G	G	G	7	7	G	7	7	G	7	7	7	7	7	7	7	7
9	652.664	TA53	15.701	0	7	7	G	G	G	7	G	G	7	G	7	7	7	G	G	G	G	G	7	7	G	7	7	G	7	7	7	7	7	7	7	7
9	653.205	Pf09.653205c	0.541	0	7	7	G	G	G	7	G	G	7	G	7	7	7	G	G	G	G	G	7	7	G	7	7	G	7	7	7	7	7	7	7	7
9	654.932	Pf09.654932w	1.727	0	7	7	G	G	G	7	G	G	7	G	7	7	7	G	G	G	G	G	7	7	G	7	7	G	7	7	7	7	7	7	7	7
9	667.905	Pf09.667905c	12.973	0	7	7	G	G	G	7	G	G	7	G	7	7	7	G	G	G	G	G	7	7	G	7	7	G	7	7	7	7	7	7	7	7
9	674.445	Pf09.674445c	6.54	2	7	7	7	G	G	7	G	G	7	G	7	7	7	G	G	G	G	G	7	7	G	G	7	G	7	7	7	7	7	7	7	7
9	676.116	Pf09.676116w	1.671	0	7	7	7	G	G	7	G	G	7	G	7	7	7	G	G	G	G	G	7	7	G	G	7	G	7	7	7	7	7	7	7	7
9	686.974	Pf09.686974c	10.858	0	7	7	7	G	G	7	G	G	7	G	7	7	7	G	G	G	G	G	7	7	G	G	7	G	7	7	7	7	7	7	7	7
9	688.855	Pf09.688855w	1.881	0	7	7	7	G	G	7	G	G	7	G	7	7	7	G	G	G	G	G	7	7	G	G	7	G	7	7	7	7	7	7	7	7
9	690.155	Pf09.690155w	1.3	0	7	7	7	G	G	7	G	G	7	G	7	7	7	G	G	G	G	G	7	7	G	G	7	G	7	7	7	7	7	7	7	7
9	691.251	Pf09.691251w	1.096	0	7	7	7	G	G	7	G	G	7	G	7	7	7	G	G	G	G	G	7	7	G	G	7	G	7	7	7	7	7	7	7	7
9	706.029	Pf09.706029w	14.778	0	7	7	7	G	G	7	G	G	7	G	7	7	7	G	G	G	G	G	7	7	G	G	7	G	7	7	7	7	7	7	7	7
9	728.276	Pf09.728276w	22.247	1	7	7	7	G	G	7	G	G	7	G	7	7	7	G	G	G	G	G	7	7	G	G	7	7	7	7	7	7	7	7	7	7
9	739.204	Pf09.739204c	10.928	0	7	7	7	G	G	7	G	G	7	G	7	7	7	G	G	G	G	G	7	7	G	G	7	7	7	7	7	7	7	7	7	7
9	740.876	Pf09.740876w	1.672	0	7	7	7	G	G	7	G	G	7	G	7	7	7	G	G	G	G	G	7	7	G	G	7	7	7	7	7	7	7	7	7	7
9	748.646	Pf09.748646c	7.77	0	7	7	7	G	G	7	G	G	7	G	7	7	7	G	G	G	G	G	7	7	G	G	7	7	7	7	7	7	7	7	7	7
9	767.122	Pf09.767122c	18.476	1	7	7	7	G	7	7	G	G	7	G	7	7	7	G	G	G	G	G	7	7	G	G	7	7	7	7	7	7	7	7	7	7
9	771.376	Pf09.771376w	4.254	0	7	7	7	G	7	7	G	G	7	G	7	7	7	G	G	G	G	G	7	7	G	G	7	7	7	7	7	7	7	7	7	7
9	772.419	Pf09.772419c	1.043	0	7	7	7	G	7	7	G	G	7	G	7	7	7	G	G	G	G	G	7	7	G	G	7	7	7	7	7	7	7	7	7	7
9	773.006	Pf09.773006w	0.587	0	7	7	7	G	7	7	G	G	7	G	7	7	7	G	G	G	G	G	7	7	G	G	7	7	7	7	7	7	7	7	7	7
9	778.576	Pf09.778576w	5.57	0	7	7	7	G	7	7	G	G	7	G	7	7	7	G	G	G	G	G	7	7	G	G	7	7	7	7	7	7	7	7	7	7	14.45
9	781.199	B5M68	2.623	0	7	7	7	G	7	7	G	G	7	G	7	7	7	G	G	G	G	G	7	7	G	G	7	7	7	7	7	7	7	7	7	7		7G8,7G8
9	787.456	Pf09.787456w	6.257	0	7	7	7	G	7	7	G	G	7	G	7	7	7	G	G	G	G	G	7	7	G	G	7	7	7	7	7	7	7	7	7	7
9	804.276	C9M18	16.82	0	7	7	7	G	7	7	G	G	7	G	7	7	7	G	G	G	G	G	7	7	G	G	7	7	7	7	7	7	7	7	7	7
9	804.842	Pf09.804842c	0.566	1	7	7	7	G	7	7	G	G	7	G	7	7	7	G	G	G	G	G	7	7	G	G	7	7	7	7	7	7	7	G	7	7
9	806.43	Pf09.806430c	1.588	0	7	7	7	G	7	7	G	G	7	G	7	7	7	G	G	G	G	G	7	7	G	G	7	7	7	7	7	7	7	G	7	7
9	812.461	Pf09.812461w	6.031	0	7	7	7	G	7	7	G	G	7	G	7	7	7	G	G	G	G	G	7	7	G	G	7	7	7	7	7	7	7	G	7	7
9	821.776	Pf09.821776w	9.315	0	7	7	7	G	7	7	G	G	7	G	7	7	7	G	G	G	G	G	7	7	G	G	7	7	7	7	7	7	7	G	7	7
9	825.771	Pf09.825771w	3.995	0	7	7	7	G	7	7	G	G	7	G	7	7	7	G	G	G	G	G	7	7	G	G	7	7	7	7	7	7	7	G	7	7
9	830.055	Pf09.830055c	4.284	0	7	7	7	G	7	7	G	G	7	G	7	7	7	G	G	G	G	G	7	7	G	G	7	7	7	7	7	7	7	G	7	7
9	833.114	Pf09.833114w	3.059	0	7	7	7	G	7	7	G	G	7	G	7	7	7	G	G	G	G	G	7	7	G	G	7	7	7	7	7	7	7	G	7	7
9	835.455	Pf09.835455c	2.341	0	7	7	7	G	7	7	G	G	7	G	7	7	7	G	G	G	G	G	7	7	G	G	7	7	7	7	7	7	7	G	7	7
9	844.405	Pf09.844405c	8.95	0	7	7	7	G	7	7	G	G	7	G	7	7	7	G	G	G	G	G	7	7	G	G	7	7	7	7	7	7	7	G	7	7
9	850.07	Pf09.850070c	5.665	0	7	7	7	G	7	7	G	G	7	G	7	7	7	G	G	G	G	G	7	7	G	G	7	7	7	7	7	7	7	G	7	7
9	852.134	C9M49	2.064	0	7	7	7	G	7	7	G	G	7	G	7	7	7	G	G	G	G	G	7	7	G	G	7	7	7	7	7	7	7	G	7	7
9	853.175	Pf09.853175w	1.041	0	7	7	7	G	7	7	G	G	7	G	7	7	7	G	G	G	G	G	7	7	G	G	7	7	7	7	7	7	7	G	7	7
9	868.876	Pf09.868876w	15.701	2	7	7	7	G	7	G	G	G	7	G	7	7	7	G	G	G	G	G	7	G	G	G	7	7	7	7	7	7	7	G	7	7
9	888.55	Pf09.888550c	19.674	0	7	7	7	G	7	G	G	G	7	G	7	7	7	G	G	G	G	G	7	G	G	G	7	7	7	7	7	7	7	G	7	7
9	892.907	Pf09.892907c	4.357	0	7	7	7	G	7	G	G	G	7	G	7	7	7	G	G	G	G	G	7	G	G	G	7	7	7	7	7	7	7	G	7	7
9	898.246	Pf09.898246w	5.339	0	7	7	7	G	7	G	G	G	7	G	7	7	7	G	G	G	G	G	7	G	G	G	7	7	7	7	7	7	7	G	7	7
9	899.128	Pf09.899128w	0.882	0	7	7	7	G	7	G	G	G	7	G	7	7	7	G	G	G	G	G	7	G	G	G	7	7	7	7	7	7	7	G	7	7
9	902.411	Pf09.902411w	3.283	0	7	7	7	G	7	G	G	G	7	G	7	7	7	G	G	G	G	G	7	G	G	G	7	7	7	7	7	7	7	G	7	7
9	911.389	C9M17	8.978	1	7	7	7	7	7	G	G	G	7	G	7	7	7	G	G	G	G	G	7	G	G	G	7	7	7	7	7	7	7	G	7	7
9	932.929	Pf09.932929c	21.54	1	7	7	7	7	7	G	G	G	7	G	7	7	7	G	G	G	G	G	7	G	G	G	7	7	7	7	7	7	7	7	7	7
9	973.774	Pf09.973774w	40.845	2	7	G	7	7	7	G	G	G	7	G	7	7	7	G	G	G	G	G	G	G	G	G	7	7	7	7	7	7	7	7	7	7
9	981.471	Pf09.981471w	7.697	0	7	G	7	7	7	G	G	G	7	G	7	7	7	G	G	G	G	G	G	G	G	G	7	7	7	7	7	7	7	7	7	7
9	981.605	Pf09.981605c	0.134	0	7	G	7	7	7	G	G	G	7	G	7	7	7	G	G	G	G	G	G	G	G	G	7	7	7	7	7	7	7	7	7	7
9	984.639	Pf09.984639c	3.034	0	7	G	7	7	7	G	G	G	7	G	7	7	7	G	G	G	G	G	G	G	G	G	7	7	7	7	7	7	7	7	7	7
9	989.164	C9M48	4.525	0	7	G	7	7	7	G	G	G	7	G	7	7	7	G	G	G	G	G	G	G	G	G	7	7	7	7	7	7	7	7	7	7
9	990.976	Pf09.990976w	1.812	0	7	G	7	7	7	G	G	G	7	G	7	7	7	G	G	G	G	G	G	G	G	G	7	7	7	7	7	7	7	7	7	7
9	991.735	Pf09.991735c	0.759	0	7	G	7	7	7	G	G	G	7	G	7	7	7	G	G	G	G	G	G	G	G	G	7	7	7	7	7	7	7	7	7	7
9	1013.4	Pf09.1013405c	21.67	0	7	G	7	7	7	G	G	G	7	G	7	7	7	G	G	G	G	G	G	G	G	G	7	7	7	7	7	7	7	7	7	7
9	1014.93	Pf09.1014926c	1.521	0	7	G	7	7	7	G	G	G	7	G	7	7	7	G	G	G	G	G	G	G	G	G	7	7	7	7	7	7	7	7	7	7
9	1016.22	Pf09.1016224c	1.298	0	7	G	7	7	7	G	G	G	7	G	7	7	7	G	G	G	G	G	G	G	G	G	7	7	7	7	7	7	7	7	7	7
9	1018.91	Pf09.1018909c	2.685	0	7	G	7	7	7	G	G	G	7	G	7	7	7	G	G	G	G	G	G	G	G	G	7	7	7	7	7	7	7	7	7	7
9	1019.31	Pf09.1019313c	0.404	0	7	G	7	7	7	G	G	G	7	G	7	7	7	G	G	G	G	G	G	G	G	G	7	7	7	7	7	7	7	7	7	7
9	1022.8	Pf09.1022804w	3.491	0	7	G	7	7	7	G	G	G	7	G	7	7	7	G	G	G	G	G	G	G	G	G	7	7	7	7	7	7	7	7	7	7
9	1026.3	Pf09.1026303c	3.499	1	7	G	7	7	7	G	G	G	7	G	7	7	7	G	G	G	G	G	G	G	7	G	7	7	7	7	7	7	7	7	7	7
9	1040.11	Pf09.1040113w	13.81	2	7	G	7	7	7	7	G	G	7	G	7	7	7	G	G	G	G	G	G	G	7	G	7	7	7	7	G	7	7	7	7	7
9	1069.9	Pf09.1069903c	29.79	3	7	7	7	7	7	7	G	G	G	G	7	7	7	G	G	G	G	G	7	G	7	G	7	7	7	7	G	7	7	7	7	7
9	1077.9	Pf09.1077905c	8.002	0	7	7	7	7	7	7	G	G	G	G	7	7	7	G	G	G	G	G	7	G	7	G	7	7	7	7	G	7	7	7	7	7
9	1078.8	Pf09.1078802c	0.897	0	7	7	7	7	7	7	G	G	G	G	7	7	7	G	G	G	G	G	7	G	7	G	7	7	7	7	G	7	7	7	7	7
9	1085.24	Pf09.1085240c	6.438	0	7	7	7	7	7	7	G	G	G	G	7	7	7	G	G	G	G	G	7	G	7	G	7	7	7	7	G	7	7	7	7	7
9	1093.82	Pf09.1093822c	8.582	0	7	7	7	7	7	7	G	G	G	G	7	7	7	G	G	G	G	G	7	G	7	G	7	7	7	7	G	7	7	7	7	7
9	1097.16	Pf09.1097165c	3.343	0	7	7	7	7	7	7	G	G	G	G	7	7	7	G	G	G	G	G	7	G	7	G	7	7	7	7	G	7	7	7	7	7
9	1111.18	Pf09.1111176w	14.011	1	7	7	7	7	7	7	G	G	G	G	7	G	7	G	G	G	G	G	7	G	7	G	7	7	7	7	G	7	7	7	7	7
9	1112.61	Pf09.1112608w	1.432	0	7	7	7	7	7	7	G	G	G	G	7	G	7	G	G	G	G	G	7	G	7	G	7	7	7	7	G	7	7	7	7	7
9	1117.86	Pf09.1117858c	5.25	0	7	7	7	7	7	7	G	G	G	G	7	G	7	G	G	G	G	G	7	G	7	G	7	7	7	7	G	7	7	7	7	7	15.131
9	1126.17	Pf09.1126171w	8.313	0	7	7	7	7	7	7	G	G	G	G	7	G	7	G	G	G	G	G	7	G	7	G	7	7	7	7	G	7	7	7	7	7
9	1127.74	Pf09.1127739w	1.568	0	7	7	7	7	7	7	G	G	G	G	7	G	7	G	G	G	G	G	7	G	7	G	7	7	7	7	G	7	7	7	7	7
9	1142.28	Pf09.1142275w	14.536	1	7	7	7	7	7	7	G	G	G	G	7	G	7	G	G	G	7	G	7	G	7	G	7	7	7	7	G	7	7	7	7	7
9	1145.24	C9M108	2.965	0	7	7	7	7	7	7	G	G	G	G	7	G	7	G	G	G	7	G	7	G	7	G	7	7	7	7	G	7	7	7	7	7
9	1148.25	Pf09.1148254w	3.014	0	7	7	7	7	7	7	G	G	G	G	7	G	7	G	G	G	7	G	7	G	7	G	7	7	7	7	G	7	7	7	7	7
9	1158.65	Pf09.1158650c	10.396	2	7	7	7	7	7	7	G	G	G	G	7	G	7	G	G	G	7	G	7	G	7	G	7	7	7	7	G	7	7	7	G	G
9	1162.52	BM27	3.87	0	7	7	7	7	7	7	G	G	G	G	7	G	7	G	G	G	7	G	7	G	7	G	7	7	7	7	G	7	7	7	G	G
9	1173.31	Pf09.1173310c	10.79	0	7	7	7	7	7	7	G	G	G	G	7	G	7	G	G	G	7	G	7	G	7	G	7	7	7	7	G	7	7	7	G	G
9	1176.9	BM44	3.59	0	7	7	7	7	7	7	G	G	G	G	7	G	7	G	G	G	7	G	7	G	7	G	7	7	7	7	G	7	7	7	G	G
9	1179.05	Pf09.1179050w	2.15	0	7	7	7	7	7	7	G	G	G	G	7	G	7	G	G	G	7	G	7	G	7	G	7	7	7	7	G	7	7	7	G	G
9	1199.92	Pf09.1199925w	20.875	0	7	7	7	7	7	7	G	G	G	G	7	G	7	G	G	G	7	G	7	G	7	G	7	7	7	7	G	7	7	7	G	G
9	1201.97	Pf09.1201975w	2.05	0	7	7	7	7	7	7	G	G	G	G	7	G	7	G	G	G	7	G	7	G	7	G	7	7	7	7	G	7	7	7	G	G
9	1202.12	Pf09.1202120c	0.145	0	7	7	7	7	7	7	G	G	G	G	7	G	7	G	G	G	7	G	7	G	7	G	7	7	7	7	G	7	7	7	G	G
9	1202.16	Pf09.1202158w	0.038	0	7	7	7	7	7	7	G	G	G	G	7	G	7	G	G	G	7	G	7	G	7	G	7	7	7	7	G	7	7	7	G	G
9	1202.32	Pf09.1202315w	0.157	0	7	7	7	7	7	7	G	G	G	G	7	G	7	G	G	G	7	G	7	G	7	G	7	7	7	7	G	7	7	7	G	G
9	1202.41	Pf09.1202415c	0.1	0	7	7	7	7	7	7	G	G	G	G	7	G	7	G	G	G	7	G	7	G	7	G	7	7	7	7	G	7	7	7	G	G
9	1202.5	Pf09.1202502c	0.087	0	7	7	7	7	7	7	G	G	G	G	7	G	7	G	G	G	7	G	7	G	7	G	7	7	7	7	G	7	7	7	G	G
9	1202.71	Pf09.1202710c	0.208	0	7	7	7	7	7	7	G	G	G	G	7	G	7	G	G	G	7	G	7	G	7	G	7	7	7	7	G	7	7	7	G	G
9	1202.88	Pf09.1202876w	0.166	0	7	7	7	7	7	7	G	G	G	G	7	G	7	G	G	G	7	G	7	G	7	G	7	7	7	7	G	7	7	7	G	G
9	1203.26	Pf09.1203257w	0.381	0	7	7	7	7	7	7	G	G	G	G	7	G	7	G	G	G	7	G	7	G	7	G	7	7	7	7	G	7	7	7	G	G
9	1203.31	Pf09.1203312w	0.055	0	7	7	7	7	7	7	G	G	G	G	7	G	7	G	G	G	7	G	7	G	7	G	7	7	7	7	G	7	7	7	G	G
9	1203.68	Pf09.1203676w	0.364	0	7	7	7	7	7	7	G	G	G	G	7	G	7	G	G	G	7	G	7	G	7	G	7	7	7	7	G	7	7	7	G	G
9	1204.11	Pf09.1204109c	0.433	0	7	7	7	7	7	7	G	G	G	G	7	G	7	G	G	G	7	G	7	G	7	G	7	7	7	7	G	7	7	7	G	G
9	1205.11	Pf09.1205105c	0.996	0	7	7	7	7	7	7	G	G	G	G	7	G	7	G	G	G	7	G	7	G	7	G	7	7	7	7	G	7	7	7	G	G
9	1205.58	Pf09.1205576w	0.471	0	7	7	7	7	7	7	G	G	G	G	7	G	7	G	G	G	7	G	7	G	7	G	7	7	7	7	G	7	7	7	G	G
9	1206.38	Pf09.1206376w	0.8	0	7	7	7	7	7	7	G	G	G	G	7	G	7	G	G	G	7	G	7	G	7	G	7	7	7	7	G	7	7	7	G	G
9	1206.47	Pf09.1206473w	0.097	0	7	7	7	7	7	7	G	G	G	G	7	G	7	G	G	G	7	G	7	G	7	G	7	7	7	7	G	7	7	7	G	G
9	1212.18	C9M61	5.707	0	7	7	7	7	7	7	G	G	G	G	7	G	7	G	G	G	7	G	7	G	7	G	7	7	7	7	G	7	7	7	G	G
9	1223.59	C9M56	11.41	1	7	7	7	7	7	G	G	G	G	G	7	G	7	G	G	G	7	G	7	G	7	G	7	7	7	7	G	7	7	7	G	G
9	1239.336..1247.258	centromere
9	1251.78	Pf09.1251775w	28.185	0	7	7	7	7	7	G	G	G	G	G	7	G	7	G	G	G	7	G	7	G	7	G	7	7	7	7	G	7	7	7	G	G
9	1294.97	Pf09.1294969w	43.194	2	7	7	7	7	7	G	G	G	G	G	7	G	7	G	G	G	G	G	7	G	7	G	7	G	7	7	G	7	7	7	G	G		GB4,GB4,7G8	CGAACATTCTTAAGCATTCA	ATTAACTTGGTCATATTATAC
9	1301.21	Pf09.1301206w	6.237	0	7	7	7	7	7	G	G	G	G	G	7	G	7	G	G	G	G	G	7	G	7	G	7	G	7	7	G	7	7	7	G	G	37.831	GB4,GB4,7G8	CAAGGACAAAGAAAAGATATA	AAACAAATGTTTTCTCTTCC
9	1307.78	Pf09.1307775w	6.569	0	7	7	7	7	7	G	G	G	G	G	7	G	7	G	G	G	G	G	7	G	7	G	7	G	7	7	G	7	7	7	G	G		GB4,GB4,7G8	CATTGAAAATTAGGCCTAG	GATATAAATATAAACAAGTAAATGC
9	1332.8	C9M11	25.025	2	7	7	7	7	7	G	G	G	G	G	7	G	7	G	G	G	7	G	7	G	G	G	7	G	7	7	G	7	7	7	G	G
9	1365.99	C9M5	33.19	0	7	7	7	7	7	G	G	G	G	G	7	G	7	G	G	G	7	G	7	G	G	G	7	G	7	7	G	7	7	7	G	G
9	1366.41	C9M51	0.42	0	7	7	7	7	7	G	G	G	G	G	7	G	7	G	G	G	7	G	7	G	G	G	7	G	7	7	G	7	7	7	G	G
9	1374.87	Pf09.1374871w	8.461	0	7	7	7	7	7	G	G	G	G	G	7	G	7	G	G	G	7	G	7	G	G	G	7	G	7	7	G	7	7	7	G	G
9	1378.58	Pf09.1378576w	3.705	0	7	7	7	7	7	G	G	G	G	G	7	G	7	G	G	G	7	G	7	G	G	G	7	G	7	7	G	7	7	7	G	G
9	1378.67	Pf09.1378669w	0.093	0	7	7	7	7	7	G	G	G	G	G	7	G	7	G	G	G	7	G	7	G	G	G	7	G	7	7	G	7	7	7	G	G
9	1379.13	Pf09.1379130w	0.461	0	7	7	7	7	7	G	G	G	G	G	7	G	7	G	G	G	7	G	7	G	G	G	7	G	7	7	G	7	7	7	G	G
9	1379.48	Pf09.1379478w	0.348	0	7	7	7	7	7	G	G	G	G	G	7	G	7	G	G	G	7	G	7	G	G	G	7	G	7	7	G	7	7	7	G	G
9	1381.35	Pf09.1381350w	1.872	0	7	7	7	7	7	G	G	G	G	G	7	G	7	G	G	G	7	G	7	G	G	G	7	G	7	7	G	7	7	7	G	G
9	1382.15	Pf09.1382155c	0.805	0	7	7	7	7	7	G	G	G	G	G	7	G	7	G	G	G	7	G	7	G	G	G	7	G	7	7	G	7	7	7	G	G
9	1383.33	Pf09.1383331w	1.176	0	7	7	7	7	7	G	G	G	G	G	7	G	7	G	G	G	7	G	7	G	G	G	7	G	7	7	G	7	7	7	G	G
9	1389.02	Pf09.1389016w	5.685	1	7	7	7	7	7	G	G	G	G	G	7	G	7	G	G	G	7	G	7	G	G	7	7	G	7	7	G	7	7	7	G	G
9	1397.97	Pf09.1397975w	8.959	0	7	7	7	7	7	G	G	G	G	G	7	G	7	G	G	G	7	G	7	G	G	7	7	G	7	7	G	7	7	7	G	G
9	1398.13	Pf09.1398134w	0.159	0	7	7	7	7	7	G	G	G	G	G	7	G	7	G	G	G	7	G	7	G	G	7	7	G	7	7	G	7	7	7	G	G
9	1398.28	Pf09.1398276w	0.142	0	7	7	7	7	7	G	G	G	G	G	7	G	7	G	G	G	7	G	7	G	G	7	7	G	7	7	G	7	7	7	G	G
9	1398.47	Pf09.1398466w	0.19	0	7	7	7	7	7	G	G	G	G	G	7	G	7	G	G	G	7	G	7	G	G	7	7	G	7	7	G	7	7	7	G	G
9	1398.58	Pf09.1398575w	0.109	0	7	7	7	7	7	G	G	G	G	G	7	G	7	G	G	G	7	G	7	G	G	7	7	G	7	7	G	7	7	7	G	G
9	1398.62	Pf09.1398618w	0.043	0	7	7	7	7	7	G	G	G	G	G	7	G	7	G	G	G	7	G	7	G	G	7	7	G	7	7	G	7	7	7	G	G
9	1398.84	Pf09.1398836w	0.218	0	7	7	7	7	7	G	G	G	G	G	7	G	7	G	G	G	7	G	7	G	G	7	7	G	7	7	G	7	7	7	G	G
9	1408.83	Pf09.1408825c	9.989	0	7	7	7	7	7	G	G	G	G	G	7	G	7	G	G	G	7	G	7	G	G	7	7	G	7	7	G	7	7	7	G	G
9	1411.4	Pf09.1411405c	2.58	0	7	7	7	7	7	G	G	G	G	G	7	G	7	G	G	G	7	G	7	G	G	7	7	G	7	7	G	7	7	7	G	G
9	1412.81	Pf09.1412808c	1.403	1	7	7	7	7	7	G	G	G	G	G	7	G	7	G	G	G	7	G	7	G	G	G	7	G	7	7	G	7	7	7	G	G
9	1414.74	Pf09.1414736w	1.928	0	7	7	7	7	7	G	G	G	G	G	7	G	7	G	G	G	7	G	7	G	G	G	7	G	7	7	G	7	7	7	G	G
9	1418.97	Pf09.1418975w	4.239	0	7	7	7	7	7	G	G	G	G	G	7	G	7	G	G	G	7	G	7	G	G	G	7	G	7	7	G	7	7	7	G	G
9	1423.83	Pf09.1423830c	4.855	0	7	7	7	7	7	G	G	G	G	G	7	G	7	G	G	G	7	G	7	G	G	G	7	G	7	7	G	7	7	7	G	G
9	1430.41	C9M43	6.58	0	7	7	7	7	7	G	G	G	G	G	7	G	7	G	G	G	7	G	7	G	G	G	7	G	7	7	G	7	7	7	G	G
9	1433.06	Pf09.1433056w	2.646	0	7	7	7	7	7	G	G	G	G	G	7	G	7	G	G	G	7	G	7	G	G	G	7	G	7	7	G	7	7	7	G	G	6.865
9	1434.65	Pf09.1434650c	1.594	0	7	7	7	7	7	G	G	G	G	G	7	G	7	G	G	G	7	G	7	G	G	G	7	G	7	7	G	7	7	7	G	G
9	1436.68	Pf09.1436676w	2.026	0	7	7	7	7	7	G	G	G	G	G	7	G	7	G	G	G	7	G	7	G	G	G	7	G	7	7	G	7	7	7	G	G
9	1437.28	Pf09.1437275w	0.599	0	7	7	7	7	7	G	G	G	G	G	7	G	7	G	G	G	7	G	7	G	G	G	7	G	7	7	G	7	7	7	G	G	12.095
9	1439.18	Pf09.1439176w	1.901	0	7	7	7	7	7	G	G	G	G	G	7	G	7	G	G	G	7	G	7	G	G	G	7	G	7	7	G	7	7	7	G	G
9	1440.17	Pf09.1440173w	0.997	0	7	7	7	7	7	G	G	G	G	G	7	G	7	G	G	G	7	G	7	G	G	G	7	G	7	7	G	7	7	7	G	G
9	1448.77	Pf09.1448771w	8.598	0	7	7	7	7	7	G	G	G	G	G	7	G	7	G	G	G	7	G	7	G	G	G	7	G	7	7	G	7	7	7	G	G
9	1452.23	Pf09.1452233c	3.462	0	7	7	7	7	7	G	G	G	G	G	7	G	7	G	G	G	7	G	7	G	G	G	7	G	7	7	G	7	7	7	G	G
9	1459.8	Pf09.1459803c	7.57	0	7	7	7	7	7	G	G	G	G	G	7	G	7	G	G	G	7	G	7	G	G	G	7	G	7	7	G	7	7	7	G	G
9	1459.96	Pf09.1459964w	0.161	0	7	7	7	7	7	G	G	G	G	G	7	G	7	G	G	G	7	G	7	G	G	G	7	G	7	7	G	7	7	7	G	G
9	1468.61	Pf09.1468605c	8.641	0	7	7	7	7	7	G	G	G	G	G	7	G	7	G	G	G	7	G	7	G	G	G	7	G	7	7	G	7	7	7	G	G
10	57.991	C4M3	0	0	7	7	7	7	G	G	G	G	7	G	7	7	7	7	G	7	7	7	7	7	G	G	7	G	G	7	7	G	7	G	7	G
10	64.611	Pf10.64611w	6.62	1	7	7	7	7	G	G	G	G	7	G	7	7	7	7	G	7	7	7	7	7	G	G	7	G	G	7	7	7	7	G	7	G
10	70.746	Pf10.70746w	6.135	0	7	7	7	7	G	G	G	G	7	G	7	7	7	7	G	7	7	7	7	7	G	G	7	G	G	7	7	7	7	G	7	G
10	87.265	Pf10.87265w	16.519	0	7	7	7	7	G	G	G	G	7	G	7	7	7	7	G	7	7	7	7	7	G	G	7	G	G	7	7	7	7	G	7	G
10	91.637	Pf10.91637c	4.372	0	7	7	7	7	G	G	G	G	7	G	7	7	7	7	G	7	7	7	7	7	G	G	7	G	G	7	7	7	7	G	7	G
10	92.806	Pf10.92806w	1.169	0	7	7	7	7	G	G	G	G	7	G	7	7	7	7	G	7	7	7	7	7	G	G	7	G	G	7	7	7	7	G	7	G
10	93.715	Pf10.93715c	0.909	0	7	7	7	7	G	G	G	G	7	G	7	7	7	7	G	7	7	7	7	7	G	G	7	G	G	7	7	7	7	G	7	G
10	99.976	Pf10.99976w	6.261	0	7	7	7	7	G	G	G	G	7	G	7	7	7	7	G	7	7	7	7	7	G	G	7	G	G	7	7	7	7	G	7	G
10	112.92	Pf10.112920c	12.944	0	7	7	7	7	G	G	G	G	7	G	7	7	7	7	G	7	7	7	7	7	G	G	7	G	G	7	7	7	7	G	7	G
10	113.503	Pf10.113503c	0.583	0	7	7	7	7	G	G	G	G	7	G	7	7	7	7	G	7	7	7	7	7	G	G	7	G	G	7	7	7	7	G	7	G
10	127.721	Pf10.127721w	14.218	0	7	7	7	7	G	G	G	G	7	G	7	7	7	7	G	7	7	7	7	7	G	G	7	G	G	7	7	7	7	G	7	G
10	131.05	Pf10.131050w	3.329	0	7	7	7	7	G	G	G	G	7	G	7	7	7	7	G	7	7	7	7	7	G	G	7	G	G	7	7	7	7	G	7	G
10	141.124	Pf10.141124w	10.074	1	7	7	7	7	G	G	G	G	7	G	7	7	7	7	G	7	7	7	7	7	G	G	7	G	G	7	7	7	7	G	G	G	18.972	NA	CGTTGTAATAAATATCGCAA	TACTACTACTACAACTATAA
10	147.676	Pf10.147676w	6.552	0	7	7	7	7	G	G	G	G	7	G	7	7	7	7	G	7	7	7	7	7	G	G	7	G	G	7	7	7	7	G	G	G	11.536	NA	CGAAATAACAAATGAACAAAT	AGCTTAAGATATCACCATTG
10	150.022	Pf10.150022w	2.346	1	7	7	7	7	G	G	7	G	7	G	7	7	7	7	G	7	7	7	7	7	G	G	7	G	G	7	7	7	7	G	G	G		7G8, 7G8	TAATAAATCCGTATAATCTAA	ATGTATTCCGATATTTATTTC
10	152.66	Pf10.152660w	2.638	0	7	7	7	7	G	G	7	G	7	G	7	7	7	7	G	7	7	7	7	7	G	G	7	G	G	7	7	7	7	G	G	G
10	188.676	Pf10.188676w	36.016	0	7	7	7	7	G	G	7	G	7	G	7	7	7	7	G	7	7	7	7	7	G	G	7	G	G	7	7	7	7	G	G	G
10	190.319	Pf10.190319w	1.643	0	7	7	7	7	G	G	7	G	7	G	7	7	7	7	G	7	7	7	7	7	G	G	7	G	G	7	7	7	7	G	G	G
10	194.437	B7M101	4.118	0	7	7	7	7	G	G	7	G	7	G	7	7	7	7	G	7	7	7	7	7	G	G	7	G	G	7	7	7	7	G	G	G
10	197.341	Pf10.197341c	2.904	0	7	7	7	7	G	G	7	G	7	G	7	7	7	7	G	7	7	7	7	7	G	G	7	G	G	7	7	7	7	G	G	G
10	215.655	Pf10.215655w	18.314	0	7	7	7	7	G	G	7	G	7	G	7	7	7	7	G	7	7	7	7	7	G	G	7	G	G	7	7	7	7	G	G	G
10	217.551	Pf10.217551w	1.896	0	7	7	7	7	G	G	7	G	7	G	7	7	7	7	G	7	7	7	7	7	G	G	7	G	G	7	7	7	7	G	G	G
10	217.61	Pf10.217610c	0.059	0	7	7	7	7	G	G	7	G	7	G	7	7	7	7	G	7	7	7	7	7	G	G	7	G	G	7	7	7	7	G	G	G
10	217.871	Pf10.217871w	0.261	0	7	7	7	7	G	G	7	G	7	G	7	7	7	7	G	7	7	7	7	7	G	G	7	G	G	7	7	7	7	G	G	G
10	218.86	Pf10.218860w	0.989	0	7	7	7	7	G	G	7	G	7	G	7	7	7	7	G	7	7	7	7	7	G	G	7	G	G	7	7	7	7	G	G	G
10	219.049	Pf10.219049c	0.189	0	7	7	7	7	G	G	7	G	7	G	7	7	7	7	G	7	7	7	7	7	G	G	7	G	G	7	7	7	7	G	G	G
10	222.076	Pf10.222076w	3.027	0	7	7	7	7	G	G	7	G	7	G	7	7	7	7	G	7	7	7	7	7	G	G	7	G	G	7	7	7	7	G	G	G
10	222.161	Pf10.222161w	0.085	0	7	7	7	7	G	G	7	G	7	G	7	7	7	7	G	7	7	7	7	7	G	G	7	G	G	7	7	7	7	G	G	G
10	222.26	Pf10.222260c	0.099	0	7	7	7	7	G	G	7	G	7	G	7	7	7	7	G	7	7	7	7	7	G	G	7	G	G	7	7	7	7	G	G	G
10	222.49	Pf10.222490w	0.23	0	7	7	7	7	G	G	7	G	7	G	7	7	7	7	G	7	7	7	7	7	G	G	7	G	G	7	7	7	7	G	G	G
10	223.201	Pf10.223201c	0.711	0	7	7	7	7	G	G	7	G	7	G	7	7	7	7	G	7	7	7	7	7	G	G	7	G	G	7	7	7	7	G	G	G
10	223.429	B7M48	0.228	1	7	7	7	7	G	G	G	G	7	G	7	7	7	7	G	7	7	7	7	7	G	G	7	G	G	7	7	7	7	G	G	G
10	224.205	Pf10.224205c	0.776	1	7	7	7	7	G	G	7	G	7	G	7	7	7	7	G	7	7	7	7	7	G	G	7	G	G	7	7	7	7	G	G	G
10	224.775	Pf10.224775w	0.57	0	7	7	7	7	G	G	7	G	7	G	7	7	7	7	G	7	7	7	7	7	G	G	7	G	G	7	7	7	7	G	G	G
10	236.814	Pf10.236814c	12.039	0	7	7	7	7	G	G	7	G	7	G	7	7	7	7	G	7	7	7	7	7	G	G	7	G	G	7	7	7	7	G	G	G
10	241.889	Pf10.241889w	5.075	1	7	7	7	7	G	G	7	7	7	G	7	7	7	7	G	7	7	7	7	7	G	G	7	G	G	7	7	7	7	G	G	G	54.237
10	264.903	Pf10.264903c	23.014	1	7	7	7	7	G	7	7	7	7	G	7	7	7	7	G	7	7	7	7	7	G	G	7	G	G	7	7	7	7	G	G	G
10	291.051	Pf10.291051w	26.148	1	7	7	7	G	G	7	7	7	7	G	7	7	7	7	G	7	7	7	7	7	G	G	7	G	G	7	7	7	7	G	G	G
10	292.966	Pf10.292966w	1.915	0	7	7	7	G	G	7	7	7	7	G	7	7	7	7	G	7	7	7	7	7	G	G	7	G	G	7	7	7	7	G	G	G
10	294.676	Pf10.294676w	1.71	0	7	7	7	G	G	7	7	7	7	G	7	7	7	7	G	7	7	7	7	7	G	G	7	G	G	7	7	7	7	G	G	G
10	296.307	B7M24	1.631	0	7	7	7	G	G	7	7	7	7	G	7	7	7	7	G	7	7	7	7	7	G	G	7	G	G	7	7	7	7	G	G	G
10	297.916	Pf10.297916w	1.609	0	7	7	7	G	G	7	7	7	7	G	7	7	7	7	G	7	7	7	7	7	G	G	7	G	G	7	7	7	7	G	G	G
10	321.951	Pf10.321951w	24.035	1	7	7	7	G	G	7	7	7	7	G	7	7	7	7	G	7	7	7	7	7	G	G	7	G	G	G	7	7	7	G	G	G
10	323.463	Pf10.323463w	1.512	0	7	7	7	G	G	7	7	7	7	G	7	7	7	7	G	7	7	7	7	7	G	G	7	G	G	G	7	7	7	G	G	G
10	324.96	Pf10.324960c	1.497	0	7	7	7	G	G	7	7	7	7	G	7	7	7	7	G	7	7	7	7	7	G	G	7	G	G	G	7	7	7	G	G	G
10	325.61	Pf10.325610c	0.65	0	7	7	7	G	G	7	7	7	7	G	7	7	7	7	G	7	7	7	7	7	G	G	7	G	G	G	7	7	7	G	G	G
10	334.548	Pf10.334548c	8.938	0	7	7	7	G	G	7	7	7	7	G	7	7	7	7	G	7	7	7	7	7	G	G	7	G	G	G	7	7	7	G	G	G
10	342.775	Pf10.342775w	8.227	0	7	7	7	G	G	7	7	7	7	G	7	7	7	7	G	7	7	7	7	7	G	G	7	G	G	G	7	7	7	G	G	G
10	343.274	Pf10.343274c	0.499	0	7	7	7	G	G	7	7	7	7	G	7	7	7	7	G	7	7	7	7	7	G	G	7	G	G	G	7	7	7	G	G	G
10	346.237	Pf10.346237w	2.963	0	7	7	7	G	G	7	7	7	7	G	7	7	7	7	G	7	7	7	7	7	G	G	7	G	G	G	7	7	7	G	G	G	18.848
10	353.513	Pf10.353513w	7.276	0	7	7	7	G	G	7	7	7	7	G	7	7	7	7	G	7	7	7	7	7	G	G	7	G	G	G	7	7	7	G	G	G
10	362.122	Pf10.362122c	8.609	0	7	7	7	G	G	7	7	7	7	G	7	7	7	7	G	7	7	7	7	7	G	G	7	G	G	G	7	7	7	G	G	G
10	365.126	Pf10.365126w	3.004	0	7	7	7	G	G	7	7	7	7	G	7	7	7	7	G	7	7	7	7	7	G	G	7	G	G	G	7	7	7	G	G	G
10	380.844	Pf10.380844w	15.718	1	7	7	7	G	G	7	7	7	7	G	7	7	7	7	G	7	G	7	7	7	G	G	7	G	G	G	7	7	7	G	G	G
10	382.481	B7M78	1.637	0	7	7	7	G	G	7	7	7	7	G	7	7	7	7	G	7	G	7	7	7	G	G	7	G	G	G	7	7	7	G	G	G
10	383.984	Pf10.383984w	1.503	1	7	7	7	G	G	G	7	7	7	G	7	7	7	7	G	7	G	7	7	7	G	G	7	G	G	G	7	7	7	G	G	G
10	399.676	Pf10.399676w	15.692	0	7	7	7	G	G	G	7	7	7	G	7	7	7	7	G	7	G	7	7	7	G	G	7	G	G	G	7	7	7	G	G	G
10	400.31	Pf10.400310c	0.634	0	7	7	7	G	G	G	7	7	7	G	7	7	7	7	G	7	G	7	7	7	G	G	7	G	G	G	7	7	7	G	G	G
10	471.706	Pf10.471706c	71.396	4	7	7	G	7	7	G	7	7	7	G	7	7	7	7	G	7	G	7	7	7	G	7	7	G	G	G	7	7	7	G	G	G
10	477.26	Pf10.477260c	5.554	2	7	G	G	7	7	G	7	7	7	G	7	7	7	7	G	7	G	7	G	7	G	7	7	G	G	G	7	7	7	G	G	G
10	478.161	Pf10.478161w	0.901	0	7	G	G	7	7	G	7	7	7	G	7	7	7	7	G	7	G	7	G	7	G	7	7	G	G	G	7	7	7	G	G	G
10	494.805	Pf10.494805c	16.644	0	7	G	G	7	7	G	7	7	7	G	7	7	7	7	G	7	G	7	G	7	G	7	7	G	G	G	7	7	7	G	G	G
10	497.618	Pf10.497618c	2.813	0	7	G	G	7	7	G	7	7	7	G	7	7	7	7	G	7	G	7	G	7	G	7	7	G	G	G	7	7	7	G	G	G
10	502.499	B7M72	4.881	1	G	G	G	7	7	G	7	7	7	G	7	7	7	7	G	7	G	7	G	7	G	7	7	G	G	G	7	7	7	G	G	G
10	520.246	Pf10.520246w	17.747	0	G	G	G	7	7	G	7	7	7	G	7	7	7	7	G	7	G	7	G	7	G	7	7	G	G	G	7	7	7	G	G	G
10	522.651	Pf10.522651w	2.405	0	G	G	G	7	7	G	7	7	7	G	7	7	7	7	G	7	G	7	G	7	G	7	7	G	G	G	7	7	7	G	G	G
10	558.451	Pf10.558451w	35.8	0	G	G	G	7	7	G	7	7	7	G	7	7	7	7	G	7	G	7	G	7	G	7	7	G	G	G	7	7	7	G	G	G
10	592.546	Pf10.592546w	34.095	0	G	G	G	7	7	G	7	7	7	G	7	7	7	7	G	7	G	7	G	7	G	7	7	G	G	G	7	7	7	G	G	G
10	595.505	Pf10.595505c	2.959	0	G	G	G	7	7	G	7	7	7	G	7	7	7	7	G	7	G	7	G	7	G	7	7	G	G	G	7	7	7	G	G	G
10	602.175	Pf10.602175w	6.67	0	G	G	G	7	7	G	7	7	7	G	7	7	7	7	G	7	G	7	G	7	G	7	7	G	G	G	7	7	7	G	G	G
10	636.665	Pf10.636665w	34.49	1	G	G	G	7	7	7	7	7	7	G	7	7	7	7	G	7	G	7	G	7	G	7	7	G	G	G	7	7	7	G	G	G
10	644.234	Pf10.644234w	7.569	0	G	G	G	7	7	7	7	7	7	G	7	7	7	7	G	7	G	7	G	7	G	7	7	G	G	G	7	7	7	G	G	G
10	647.029	Pf10.647029c	2.795	0	G	G	G	7	7	7	7	7	7	G	7	7	7	7	G	7	G	7	G	7	G	7	7	G	G	G	7	7	7	G	G	G
10	651.999	Pf10.651999w	4.97	0	G	G	G	7	7	7	7	7	7	G	7	7	7	7	G	7	G	7	G	7	G	7	7	G	G	G	7	7	7	G	G	G
10	652.095	Pf10.652095w	0.096	0	G	G	G	7	7	7	7	7	7	G	7	7	7	7	G	7	G	7	G	7	G	7	7	G	G	G	7	7	7	G	G	G
10	661.192	Pf10.661192w	9.097	0	G	G	G	7	7	7	7	7	7	G	7	7	7	7	G	7	G	7	G	7	G	7	7	G	G	G	7	7	7	G	G	G
10	669.303	Pf10.669303c	8.111	0	G	G	G	7	7	7	7	7	7	G	7	7	7	7	G	7	G	7	G	7	G	7	7	G	G	G	7	7	7	G	G	G
10	670.22	Pf10.670220c	0.917	0	G	G	G	7	7	7	7	7	7	G	7	7	7	7	G	7	G	7	G	7	G	7	7	G	G	G	7	7	7	G	G	G
10	672.476	Pf10.672476w	2.256	0	G	G	G	7	7	7	7	7	7	G	7	7	7	7	G	7	G	7	G	7	G	7	7	G	G	G	7	7	7	G	G	G
10	694.06	Pf10.694060w	21.584	0	G	G	G	7	7	7	7	7	7	G	7	7	7	7	G	7	G	7	G	7	G	7	7	G	G	G	7	7	7	G	G	G
10	700.205	Pf10.700205c	6.145	0	G	G	G	7	7	7	7	7	7	G	7	7	7	7	G	7	G	7	G	7	G	7	7	G	G	G	7	7	7	G	G	G
10	709.737	Pf10.709737w	9.532	0	G	G	G	7	7	7	7	7	7	G	7	7	7	7	G	7	G	7	G	7	G	7	7	G	G	G	7	7	7	G	G	G
10	714.671	Pf10.714671w	4.934	0	G	G	G	7	7	7	7	7	7	G	7	7	7	7	G	7	G	7	G	7	G	7	7	G	G	G	7	7	7	G	G	G
10	717.216	Pf10.717216w	2.545	0	G	G	G	7	7	7	7	7	7	G	7	7	7	7	G	7	G	7	G	7	G	7	7	G	G	G	7	7	7	G	G	G
10	718.402	Pf10.718402c	1.186	2	G	G	G	7	7	7	7	7	7	G	7	7	7	G	G	G	G	7	G	7	G	7	7	G	G	G	7	7	7	G	G	G
10	718.946	Pf10.718946w	0.544	0	G	G	G	7	7	7	7	7	7	G	7	7	7	G	G	G	G	7	G	7	G	7	7	G	G	G	7	7	7	G	G	G
10	723.719	Pf10.723719c	4.773	1	G	G	G	7	7	7	7	7	7	G	7	7	7	G	G	G	G	7	G	G	G	7	7	G	G	G	7	7	7	G	G	G
10	725.75	Pf10.725750c	2.031	0	G	G	G	7	7	7	7	7	7	G	7	7	7	G	G	G	G	7	G	G	G	7	7	G	G	G	7	7	7	G	G	G
10	728.129	Pf10.728129c	2.379	0	G	G	G	7	7	7	7	7	7	G	7	7	7	G	G	G	G	7	G	G	G	7	7	G	G	G	7	7	7	G	G	G
10	728.756	B7M77	0.627	0	G	G	G	7	7	7	7	7	7	G	7	7	7	G	G	G	G	7	G	G	G	7	7	G	G	G	7	7	7	G	G	G
10	735.606	Pf10.735606w	6.85	0	G	G	G	7	7	7	7	7	7	G	7	7	7	G	G	G	G	7	G	G	G	7	7	G	G	G	7	7	7	G	G	G
10	739.965	Pf10.739965w	4.359	0	G	G	G	7	7	7	7	7	7	G	7	7	7	G	G	G	G	7	G	G	G	7	7	G	G	G	7	7	7	G	G	G
10	742.931	Pf10.742931w	2.966	0	G	G	G	7	7	7	7	7	7	G	7	7	7	G	G	G	G	7	G	G	G	7	7	G	G	G	7	7	7	G	G	G
10	755.34	Pf10.755340c	12.409	1	G	G	G	7	7	7	7	7	7	G	7	7	7	G	G	G	G	7	G	G	G	7	G	G	G	G	7	7	7	G	G	G
10	759.255	Pf10.759255w	3.915	1	G	G	G	7	7	7	7	7	7	G	7	7	7	G	G	G	G	7	G	G	G	7	G	G	G	G	7	7	7	G	7	G
10	763.306	B7M46	4.051	0	G	G	G	7	7	7	7	7	7	G	7	7	7	G	G	G	G	7	G	G	G	7	G	G	G	G	7	7	7	G	7	G
10	803.304	Pf10.803304c	39.998	0	G	G	G	7	7	7	7	7	7	G	7	7	7	G	G	G	G	7	G	G	G	7	G	G	G	G	7	7	7	G	7	G
10	815.55	Pf10.815550c	12.246	0	G	G	G	7	7	7	7	7	7	G	7	7	7	G	G	G	G	7	G	G	G	7	G	G	G	G	7	7	7	G	7	G	55.906
10	817.453	Pf10.817453w	1.903	0	G	G	G	7	7	7	7	7	7	G	7	7	7	G	G	G	G	7	G	G	G	7	G	G	G	G	7	7	7	G	7	G
10	827.241	Pf10.827241w	9.788	0	G	G	G	7	7	7	7	7	7	G	7	7	7	G	G	G	G	7	G	G	G	7	G	G	G	G	7	7	7	G	7	G
10	832.109	Pf10.832109c	4.868	3	G	7	G	7	7	7	7	7	7	G	7	7	7	G	G	G	G	7	7	G	7	7	G	G	G	G	7	7	7	G	7	G
10	859.21	Pf10.859210c	27.101	0	G	7	G	7	7	7	7	7	7	G	7	7	7	G	G	G	G	7	7	G	7	7	G	G	G	G	7	7	7	G	7	G
10	862.073	Pf10.862073w	2.863	0	G	7	G	7	7	7	7	7	7	G	7	7	7	G	G	G	G	7	7	G	7	7	G	G	G	G	7	7	7	G	7	G	56.194
10	867.159	Pf10.867159c	5.086	1	G	7	G	7	7	7	7	7	7	G	7	7	7	G	G	G	G	7	7	G	7	7	G	G	G	G	G	7	7	G	7	G
10	874.125	Pf10.874125w	6.966	0	G	7	G	7	7	7	7	7	7	G	7	7	7	G	G	G	G	7	7	G	7	7	G	G	G	G	G	7	7	G	7	G
10	915.404	Pf10.915404c	41.279	0	G	7	G	7	7	7	7	7	7	G	7	7	7	G	G	G	G	7	7	G	7	7	G	G	G	G	G	7	7	G	7	G
10	916.795	Pf10.916795c	1.391	0	G	7	G	7	7	7	7	7	7	G	7	7	7	G	G	G	G	7	7	G	7	7	G	G	G	G	G	7	7	G	7	G
10	922.441	Pf10.922441w	5.646	0	G	7	G	7	7	7	7	7	7	G	7	7	7	G	G	G	G	7	7	G	7	7	G	G	G	G	G	7	7	G	7	G	19.314
10	924.456	Pf10.924456w	2.015	0	G	7	G	7	7	7	7	7	7	G	7	7	7	G	G	G	G	7	7	G	7	7	G	G	G	G	G	7	7	G	7	G
10	927.904	Pf10.927904c	3.448	0	G	7	G	7	7	7	7	7	7	G	7	7	7	G	G	G	G	7	7	G	7	7	G	G	G	G	G	7	7	G	7	G
10	936.109	Pf10.936109c	8.205	0	G	7	G	7	7	7	7	7	7	G	7	7	7	G	G	G	G	7	7	G	7	7	G	G	G	G	G	7	7	G	7	G
10	939.842	Pf10.939842c	3.733	0	G	7	G	7	7	7	7	7	7	G	7	7	7	G	G	G	G	7	7	G	7	7	G	G	G	G	G	7	7	G	7	G
10	943.874	Pf10.943874w	4.032	1	G	7	G	7	7	7	7	7	7	G	7	7	7	G	G	G	G	7	7	G	7	7	G	G	G	G	7	7	7	G	7	G
10	945.249	Pf10.945249w	1.375	0	G	7	G	7	7	7	7	7	7	G	7	7	7	G	G	G	G	7	7	G	7	7	G	G	G	G	7	7	7	G	7	G
10	948.002	Pf10.948002c	2.753	0	G	7	G	7	7	7	7	7	7	G	7	7	7	G	G	G	G	7	7	G	7	7	G	G	G	G	7	7	7	G	7	G
10	951.092	B7M100	3.09	0	G	7	G	7	7	7	7	7	7	G	7	7	7	G	G	G	G	7	7	G	7	7	G	G	G	G	7	7	7	G	7	G
10	957.476	Pf10.957476w	6.384	0	G	7	G	7	7	7	7	7	7	G	7	7	7	G	G	G	G	7	7	G	7	7	G	G	G	G	7	7	7	G	7	G
10	960.076	Pf10.960076w	2.6	0	G	7	G	7	7	7	7	7	7	G	7	7	7	G	G	G	G	7	7	G	7	7	G	G	G	G	7	7	7	G	7	G
10	968.674	Pf10.968674w	8.598	0	G	7	G	7	7	7	7	7	7	G	7	7	7	G	G	G	G	7	7	G	7	7	G	G	G	G	7	7	7	G	7	G
10	974.276	Pf10.974276w	5.602	0	G	7	G	7	7	7	7	7	7	G	7	7	7	G	G	G	G	7	7	G	7	7	G	G	G	G	7	7	7	G	7	G
10	979.376	Pf10.979376w	5.1	0	G	7	G	7	7	7	7	7	7	G	7	7	7	G	G	G	G	7	7	G	7	7	G	G	G	G	7	7	7	G	7	G
10	987.276	Pf10.987276w	7.9	1	G	7	G	7	7	7	7	7	7	G	7	7	7	G	G	G	G	7	7	G	7	7	G	G	7	G	7	7	7	G	7	G	20.39
10	990.311	Pf10.990311w	3.035	0	G	7	G	7	7	7	7	7	7	G	7	7	7	G	G	G	G	7	7	G	7	7	G	G	7	G	7	7	7	G	7	G
10	999.766	TA2	9.455	0	G	7	G	7	7	7	7	7	7	G	7	7	7	G	G	G	G	7	7	G	7	7	G	G	7	G	7	7	7	G	7	G
10	1013.51	Pf10.1013511c	13.745	1	G	7	G	7	7	7	7	7	7	G	7	7	7	G	G	G	G	7	7	G	7	7	G	G	7	G	7	7	G	G	7	G
10	1013.91	Pf10.1013910c	0.399	0	G	7	G	7	7	7	7	7	7	G	7	7	7	G	G	G	G	7	7	G	7	7	G	G	7	G	7	7	G	G	7	G
10	1014.3	Pf10.1014303w	0.393	0	G	7	G	7	7	7	7	7	7	G	7	7	7	G	G	G	G	7	7	G	7	7	G	G	7	G	7	7	G	G	7	G
10	1022.82	Pf10.1022817w	8.514	1	G	7	G	7	7	7	7	7	7	G	7	7	7	G	G	G	G	7	7	G	7	7	G	G	7	G	G	7	G	G	7	G
10	1025.54	Pf10.1025540c	2.723	0	G	7	G	7	7	7	7	7	7	G	7	7	7	G	G	G	G	7	7	G	7	7	G	G	7	G	G	7	G	G	7	G
10	1045.87	Pf10.1045873w	20.333	0	G	7	G	7	7	7	7	7	7	G	7	7	7	G	G	G	G	7	7	G	7	7	G	G	7	G	G	7	G	G	7	G
10	1046.03	Pf10.1046033w	0.16	0	G	7	G	7	7	7	7	7	7	G	7	7	7	G	G	G	G	7	7	G	7	7	G	G	7	G	G	7	G	G	7	G
10	1047.32	Pf10.1047315c	1.282	0	G	7	G	7	7	7	7	7	7	G	7	7	7	G	G	G	G	7	7	G	7	7	G	G	7	G	G	7	G	G	7	G
10	1047.78	Pf10.1047776w	0.461	0	G	7	G	7	7	7	7	7	7	G	7	7	7	G	G	G	G	7	7	G	7	7	G	G	7	G	G	7	G	G	7	G
10	1070.47	Pf10.1070467w	22.691	1	G	7	G	7	G	7	7	7	7	G	7	7	7	G	G	G	G	7	7	G	7	7	G	G	7	G	G	7	G	G	7	G	29.8	7G8,GB4,7G8	CTATATCGAAAAAATACTGA	GAGATAAATATTACCAAACG
10	1071.01	Pf10.1071006c	0.539	0	G	7	G	7	G	7	7	7	7	G	7	7	7	G	G	G	G	7	7	G	7	7	G	G	7	G	G	7	G	G	7	G	34.658
10	1077.58	Pf10.1077576w	6.57	0	G	7	G	7	G	7	7	7	7	G	7	7	7	G	G	G	G	7	7	G	7	7	G	G	7	G	G	7	G	G	7	G
10	1082.43	Pf10.1082434c	4.858	0	G	7	G	7	G	7	7	7	7	G	7	7	7	G	G	G	G	7	7	G	7	7	G	G	7	G	G	7	G	G	7	G
10	1083.75	Pf10.1083746w	1.312	0	G	7	G	7	G	7	7	7	7	G	7	7	7	G	G	G	G	7	7	G	7	7	G	G	7	G	G	7	G	G	7	G
10	1083.82	Pf10.1083824c	0.078	0	G	7	G	7	G	7	7	7	7	G	7	7	7	G	G	G	G	7	7	G	7	7	G	G	7	G	G	7	G	G	7	G
10	1094.77	Pf10.1094771w	10.947	0	G	7	G	7	G	7	7	7	7	G	7	7	7	G	G	G	G	7	7	G	7	7	G	G	7	G	G	7	G	G	7	G
10	1094.91	Pf10.1094910c	0.139	0	G	7	G	7	G	7	7	7	7	G	7	7	7	G	G	G	G	7	7	G	7	7	G	G	7	G	G	7	G	G	7	G
10	1099.12	Pf10.1099121w	4.211	0	G	7	G	7	G	7	7	7	7	G	7	7	7	G	G	G	G	7	7	G	7	7	G	G	7	G	G	7	G	G	7	G
10	1114.44	Pf10.1114439w	15.318	0	G	7	G	7	G	7	7	7	7	G	7	7	7	G	G	G	G	7	7	G	7	7	G	G	7	G	G	7	G	G	7	G
10	1130.78	Pf10.1130776w	16.337	1	G	7	G	7	G	7	7	7	7	G	7	7	7	G	G	G	G	7	7	G	7	7	G	G	7	G	G	7	G	G	G	G
10	1131.73	Pf10.1131734c	0.958	0	G	7	G	7	G	7	7	7	7	G	7	7	7	G	G	G	G	7	7	G	7	7	G	G	7	G	G	7	G	G	G	G	13.564
10	1144.15	Pf10.1144148c	12.414	0	G	7	G	7	G	7	7	7	7	G	7	7	7	G	G	G	G	7	7	G	7	7	G	G	7	G	G	7	G	G	G	G
10	1144.34	Pf10.1144340w	0.192	0	G	7	G	7	G	7	7	7	7	G	7	7	7	G	G	G	G	7	7	G	7	7	G	G	7	G	G	7	G	G	G	G
10	1145.4	centromere
10	1155.66	Pf10.1155660c	11.32	0	G	7	G	7	G	7	7	7	7	G	7	7	7	G	G	G	G	7	7	G	7	7	G	G	7	G	G	7	G	G	G	G
10	1169.11	Pf10.1169106w	13.446	0	G	7	G	7	G	7	7	7	7	G	7	7	7	G	G	G	G	7	7	G	7	7	G	G	7	G	G	7	G	G	G	G
10	1171.17	Pf10.1171174w	2.068	0	G	7	G	7	G	7	7	7	7	G	7	7	7	G	G	G	G	7	7	G	7	7	G	G	7	G	G	7	G	G	G	G
10	1172.28	Pf10.1172276w	1.102	0	G	7	G	7	G	7	7	7	7	G	7	7	7	G	G	G	G	7	7	G	7	7	G	G	7	G	G	7	G	G	G	G
10	1172.7	Pf10.1172705c	0.429	2	G	7	G	7	G	7	7	7	7	7	7	7	7	G	7	G	G	7	7	G	7	7	G	G	7	G	G	7	G	G	G	G
10	1176.96	Pf10.1176961w	4.256	0	G	7	G	7	G	7	7	7	7	7	7	7	7	G	7	G	G	7	7	G	7	7	G	G	7	G	G	7	G	G	G	G
10	1179.05	Pf10.1179046w	2.085	0	G	7	G	7	G	7	7	7	7	7	7	7	7	G	7	G	G	7	7	G	7	7	G	G	7	G	G	7	G	G	G	G	17.597
10	1189.43	Pf10.1189431w	10.385	0	G	7	G	7	G	7	7	7	7	7	7	7	7	G	7	G	G	7	7	G	7	7	G	G	7	G	G	7	G	G	G	G
10	1194.56	Pf10.1194558c	5.127	0	G	7	G	7	G	7	7	7	7	7	7	7	7	G	7	G	G	7	7	G	7	7	G	G	7	G	G	7	G	G	G	G
10	1205.63	Pf10.1205627c	11.069	0	G	7	G	7	G	7	7	7	7	7	7	7	7	G	7	G	G	7	7	G	7	7	G	G	7	G	G	7	G	G	G	G
10	1211.66	Pf10.1211661w	6.034	0	G	7	G	7	G	7	7	7	7	7	7	7	7	G	7	G	G	7	7	G	7	7	G	G	7	G	G	7	G	G	G	G
10	1212.7	Pf10.1212705c	1.044	0	G	7	G	7	G	7	7	7	7	7	7	7	7	G	7	G	G	7	7	G	7	7	G	G	7	G	G	7	G	G	G	G
10	1214.72	Pf10.1214721w	2.016	0	G	7	G	7	G	7	7	7	7	7	7	7	7	G	7	G	G	7	7	G	7	7	G	G	7	G	G	7	G	G	G	G	11.003
10	1215.19	Pf10.1215191w	0.47	0	G	7	G	7	G	7	7	7	7	7	7	7	7	G	7	G	G	7	7	G	7	7	G	G	7	G	G	7	G	G	G	G
10	1223.71	Pf10.1223708c	8.517	1	G	7	G	7	G	7	7	7	7	7	7	7	7	G	7	G	G	7	7	G	7	7	7	G	7	G	G	7	G	G	G	G
10	1228.35	Pf10.1228348c	4.64	0	G	7	G	7	G	7	7	7	7	7	7	7	7	G	7	G	G	7	7	G	7	7	7	G	7	G	G	7	G	G	G	G
10	1228.38	Pf10.1228376w	0.028	0	G	7	G	7	G	7	7	7	7	7	7	7	7	G	7	G	G	7	7	G	7	7	7	G	7	G	G	7	G	G	G	G
10	1229.37	Pf10.1229371w	0.995	0	G	7	G	7	G	7	7	7	7	7	7	7	7	G	7	G	G	7	7	G	7	7	7	G	7	G	G	7	G	G	G	G
10	1230.91	Pf10.1230910w	1.539	0	G	7	G	7	G	7	7	7	7	7	7	7	7	G	7	G	G	7	7	G	7	7	7	G	7	G	G	7	G	G	G	G
10	1231.87	Pf10.1231865w	0.955	0	G	7	G	7	G	7	7	7	7	7	7	7	7	G	7	G	G	7	7	G	7	7	7	G	7	G	G	7	G	G	G	G
10	1237.77	Pf10.1237774w	5.909	1	G	7	G	7	G	7	7	7	7	7	7	7	7	G	7	G	G	7	7	G	7	7	7	G	7	G	G	7	G	7	G	G
10	1242.91	Pf10.1242906c	5.132	0	G	7	G	7	G	7	7	7	7	7	7	7	7	G	7	G	G	7	7	G	7	7	7	G	7	G	G	7	G	7	G	G
10	1243.42	B7M92	0.514	0	G	7	G	7	G	7	7	7	7	7	7	7	7	G	7	G	G	7	7	G	7	7	7	G	7	G	G	7	G	7	G	G
10	1252.71	Pf10.1252715c	9.295	0	G	7	G	7	G	7	7	7	7	7	7	7	7	G	7	G	G	7	7	G	7	7	7	G	7	G	G	7	G	7	G	G
10	1258.01	Pf10.1258007w	5.292	0	G	7	G	7	G	7	7	7	7	7	7	7	7	G	7	G	G	7	7	G	7	7	7	G	7	G	G	7	G	7	G	G
[truncated: 1,459 more rows]
