# Supplementary material for: High recombination rates and hotspots in a Plasmodium falciparum genetic cross
Source: Genome Biol. 2011 Apr 4;12(4):R33. doi: 10.1186/gb-2011-12-4-r33 (PMC3218859; doi:10.1186/gb-2011-12-4-r33)
Supplement: Additional file 6 — Genotypes, marker distances, centromere positions, and inheritance of microsatellite markers among 35 progeny from the Dd2 × HB3 cross. [file gb-2011-12-4-r33-S6.XLSX]

## Sheet: DD2_HB3
Chr	Position(Kb)	Marker	Marker Distance (Kb)	Crossovers	B1SD	QC13	QC01	B4R3	SC05	TC08	GC03	3BA6	1BB5	3BD5	SC01	QC34	QC23	TC05	GC06	D43	C188	C408	116	61	7C3	7C7	7C12	7C16	7C20	7C46	C101	7C111	7C126	7C140	7C159	7C170	7C183	7C421	7C424	Recombination Rate (cM/Kb)	Lower CI (cM/Kb)	Upper CI (cM/Kb)	cM
1	96.692	C1M19	0	0	H	D	D	H	H	D	D	H	D	D	H	D	H	H	D	D	H	H	D	D	D	D	H	D	H	H	D	D	H	H	H	H	D	D	H	0	0	0.779128	0
1	110.836	C1M43	14.144	0	H	D	D	H	H	D	D	H	D	D	H	D	H	H	D	D	H	H	D	D	D	D	H	D	H	H	D	D	H	H	H	H	D	D	H	0	0	0.78395	0
1	124.893	C1M38	14.057	0	H	D	D	H	H	D	D	H	D	D	H	D	H	H	D	D	H	H	D	D	D	D	H	D	H	H	D	D	H	H	H	H	D	D	H	0.262175	0.0694259	1.00549	0
1	148.038	C1M24	23.145	2	D	D	D	H	H	D	H	H	D	D	H	D	H	H	D	D	H	H	D	D	D	D	H	D	H	H	D	D	H	H	H	H	D	D	H	0	0	0.642602	6.06804
1	165.187	C1M16	17.149	0	D	D	D	H	H	D	H	H	D	D	H	D	H	H	D	D	H	H	D	D	D	D	H	D	H	H	D	D	H	H	H	H	D	D	H	0	0	0.920096	6.06804
1	177.164	C1M20	11.977	0	D	D	D	H	H	D	H	H	D	D	H	D	H	H	D	D	H	H	D	D	D	D	H	D	H	H	D	D	H	H	H	H	D	D	H	0	0	1.90657	6.06804
1	182.944	C1M39	5.78	0	D	D	D	H	H	D	H	H	D	D	H	D	H	H	D	D	H	H	D	D	D	D	H	D	H	H	D	D	H	H	H	H	D	D	H	0	0	0.867579	6.06804
1	195.646	C1M25	12.702	0	D	D	D	H	H	D	H	H	D	D	H	D	H	H	D	D	H	H	D	D	D	D	H	D	H	H	D	D	H	H	H	H	D	D	H	0	0	2.0552	6.06804
1	201.008	C1M41	5.362	0	D	D	D	H	H	D	H	H	D	D	H	D	H	H	D	D	H	H	D	D	D	D	H	D	H	H	D	D	H	H	H	H	D	D	H	0.378874	0.100329	1.45305	6.06804
1	217.024	B7M97	16.016	2	D	D	D	H	H	D	H	H	D	D	H	D	H	H	D	D	H	H	D	H	D	D	H	D	H	H	D	D	H	H	D	H	D	D	H	0	0	0.225736	12.1361
1	265.842	CAATP	48.818	0	D	D	D	H	H	D	H	H	D	D	H	D	H	H	D	D	H	H	D	H	D	D	H	D	H	H	D	D	H	H	D	H	D	D	H	0.11572	0.0375292	0.365191	12.1361
1	347.095	C1M29	81.253	3	D	D	D	H	H	H	D	H	D	D	H	D	H	H	D	D	H	H	D	H	D	D	H	D	H	D	D	D	H	H	D	H	D	D	H	0	0	0.595321	21.5387
1	365.606	C1M10	18.511	0	D	D	D	H	H	H	D	H	D	D	H	D	H	H	D	D	H	H	D	H	D	D	H	D	H	D	D	D	H	H	D	H	D	D	H	0	0	0.445756	21.5387
1	390.328	C1M32	24.722	0	D	D	D	H	H	H	D	H	D	D	H	D	H	H	D	D	H	H	D	H	D	D	H	D	H	D	D	D	H	H	D	H	D	D	H	0.400875	0.0199983	2.33971	21.5387
1	397.667	C1M27	7.339	1	D	D	D	H	H	H	D	H	D	D	H	D	H	H	D	D	H	H	D	H	D	D	H	D	H	D	D	D	D	H	D	H	D	D	H	0.312431	0.0827341	1.19823	24.4807
1	417.089	C1M30	19.422	2	D	D	D	H	H	H	D	H	D	D	H	D	D	H	D	D	H	H	D	H	D	D	H	D	D	D	D	D	D	H	D	H	D	D	H	0	0	3.66234	30.5488
1	420.098	C1M4	3.009	0	D	D	D	H	H	H	D	H	D	D	H	D	D	H	D	D	H	H	D	H	D	D	H	D	D	D	D	D	D	H	D	H	D	D	H	0	0	2.71763	30.5488
1	424.153	C1M31	4.055	0	D	D	D	H	H	H	D	H	D	D	H	D	D	H	D	D	H	H	D	H	D	D	H	D	D	D	D	D	D	H	D	H	D	D	H	0	0	0.170855	30.5488
1	456.488..465.876	centromere
1	488.652	B7M88	64.499	0	D	D	D	H	H	H	D	H	D	D	H	D	D	H	D	D	H	H	D	H	D	D	H	D	D	D	D	D	D	H	D	H	D	D	H	0	0	18.8376	30.5488
1	489.237	GARP	0.585	0	D	D	D	H	H	H	D	H	D	D	H	D	D	H	D	D	H	H	D	H	D	D	H	D	D	D	D	D	D	H	D	H	D	D	H	0	0	0.320162	30.5488
1	523.657	C1M12	34.42	0	D	D	D	H	H	H	D	H	D	D	H	D	D	H	D	D	H	H	D	H	D	D	H	D	D	D	D	D	D	H	D	H	D	D	H	0	0	0.395748	30.5488
1	551.503	C1M13	27.846	0	D	D	D	H	H	H	D	H	D	D	H	D	D	H	D	D	H	H	D	H	D	D	H	D	D	D	D	D	D	H	D	H	D	D	H	0.717371	0.31486	1.77684	30.5488
1	587.107	C1M11	35.604	7	D	D	D	H	H	D	H	H	D	D	H	D	H	H	D	D	H	H	D	H	D	D	H	D	H	H	D	D	H	H	H	H	D	D	H	0	0	0	56.09
2	74.719	C2M35	0	0	H	D	D	D	D	D	H	D	D	D	D	D	D	D	H	D	D	D	D	D	D	H	D	D	D	D	D	H	D	D	D	D	D	D	D	0	0	0.393108	0
2	102.752	C2M22	28.033	0	H	D	D	D	D	D	H	D	D	D	D	D	D	D	H	D	D	D	D	D	D	H	D	D	D	D	D	H	D	D	D	D	D	D	D	0	0	3.85045	0
2	105.614	KPG	2.862	0	H	D	D	D	D	D	H	D	D	D	D	D	D	D	H	D	D	D	D	D	D	H	D	D	D	D	D	H	D	D	D	D	D	D	D	0	0	0.856121	0
2	118.486	C2M21	12.872	0	H	D	D	D	D	D	H	D	D	D	D	D	D	D	H	D	D	D	D	D	D	H	D	D	D	D	D	H	D	D	D	D	D	D	D	0	0	0.377707	0
2	147.662	C2M20	29.176	0	H	D	D	D	D	D	H	D	D	D	D	D	D	D	H	D	D	D	D	D	D	H	D	D	D	D	D	H	D	D	D	D	D	D	D	0.218479	0.0578549	0.837906	0
2	175.436	C2M19	27.774	2	H	D	D	D	D	D	H	D	D	D	D	D	D	D	H	H	D	D	D	D	D	H	D	D	D	D	D	H	D	D	D	D	D	D	H	0.0968154	0.00482978	0.565063	6.06804
2	205.824	C2M18	30.388	1	H	D	D	D	D	D	H	D	D	D	D	D	D	D	H	H	D	D	D	D	D	H	D	D	D	D	D	D	D	D	D	D	D	D	H	0.206894	0.0758053	0.583543	9.01007
2	268.54	C2M32	62.716	4	H	D	D	D	D	D	H	D	D	D	D	D	H	D	H	H	D	H	H	D	D	H	D	D	D	D	D	D	D	D	D	D	D	H	H	0	0	2.16545	21.9856
2	273.629	IMP	5.089	0	H	D	D	D	D	D	H	D	D	D	D	D	H	D	H	H	D	H	H	D	D	H	D	D	D	D	D	D	D	D	D	D	D	H	H	0	0	0.383945	21.9856
2	302.331	SERP1	28.702	0	H	D	D	D	D	D	H	D	D	D	D	D	H	D	H	H	D	H	H	D	D	H	D	D	D	D	D	D	D	D	D	D	D	H	H	0	0	2204	21.9856
2	302.336	C2M33	0.005	0	H	D	D	D	D	D	H	D	D	D	D	D	H	D	H	H	D	H	H	D	D	H	D	D	D	D	D	D	D	D	D	D	D	H	H	0	0	3.34954	21.9856
2	305.626	SERP2	3.29	0	H	D	D	D	D	D	H	D	D	D	D	D	H	D	H	H	D	H	H	D	D	H	D	D	D	D	D	D	D	D	D	D	D	H	H	0	0	1.44657	21.9856
2	313.244	C2M34	7.618	0	H	D	D	D	D	D	H	D	D	D	D	D	H	D	H	H	D	H	H	D	D	H	D	D	D	D	D	D	D	D	D	D	D	H	H	0	0	1.64061	21.9856
2	319.961	C2M29	6.717	0	H	D	D	D	D	D	H	D	D	D	D	D	H	D	H	H	D	H	H	D	D	H	D	D	D	D	D	D	D	D	D	D	D	H	H	0	0	0.477221	21.9856
2	343.053	C2M28	23.092	0	H	D	D	D	D	D	H	D	D	D	D	D	H	D	H	H	D	H	H	D	D	H	D	D	D	D	D	D	D	D	D	D	D	H	H	0.0793983	0.00396091	0.463409	21.9856
2	380.107	C2M27	37.054	1	H	D	D	D	D	D	H	D	D	D	D	D	H	D	H	H	D	H	H	D	D	H	D	D	D	D	D	D	D	D	D	D	H	H	H	0	0	0.46159	24.9277
2	403.981	B7M51	23.874	0	H	D	D	D	D	D	H	D	D	D	D	D	H	D	H	H	D	H	H	D	D	H	D	D	D	D	D	D	D	D	D	D	H	H	H	0	0	1.42175	24.9277
2	411.732	C2M26	7.751	0	H	D	D	D	D	D	H	D	D	D	D	D	H	D	H	H	D	H	H	D	D	H	D	D	D	D	D	D	D	D	D	D	H	H	H	0.0922496	0.00460202	0.538415	24.9277
2	443.624	C2M25	31.892	1	H	D	D	D	D	D	H	D	D	D	D	D	H	D	D	H	D	H	H	D	D	H	D	D	D	D	D	D	D	D	D	D	H	H	H	0.206777	0.0103154	1.20686	27.8697
2	442.934..451.751	centromere
2	457.852	C2M11	14.228	1	H	D	D	D	D	D	H	D	D	D	H	D	H	D	D	H	D	H	H	D	D	H	D	D	D	D	D	D	D	D	D	D	H	H	H	0	0	0.499977	30.8117
2	479.893	C2M12	22.041	0	H	D	D	D	D	D	H	D	D	D	H	D	H	D	D	H	D	H	H	D	D	H	D	D	D	D	D	D	D	D	D	D	H	H	H	0	0	0.399478	30.8117
2	507.479	B5M131	27.586	0	H	D	D	D	D	D	H	D	D	D	H	D	H	D	D	H	D	H	H	D	D	H	D	D	D	D	D	D	D	D	D	D	H	H	H	1.54681	0.0771648	9.02794	30.8117
2	509.381	C2M13	1.902	1	H	D	D	D	D	D	H	D	D	D	H	D	H	D	D	H	D	D	H	D	D	H	D	D	D	D	D	D	D	D	D	D	H	H	H	0	0	0.115604	33.7537
2	604.706	C2M16	95.325	0	H	D	D	D	D	D	H	D	D	D	H	D	H	D	D	H	D	D	H	D	D	H	D	D	D	D	D	D	D	D	D	D	H	H	H	0.217516	0.0575998	0.834211	33.7537
2	632.603	C2M17	27.897	2	H	D	D	D	D	D	H	D	D	D	H	D	H	D	D	H	D	H	H	D	D	D	D	D	D	D	D	D	D	D	D	D	H	H	H	1.69667	0.084641	9.90262	39.8218
2	634.337	C2M1	1.734	1	H	D	D	D	D	D	H	D	D	D	H	D	H	D	D	D	D	H	H	D	D	D	D	D	D	D	D	D	D	D	D	D	H	H	H	0	0	1.39335	42.7638
2	642.246	C4M76	7.909	0	H	D	D	D	D	D	H	D	D	D	H	D	H	D	D	D	D	H	H	D	D	D	D	D	D	D	D	D	D	D	D	D	H	H	H	0	0	0.417218	42.7638
2	668.659	C2M2	26.413	0	H	D	D	D	D	D	H	D	D	D	H	D	H	D	D	D	D	H	H	D	D	D	D	D	D	D	D	D	D	D	D	D	H	H	H	0	0	0.45909	42.7638
2	692.663	C4M5	24.004	0	H	D	D	D	D	D	H	D	D	D	H	D	H	D	D	D	D	H	H	D	D	D	D	D	D	D	D	D	D	D	D	D	H	H	H	0.897232	0.0447598	5.2367	42.7638
2	695.942	C2M3	3.279	1	H	D	D	D	D	D	H	D	D	H	H	D	H	D	D	D	D	H	H	D	D	D	D	D	D	D	D	D	D	D	D	D	H	H	H	0.106882	0.00533196	0.623815	45.7058
2	723.468	C2M4	27.526	1	H	D	D	D	D	D	H	D	D	H	H	D	H	D	D	D	D	H	H	D	D	D	D	D	H	D	D	D	D	D	D	D	H	H	H	0.316171	0.102537	0.997775	48.6478
2	753.207	C2M5	29.739	3	H	D	D	D	D	D	H	D	D	H	H	D	H	D	D	D	D	H	H	D	D	D	H	D	H	D	H	D	D	D	D	D	D	H	H	0.152832	0.00762428	0.892007	58.0505
2	772.457	BM41	19.25	1	H	D	D	D	D	D	H	D	D	H	H	D	H	D	D	D	D	H	H	D	D	D	H	D	H	D	H	D	H	D	D	D	D	H	H	0	0	2.78775	60.9925
2	776.41	C2M6	3.953	0	H	D	D	D	D	D	H	D	D	H	H	D	H	D	D	D	D	H	H	D	D	D	H	D	H	D	H	D	H	D	D	D	D	H	H	0	0	0.289223	60.9925
2	814.512	C2M7	38.102	0	H	D	D	D	D	D	H	D	D	H	H	D	H	D	D	D	D	H	H	D	D	D	H	D	H	D	H	D	H	D	D	D	D	H	H	0	0	0	60.9925
3	87.492	C3M63	0	0	H	H	D	D	H	H	D	H	H	H	H	H	H	H	H	D	H	D	H	D	D	H	D	D	D	H	H	H	D	H	D	H	H	H	D	0	0	0.319791	0
3	121.952	C3M20	34.46	0	H	H	D	D	H	H	D	H	H	H	H	H	H	H	H	D	H	D	H	D	D	H	D	D	D	H	H	H	D	H	D	H	H	H	D	0	0	0.407559	0
3	148.991	C3M29	27.039	0	H	H	D	D	H	H	D	H	H	H	H	H	H	H	H	D	H	D	H	D	D	H	D	D	D	H	H	H	D	H	D	H	H	H	D	0	0	0.354717	0
3	180.058	C3M73	31.067	0	H	H	D	D	H	H	D	H	H	H	H	H	H	H	H	D	H	D	H	D	D	H	D	D	D	H	H	H	D	H	D	H	H	H	D	0.0698172	0.00348294	0.407488	0
3	222.197	C3M27	42.139	1	H	H	D	D	H	H	D	H	H	H	H	H	H	H	H	D	H	D	H	D	D	H	D	D	D	H	H	H	D	H	D	H	H	H	H	0	0	1.10145	2.94203
3	232.202	C3M62	10.005	0	H	H	D	D	H	H	D	H	H	H	H	H	H	H	H	D	H	D	H	D	D	H	D	D	D	H	H	H	D	H	D	H	H	H	H	0.119784	0.0317198	0.459394	2.94203
3	282.86	C3M72	50.658	2	H	H	D	D	H	H	D	H	H	H	H	H	H	H	H	D	H	D	H	D	D	D	D	D	D	H	H	H	H	H	D	H	H	H	H	0	0	1.10676	9.01007
3	292.817	Pf2541	9.957	0	H	H	D	D	H	H	D	H	H	H	H	H	H	H	H	D	H	D	H	D	D	D	D	D	D	H	H	H	H	H	D	H	H	H	H	0	0	1.86843	9.01007
3	298.715	C4M6	5.898	0	H	H	D	D	H	H	D	H	H	H	H	H	H	H	H	D	H	D	H	D	D	D	D	D	D	H	H	H	H	H	D	H	H	H	H	0	0	50.5504	9.01007
3	298.933	C3M60	0.218	0	H	H	D	D	H	H	D	H	H	H	H	H	H	H	H	D	H	D	H	D	D	D	D	D	D	H	H	H	H	H	D	H	H	H	H	0	0	0.550889	9.01007
3	318.937	C3M31	20.004	0	H	H	D	D	H	H	D	H	H	H	H	H	H	H	H	D	H	D	H	D	D	D	D	D	D	H	H	H	H	H	D	H	H	H	H	0	0	0.64467	9.01007
3	336.031	C3M40	17.094	0	H	H	D	D	H	H	D	H	H	H	H	H	H	H	H	D	H	D	H	D	D	D	D	D	D	H	H	H	H	H	D	H	H	H	H	0.539909	0.142972	2.07065	9.01007
3	347.27	C3M85	11.239	2	H	H	D	D	H	H	D	H	H	H	H	H	H	H	H	H	H	D	H	D	H	D	D	D	D	H	H	H	H	H	D	H	H	H	H	1.13242	0.0564925	6.60937	15.0781
3	349.868	C3M86	2.598	1	H	H	D	D	H	H	D	H	H	H	H	H	H	H	H	H	H	D	H	D	H	D	D	D	D	H	H	H	H	H	H	H	H	H	H	0.216947	0.0108228	1.26621	18.0201
3	363.429	C3M88	13.561	1	H	H	D	D	H	H	D	H	H	H	H	H	H	H	H	H	H	H	H	D	H	D	D	D	D	H	H	H	H	H	H	H	H	H	H	0.272233	0.0135808	1.58889	20.9622
3	374.236	B7M117	10.807	1	H	H	D	D	H	H	D	H	H	H	H	H	H	H	H	H	H	H	H	D	H	D	D	D	H	H	H	H	H	H	H	H	H	H	H	0.299656	0.0149488	1.74894	23.9042
3	384.054	C3M69	9.818	1	H	H	D	D	H	H	D	H	H	H	H	H	H	H	H	H	H	H	H	D	H	D	D	D	H	H	H	H	H	H	H	H	D	H	H	0	0	1.37715	26.8462
3	392.056	C3M42	8.002	0	H	H	D	D	H	H	D	H	H	H	H	H	H	H	H	H	H	H	H	D	H	D	D	D	H	H	H	H	H	H	H	H	D	H	H	0.102221	0.00509946	0.596614	26.8462
3	420.837	C3M52	28.781	1	H	H	D	D	H	H	D	D	H	H	H	H	H	H	H	H	H	H	H	D	H	D	D	D	H	H	H	H	H	H	H	H	D	H	H	0	0	1.22977	29.7882
3	429.798	C3M39	8.961	0	H	H	D	D	H	H	D	D	H	H	H	H	H	H	H	H	H	H	H	D	H	D	D	D	H	H	H	H	H	H	H	H	D	H	H	0	0	1.06074	29.7882
3	440.187	TA101	10.389	0	H	H	D	D	H	H	D	D	H	H	H	H	H	H	H	H	H	H	H	D	H	D	D	D	H	H	H	H	H	H	H	H	D	H	H	0	0	1.26087	29.7882
3	448.927	C4M9	8.74	0	H	H	D	D	H	H	D	D	H	H	H	H	H	H	H	H	H	H	H	D	H	D	D	D	H	H	H	H	H	H	H	H	D	H	H	0	0	7.16049	29.7882
3	450.466	C3M56	1.539	0	H	H	D	D	H	H	D	D	H	H	H	H	H	H	H	H	H	H	H	D	H	D	D	D	H	H	H	H	H	H	H	H	D	H	H	0.231023	0.0611765	0.886012	29.7882
3	476.732	C3M64	26.266	2	H	H	D	D	H	H	D	H	H	H	H	H	H	H	H	H	H	D	H	D	H	D	D	D	H	H	H	H	H	H	H	H	D	H	H	0	0	0.6976	35.8563
3	492.529	C3M74	15.797	0	H	H	D	D	H	H	D	H	H	H	H	H	H	H	H	H	H	D	H	D	H	D	D	D	H	H	H	H	H	H	H	H	D	H	H	0	0	1.11878	35.8563
3	502.379	C3M33	9.85	0	H	H	D	D	H	H	D	H	H	H	H	H	H	H	H	H	H	D	H	D	H	D	D	D	H	H	H	H	H	H	H	H	D	H	H	0.316439	0.0837955	1.2136	35.8563
3	521.555	C3M75	19.176	2	H	H	D	D	H	H	D	H	H	H	H	H	H	H	H	H	D	D	H	D	H	H	D	D	H	H	H	H	H	H	H	H	D	H	H	0	0	3.02332	41.9243
3	525.2	C3M81	3.645	0	H	H	D	D	H	H	D	H	H	H	H	H	H	H	H	H	D	D	H	D	H	H	D	D	H	H	H	H	H	H	H	H	D	H	H	0	0	4.32156	41.9243
3	527.75	BM12	2.55	0	H	H	D	D	H	H	D	H	H	H	H	H	H	H	H	H	D	D	H	D	H	H	D	D	H	H	H	H	H	H	H	H	D	H	H	0	0	3.12801	41.9243
3	531.273	C3M3	3.523	0	H	H	D	D	H	H	D	H	H	H	H	H	H	H	H	H	D	D	H	D	H	H	D	D	H	H	H	H	H	H	H	H	D	H	H	0.117315	0.00585244	0.684709	41.9243
3	556.351	C3M79	25.078	1	H	H	D	D	H	H	D	H	H	H	H	H	D	H	H	H	D	D	H	D	H	H	D	D	H	H	H	H	H	H	H	H	D	H	H	0.311358	0.0155326	1.81724	44.8663
3	565.8	C3M70	9.449	1	H	H	D	D	H	H	D	H	H	H	H	H	D	H	H	H	D	D	H	D	H	H	H	D	H	H	H	H	H	H	H	H	D	H	H	0	0	1.18012	47.8084
3	575.138	C3M55	9.338	0	H	H	D	D	H	H	D	H	H	H	H	H	D	H	H	H	D	D	H	D	H	H	H	D	H	H	H	H	H	H	H	H	D	H	H	0	0	1.85709	47.8084
3	581.072	C3M4	5.934	0	H	H	D	D	H	H	D	H	H	H	H	H	D	H	H	H	D	D	H	D	H	H	H	D	H	H	H	H	H	H	H	H	D	H	H	0	0	1.95702	47.8084
3	586.703	C3M61	5.631	0	H	H	D	D	H	H	D	H	H	H	H	H	D	H	H	H	D	D	H	D	H	H	H	D	H	H	H	H	H	H	H	H	D	H	H	0	0	0.197484	47.8084
3	589.224..601.273	centromere
3	642.505	C3M2	55.802	0	H	H	D	D	H	H	D	H	H	H	H	H	D	H	H	H	D	D	H	D	H	H	H	D	H	H	H	H	H	H	H	H	D	H	H	0.150943	0.00753001	0.880978	47.8084
3	661.996	C3M17	19.491	1	D	H	D	D	H	H	D	H	H	H	H	H	D	H	H	H	D	D	H	D	H	H	H	D	H	H	H	H	H	H	H	H	D	H	H	0	0	1.15695	50.7504
3	671.521	C3M8	9.525	0	D	H	D	D	H	H	D	H	H	H	H	H	D	H	H	H	D	D	H	D	H	H	H	D	H	H	H	H	H	H	H	H	D	H	H	0.0634344	0.00316452	0.370235	50.7504
3	717.9	C3M12	46.379	1	D	H	D	D	H	H	D	H	H	H	H	H	D	H	H	H	D	D	H	D	H	D	H	D	H	H	H	H	H	H	H	H	D	H	H	0.407306	0.107858	1.56209	53.6924
3	732.798	C4M79	14.898	2	D	H	D	D	H	H	D	H	D	H	H	H	D	D	H	H	D	D	H	D	H	D	H	D	H	H	H	H	H	H	H	H	D	H	H	0	0	282.564	59.7605
3	732.837	C3M1	0.039	0	D	H	D	D	H	H	D	H	D	H	H	H	D	D	H	H	D	D	H	D	H	D	H	D	H	H	H	H	H	H	H	H	D	H	H	0	0	0.763369	59.7605
3	747.273	POLY2	14.436	0	D	H	D	D	H	H	D	H	D	H	H	H	D	D	H	H	D	D	H	D	H	D	H	D	H	H	H	H	H	H	H	H	D	H	H	0	0	1.47326	59.7605
3	754.753	TA99	7.48	0	D	H	D	D	H	H	D	H	D	H	H	H	D	D	H	H	D	D	H	D	H	D	H	D	H	H	H	H	H	H	H	H	D	H	H	0	0	8.34848	59.7605
3	756.073	C3M7	1.32	0	D	H	D	D	H	H	D	H	D	H	H	H	D	D	H	H	D	D	H	D	H	D	H	D	H	H	H	H	H	H	H	H	D	H	H	0	0	2.43859	59.7605
3	760.592	C3M15	4.519	0	D	H	D	D	H	H	D	H	D	H	H	H	D	D	H	H	D	D	H	D	H	D	H	D	H	H	H	H	H	H	H	H	D	H	H	0	0	4.22546	59.7605
3	763.2	B5M101	2.608	0	D	H	D	D	H	H	D	H	D	H	H	H	D	D	H	H	D	D	H	D	H	D	H	D	H	H	H	H	H	H	H	H	D	H	H	0	0	10.6371	59.7605
3	764.236	C3M26	1.036	0	D	H	D	D	H	H	D	H	D	H	H	H	D	D	H	H	D	D	H	D	H	D	H	D	H	H	H	H	H	H	H	H	D	H	H	0	0	0.718242	59.7605
3	779.579	C3M58	15.343	0	D	H	D	D	H	H	D	H	D	H	H	H	D	D	H	H	D	D	H	D	H	D	H	D	H	H	H	H	H	H	H	H	D	H	H	0	0	0.536226	59.7605
3	800.13	C3M67	20.551	0	D	H	D	D	H	H	D	H	D	H	H	H	D	D	H	H	D	D	H	D	H	D	H	D	H	H	H	H	H	H	H	H	D	H	H	0	0	1.98415	59.7605
3	805.684	C3M11	5.554	0	D	H	D	D	H	H	D	H	D	H	H	H	D	D	H	H	D	D	H	D	H	D	H	D	H	H	H	H	H	H	H	H	D	H	H	0	0	0.387768	59.7605
3	834.103	C3M71	28.419	0	D	H	D	D	H	H	D	H	D	H	H	H	D	D	H	H	D	D	H	D	H	D	H	D	H	H	H	H	H	H	H	H	D	H	H	0	0	3.11036	59.7605
3	837.646	C3M46	3.543	0	D	H	D	D	H	H	D	H	D	H	H	H	D	D	H	H	D	D	H	D	H	D	H	D	H	H	H	H	H	H	H	H	D	H	H	0	0	2.37705	59.7605
3	842.282	C3M48	4.636	0	D	H	D	D	H	H	D	H	D	H	H	H	D	D	H	H	D	D	H	D	H	D	H	D	H	H	H	H	H	H	H	H	D	H	H	0.09795	0.00488639	0.571685	59.7605
3	872.318	C3M47	30.036	1	D	H	D	D	H	H	D	H	D	H	H	H	D	D	D	H	D	D	H	D	H	D	H	D	H	H	H	H	H	H	H	H	D	H	H	0.255874	0.0829826	0.80749	62.7025
3	909.065	C3M54	36.747	3	D	H	D	D	H	H	D	H	D	H	H	H	H	H	D	H	D	D	H	D	H	D	H	D	H	H	H	H	H	H	D	H	D	H	H	0.338125	0.0168679	1.97347	72.1051
3	917.766	C3M43	8.701	1	D	H	D	D	H	H	D	H	D	D	H	H	H	H	D	H	D	D	H	D	H	D	H	D	H	H	H	H	H	H	D	H	D	H	H	0.14925	0.00744559	0.871101	75.0471
3	937.478	C3M45	19.712	1	D	H	D	D	H	H	D	H	D	D	H	H	H	H	D	H	D	D	H	D	H	D	H	D	H	H	H	H	H	H	D	H	H	H	H	0	0	1.61465	77.9892
3	944.303	C3M38	6.825	0	D	H	D	D	H	H	D	H	D	D	H	H	H	H	D	H	D	D	H	D	H	D	H	D	H	H	H	H	H	H	D	H	H	H	H	0	0	0.288489	77.9892
3	982.502	C3M14	38.199	0	D	H	D	D	H	H	D	H	D	D	H	H	H	H	D	H	D	D	H	D	H	D	H	D	H	H	H	H	H	H	D	H	H	H	H	0	0	0	77.9892
4	108.982	C4M62	0	0	D	D	H	H	H	H	D	H	D	D	D	D	H	D	D	D	D	D	D	D	H	H	D	H	H	D	D	D	H	D	D	H	H	H	D	0.129223	0.0064465	0.754212	0
4	131.749	C4M82	22.767	1	D	D	H	H	H	H	D	H	D	D	D	H	H	D	D	D	D	D	D	D	H	H	D	H	H	D	D	D	H	D	D	H	H	H	D	0	0	1574.28	2.94203
4	131.756	C4M11	0.007	0	D	D	H	H	H	H	D	H	D	D	D	H	H	D	D	D	D	D	D	D	H	H	D	H	H	D	D	D	H	D	D	H	H	H	D	0.0843567	0.00420827	0.492348	2.94203
4	166.632	C4M32	34.876	1	D	D	H	H	H	D	D	H	D	D	D	H	H	D	D	D	D	D	D	D	H	H	D	H	H	D	D	D	H	D	D	H	H	H	D	0	0	0.86013	5.88405
4	179.444	XB8M31	12.812	0	D	D	H	H	H	D	D	H	D	D	D	H	H	D	D	D	D	D	D	D	H	H	D	H	H	D	D	D	H	D	D	H	H	H	D	0	0	0.928625	5.88405
4	191.311	C4M8	11.867	0	D	D	H	H	H	D	D	H	D	D	D	H	H	D	D	D	D	D	D	D	H	H	D	H	H	D	D	D	H	D	D	H	H	H	D	0.141125	0.00704022	0.823674	5.88405
4	212.158	TA79	20.847	1	D	D	H	H	H	D	D	H	D	D	D	H	H	D	D	D	D	H	D	D	H	H	D	H	H	D	D	D	H	D	D	H	H	H	D	0	0	0.146194	8.82608
4	287.537	C4M35	75.379	0	D	D	H	H	H	D	D	H	D	D	D	H	H	D	D	D	D	H	D	D	H	H	D	H	H	D	D	D	H	D	D	H	H	H	D	0.273881	0.013663	1.5985	8.82608
4	298.279	Pf9605	10.742	1	D	D	H	H	H	D	D	H	D	D	D	H	H	D	D	D	D	H	D	D	H	H	D	H	H	D	D	D	H	H	D	H	H	H	D	0.334752	0.0886447	1.28383	11.7681
4	316.406	C4M47	18.127	2	D	D	H	H	H	D	D	D	D	D	D	H	H	D	D	D	D	H	D	D	H	H	D	H	H	D	D	D	H	H	D	D	H	H	D	0.14843	0.00740464	0.86631	17.8361
4	336.227	SSP	19.821	1	D	D	H	H	H	D	D	D	D	D	D	H	H	D	H	D	D	H	D	D	H	H	D	H	H	D	D	D	H	H	D	D	H	H	D	0	0	2.47251	20.7782
4	340.684	C4M64	4.457	0	D	D	H	H	H	D	D	D	D	D	D	H	H	D	H	D	D	H	D	D	H	H	D	H	H	D	D	D	H	H	D	D	H	H	D	0	0	0.765383	20.7782
4	355.082	C4M31	14.398	0	D	D	H	H	H	D	D	D	D	D	D	H	H	D	H	D	D	H	D	D	H	H	D	H	H	D	D	D	H	H	D	D	H	H	D	0	0	2.64268	20.7782
4	359.252	C4M50	4.17	0	D	D	H	H	H	D	D	D	D	D	D	H	H	D	H	D	D	H	D	D	H	H	D	H	H	D	D	D	H	H	D	D	H	H	D	0	0	0.91795	20.7782
4	371.257	C4M49	12.005	0	D	D	H	H	H	D	D	D	D	D	D	H	H	D	H	D	D	H	D	D	H	H	D	H	H	D	D	D	H	H	D	D	H	H	D	0.235159	0.0622718	0.901875	20.7782
4	397.061	C4M67	25.804	2	H	D	H	H	H	D	D	H	D	D	D	H	H	D	H	D	D	H	D	D	H	H	D	H	H	D	D	D	H	H	D	D	H	H	D	0	0	0.75843	26.8462
4	411.591	C4M17	14.53	0	H	D	H	H	H	D	D	H	D	D	D	H	H	D	H	D	D	H	D	D	H	H	D	H	H	D	D	D	H	H	D	D	H	H	D	0	0	0.172608	26.8462
4	475.435	C4M48	63.844	0	H	D	H	H	H	D	D	H	D	D	D	H	H	D	H	D	D	H	D	D	H	H	D	H	H	D	D	D	H	H	D	D	H	H	D	0	0	1.55102	26.8462
4	482.54	C4M36	7.105	0	H	D	H	H	H	D	D	H	D	D	D	H	H	D	H	D	D	H	D	D	H	H	D	H	H	D	D	D	H	H	D	D	H	H	D	0	0	0.617955	26.8462
4	500.373	C4M29	17.833	0	H	D	H	H	H	D	D	H	D	D	D	H	H	D	H	D	D	H	D	D	H	H	D	H	H	D	D	D	H	H	D	D	H	H	D	0	0	0.284335	26.8462
4	539.13	POLYa	38.757	0	H	D	H	H	H	D	D	H	D	D	D	H	H	D	H	D	D	H	D	D	H	H	D	H	H	D	D	D	H	H	D	D	H	H	D	0	0	0.125852	26.8462
4	626.693	C4M78	87.563	0	H	D	H	H	H	D	D	H	D	D	D	H	H	D	H	D	D	H	D	D	H	H	D	H	H	D	D	D	H	H	D	D	H	H	D	0.152978	0.0405098	0.586699	26.8462
4	645.886..654.372	centromere
4	666.359	C4M39	39.666	2	H	D	H	H	H	D	D	H	D	D	D	H	H	D	H	H	D	H	D	H	H	H	D	H	H	D	D	D	H	H	D	D	H	H	D	0.195089	0.0516609	0.748199	32.9143
4	697.463	C4M40	31.104	2	H	D	H	H	H	D	D	H	D	D	D	H	H	D	H	H	D	D	D	H	H	H	D	H	H	D	D	D	H	H	D	D	D	H	D	0	0	1.54169	38.9823
4	704.611	C4M51	7.148	0	H	D	H	H	H	D	D	H	D	D	D	H	H	D	H	H	D	D	D	H	H	H	D	H	H	D	D	D	H	H	D	D	D	H	D	0	0	0.939871	38.9823
4	716.336	C4M41	11.725	0	H	D	H	H	H	D	D	H	D	D	D	H	H	D	H	H	D	D	D	H	H	H	D	H	H	D	D	D	H	H	D	D	D	H	D	0.133631	0.0066664	0.779939	38.9823
4	738.352	C4M19	22.016	1	H	D	H	H	H	D	D	H	D	H	D	H	H	D	H	H	D	D	D	H	H	H	D	H	H	D	D	D	H	H	D	D	D	H	D	0.176465	0.00880323	1.02994	41.9243
4	755.024	DHFR	16.672	1	H	D	H	H	H	D	D	H	D	H	D	H	H	D	H	H	D	D	D	H	D	H	D	H	H	D	D	D	H	H	D	D	D	H	D	0	0	0.559305	44.8663
4	774.727	C4M69	19.703	0	H	D	H	H	H	D	D	H	D	H	D	H	H	D	H	H	D	D	D	H	D	H	D	H	H	D	D	D	H	H	D	D	D	H	D	0.237203	0.0118332	1.38443	44.8663
4	787.13	C4M71	12.403	1	H	D	H	H	H	D	D	H	D	H	D	H	H	D	H	H	D	D	D	H	D	H	D	H	H	D	D	D	H	H	D	D	H	H	D	0	0	1.15163	47.8084
4	796.699	C3M35	9.569	0	H	D	H	H	H	D	D	H	D	H	D	H	H	D	H	H	D	D	D	H	D	H	D	H	H	D	D	D	H	H	D	D	H	H	D	0	0	1.18865	47.8084
4	805.97	C4M28	9.271	0	H	D	H	H	H	D	D	H	D	H	D	H	H	D	H	H	D	D	D	H	D	H	D	H	H	D	D	D	H	H	D	D	H	H	D	0.135446	0.00675694	0.790532	47.8084
4	827.691	TA69	21.721	1	H	D	H	H	H	D	D	H	D	H	D	H	H	D	H	H	D	D	D	H	D	H	D	D	H	D	D	D	H	H	D	D	H	H	D	0	0	0.468856	50.7504
4	851.195	C4M23	23.504	0	H	D	H	H	H	D	D	H	D	H	D	H	H	D	H	H	D	D	D	H	D	H	D	D	H	D	D	D	H	H	D	D	H	H	D	0	0	0.948201	50.7504
4	862.817	C4M21	11.622	0	H	D	H	H	H	D	D	H	D	H	D	H	H	D	H	H	D	D	D	H	D	H	D	D	H	D	D	D	H	H	D	D	H	H	D	0.958768	0.253889	3.67704	50.7504
4	869.146	C4M81	6.329	2	H	D	H	H	H	D	D	H	D	H	D	H	H	D	H	H	D	D	D	D	D	H	D	D	H	H	D	D	H	H	D	D	H	H	D	0	0	1.26681	56.8184
4	877.845	C4M24	8.699	0	H	D	H	H	H	D	D	H	D	H	D	H	H	D	H	H	D	D	D	D	D	H	D	D	H	H	D	D	H	H	D	D	H	H	D	0	0	3673.33	56.8184
4	877.848	C4M15	0.003	0	H	D	H	H	H	D	D	H	D	H	D	H	H	D	H	H	D	D	D	D	D	H	D	D	H	H	D	D	H	H	D	D	H	H	D	0.272501	0.0721601	1.04509	56.8184
4	900.116	C4M7	22.268	2	D	D	H	H	H	D	D	H	D	H	D	H	H	D	H	H	H	D	D	D	D	H	D	D	H	H	D	D	H	H	D	D	H	H	D	0	0	3.20908	62.8865
4	903.55	C4M61	3.434	0	D	D	H	H	H	D	D	H	D	H	D	H	H	D	H	H	H	D	D	D	D	H	D	D	H	H	D	D	H	H	D	D	H	H	D	0.493016	0.130554	1.8908	62.8865
4	915.858	C4M10	12.308	2	D	D	H	H	H	D	D	H	D	H	D	H	H	D	D	H	H	D	D	D	D	H	D	D	H	H	D	D	H	H	D	H	H	H	D	0.265742	0.0132569	1.551	68.9545
4	926.929	TA114	11.071	1	D	D	H	H	H	D	D	H	D	H	D	H	H	D	D	H	H	D	D	D	H	H	D	D	H	H	D	D	H	H	D	H	H	H	D	0	0	4.44534	71.8965
4	929.408	TA35	2.479	0	D	D	H	H	H	D	D	H	D	H	D	H	H	D	D	H	H	D	D	D	H	H	D	D	H	H	D	D	H	H	D	H	H	H	D	0.0394114	0.0019661	0.230025	71.8965
4	1004.06	C4M26	74.649	1	D	D	H	H	H	D	D	H	D	H	D	H	H	D	D	H	H	D	D	D	H	H	D	D	H	H	D	D	D	H	D	H	H	H	D	0	0	4.7094	74.8386
4	1006.4	B5M5	2.34	0	D	D	H	H	H	D	D	H	D	H	D	H	H	D	D	H	H	D	D	D	H	H	D	D	H	H	D	D	D	H	D	H	H	H	D	0	0	2.20312	74.8386
4	1011.4	B5M109	5.002	0	D	D	H	H	H	D	D	H	D	H	D	H	H	D	D	H	H	D	D	D	H	H	D	D	H	H	D	D	D	H	D	H	H	H	D	0	0	0.935245	74.8386
4	1023.18	B5M120	11.783	0	D	D	H	H	H	D	D	H	D	H	D	H	H	D	D	H	H	D	D	D	H	H	D	D	H	H	D	D	D	H	D	H	H	H	D	0.0864285	0.00431162	0.50444	74.8386
4	1057.22	B5M51	34.04	1	D	D	H	D	H	D	D	H	D	H	D	H	H	D	D	H	H	D	D	D	H	H	D	D	H	H	D	D	D	H	D	H	H	H	D	0.115537	0.00576372	0.67433	77.7806
4	1082.69	C4M37	25.464	1	D	D	H	D	H	D	D	H	D	H	D	H	H	D	D	H	H	D	D	D	H	H	D	D	H	H	H	D	D	H	D	H	H	H	D	0	0	2.74197	80.7226
4	1086.7	C4M30	4.019	0	D	D	H	D	H	D	D	H	D	H	D	H	H	D	D	H	H	D	D	D	H	H	D	D	H	H	H	D	D	H	D	H	H	H	D	0.0825415	0.00411771	0.481753	80.7226
4	1122.35	C4M20	35.643	1	D	D	H	D	H	D	D	H	D	H	D	H	H	D	D	H	H	D	H	D	H	H	D	D	H	H	H	D	D	H	D	H	H	H	D	0	0	0	83.6646
5	141.049	B5M58	0	0	D	H	D	D	D	D	D	D	D	H	H	H	D	D	H	D	H	H	H	D	H	H	D	H	H	D	H	D	H	D	H	H	H	H	D	0	0	0.429244	0
5	166.722	BM116	25.673	0	D	H	D	D	D	D	D	D	D	H	H	H	D	D	H	D	H	H	H	D	H	H	D	H	H	D	H	D	H	D	H	H	H	H	D	0.102364	0.0271068	0.392584	0
5	226.001	C5M29	59.279	2	D	H	D	D	D	D	H	D	D	H	H	H	D	D	H	D	D	H	H	D	H	H	D	H	H	D	H	D	H	D	H	H	H	H	D	0	0	1.71277	6.06804
5	232.435	B5M96	6.434	0	D	H	D	D	D	D	H	D	D	H	H	H	D	D	H	D	D	H	H	D	H	H	D	H	H	D	H	D	H	D	H	H	H	H	D	0	0	1.83483	6.06804
5	238.441	C3M41	6.006	0	D	H	D	D	D	D	H	D	D	H	H	H	D	D	H	D	D	H	H	D	H	H	D	H	H	D	H	D	H	D	H	H	H	H	D	0	0	0.814546	6.06804
5	251.97	C5M14	13.529	0	D	H	D	D	D	D	H	D	D	H	H	H	D	D	H	D	D	H	H	D	H	H	D	H	H	D	H	D	H	D	H	H	H	H	D	0	0	27.0098	6.06804
5	252.378	C5M15	0.408	0	D	H	D	D	D	D	H	D	D	H	H	H	D	D	H	D	D	H	H	D	H	H	D	H	H	D	H	D	H	D	H	H	H	H	D	0.721956	0.191179	2.76883	6.06804
5	260.783	TBP	8.405	2	D	D	D	D	D	D	H	D	D	H	H	H	D	D	H	D	D	H	H	H	H	H	D	H	H	D	H	D	H	D	H	H	H	H	D	0.215745	0.0699684	0.680851	12.1361
5	304.365	B8M7	43.582	3	D	D	H	D	D	D	H	D	D	H	H	D	D	D	H	D	D	H	H	H	H	H	D	H	H	D	H	D	D	D	H	H	H	H	D	0	0	0.919252	21.5387
5	316.353	C5M2	11.988	0	D	D	H	D	D	D	H	D	D	H	H	D	D	D	H	D	D	H	H	H	H	H	D	H	H	D	H	D	D	D	H	H	H	H	D	0	0	1.16824	21.5387
5	325.786	TA42	9.433	0	D	D	H	D	D	D	H	D	D	H	H	D	D	D	H	D	D	H	H	H	H	H	D	H	H	D	H	D	D	D	H	H	H	H	D	0.0991984	0.00494866	0.578972	21.5387
5	355.444	C5M10	29.658	1	D	H	H	D	D	D	H	D	D	H	H	D	D	D	H	D	D	H	H	H	H	H	D	H	H	D	H	D	D	D	H	H	H	H	D	0	0	0.652804	24.4807
5	372.325	TA51	16.881	0	D	H	H	D	D	D	H	D	D	H	H	D	D	D	H	D	D	H	H	H	H	H	D	H	H	D	H	D	D	D	H	H	H	H	D	0	0	0.660829	24.4807
5	389.001	POLY1	16.676	0	D	H	H	D	D	D	H	D	D	H	H	D	D	D	H	D	D	H	H	H	H	H	D	H	H	D	H	D	D	D	H	H	H	H	D	0.292681	0.0146008	1.70823	24.4807
5	399.053	C5M7	10.052	1	D	H	H	D	D	D	H	D	D	H	H	H	D	D	H	D	D	H	H	H	H	H	D	H	H	D	H	D	D	D	H	H	H	H	D	0	0	9.95482	27.4227
5	400.16	C5M8	1.107	0	D	H	H	D	D	D	H	D	D	H	H	H	D	D	H	D	D	H	H	H	H	H	D	H	H	D	H	D	D	D	H	H	H	H	D	0	0	6.76073	27.4227
5	401.79	C4M72	1.63	0	D	H	H	D	D	D	H	D	D	H	H	H	D	D	H	D	D	H	H	H	H	H	D	H	H	D	H	D	D	D	H	H	H	H	D	0	0	2.723	27.4227
5	405.837	C4M77	4.047	0	D	H	H	D	D	D	H	D	D	H	H	H	D	D	H	D	D	H	H	H	H	H	D	H	H	D	H	D	D	D	H	H	H	H	D	0.0688213	0.0182244	0.263942	27.4227
5	448.5..459.299	centromere
5	494.008	B5M3	88.171	2	D	H	H	D	D	D	H	H	H	H	H	H	D	D	H	D	D	H	H	H	H	H	D	H	H	D	H	D	D	D	H	H	H	H	D	0	0	0.18521	33.4908
5	553.508	C5M13	59.5	0	D	H	H	D	D	D	H	H	H	H	H	H	D	D	H	D	D	H	H	H	H	H	D	H	H	D	H	D	D	D	H	H	H	H	D	0	0	6.5323	33.4908
5	555.195	B5M56	1.687	0	D	H	H	D	D	D	H	H	H	H	H	H	D	D	H	D	D	H	H	H	H	H	D	H	H	D	H	D	D	D	H	H	H	H	D	0.197964	0.0725335	0.558356	33.4908
5	620.74	C5M21	65.545	4	D	H	H	D	D	D	H	H	H	D	H	H	D	D	H	D	H	H	H	D	H	H	D	H	H	D	H	D	D	D	H	H	H	D	D	0.0467738	0.00233338	0.272995	46.4663
5	683.639	C5M12	62.899	1	D	H	H	D	D	D	H	H	H	D	H	H	D	D	H	D	H	H	H	D	H	H	D	H	H	D	D	D	D	D	H	H	H	D	D	1.0312	0.0514432	6.01863	49.4084
5	686.492	C5M3	2.853	1	D	H	H	D	D	D	H	H	H	D	D	H	D	D	H	D	H	H	H	D	H	H	D	H	H	D	D	D	D	D	H	H	H	D	D	0	0	1.70562	52.3504
5	692.953	B9M35	6.461	0	D	H	H	D	D	D	H	H	H	D	D	H	D	D	H	D	H	H	H	D	H	H	D	H	H	D	D	D	D	D	H	H	H	D	D	0.122029	0.0395754	0.385101	52.3504
5	770.005	B5M132	77.052	3	D	H	H	D	H	D	H	H	H	D	D	H	H	D	H	D	H	H	H	D	H	H	D	H	H	D	D	D	D	D	H	H	D	D	D	0.0660966	0.00329733	0.385773	61.753
5	814.516	B8M1	44.511	1	D	H	H	D	H	D	H	H	H	D	D	H	H	D	H	D	H	H	H	D	H	H	D	H	H	H	D	D	D	D	H	H	D	D	D	0	0	1.18916	64.695
5	823.783	B5M106	9.267	0	D	H	H	D	H	D	H	H	H	D	D	H	H	D	H	D	H	H	H	D	H	H	D	H	H	H	D	D	D	D	H	H	D	D	D	0	0	0.65354	64.695
5	840.645	B5M81	16.862	0	D	H	H	D	H	D	H	H	H	D	D	H	H	D	H	D	H	H	H	D	H	H	D	H	H	H	D	D	D	D	H	H	D	D	D	0	0	0.371519	64.695
5	870.307	B5M86	29.662	0	D	H	H	D	H	D	H	H	H	D	D	H	H	D	H	D	H	H	H	D	H	H	D	H	H	H	D	D	D	D	H	H	D	D	D	0.125638	0.0332697	0.481842	64.695
5	918.605	B5M130	48.298	2	D	H	H	H	H	D	H	H	H	D	D	H	D	D	H	D	H	H	H	D	H	H	D	H	H	H	D	D	D	D	H	H	D	D	D	0	0	1.12679	70.7631
5	928.385	C5M4	9.78	0	D	H	H	H	H	D	H	H	H	D	D	H	D	D	H	D	H	H	H	D	H	H	D	H	H	H	D	D	D	D	H	H	D	D	D	0	0	0.350319	70.7631
5	959.842	MDR1	31.457	0	D	H	H	H	H	D	H	H	H	D	D	H	D	D	H	D	H	H	H	D	H	H	D	H	H	H	D	D	D	D	H	H	D	D	D	0.0611508	0.0030506	0.356907	70.7631
5	1007.95	C5M28	48.111	1	D	H	H	H	H	D	H	H	H	D	D	H	D	D	H	D	H	H	H	H	H	H	D	H	H	H	D	D	D	D	H	H	D	D	D	0	0	1.02369	73.7051
5	1018.72	B7M114	10.765	0	D	H	H	H	H	D	H	H	H	D	D	H	D	D	H	D	H	H	H	H	H	H	D	H	H	H	D	D	D	D	H	H	D	D	D	0.598863	0.219422	1.68909	73.7051
5	1040.38	B5M143	21.667	4	D	H	H	H	H	D	H	H	H	D	H	H	D	H	H	D	H	H	H	H	H	H	D	H	D	H	D	H	D	D	H	H	D	D	D	0	0	2.0887	86.6807
5	1045.66	B5M16	5.276	0	D	H	H	H	H	D	H	H	H	D	H	H	D	H	H	D	H	H	H	H	H	H	D	H	D	H	D	H	D	D	H	H	D	D	D	0.131417	0.0426198	0.414726	86.6807
5	1117.21	Pf2802	71.548	3	D	H	H	H	H	D	H	H	H	D	H	H	D	H	H	D	H	H	H	H	H	H	H	H	D	D	D	H	D	D	D	H	D	D	D	0	0	0.326935	96.0833
5	1150.92	B5M139	33.707	0	D	H	H	H	H	D	H	H	H	D	H	H	D	H	H	D	H	H	H	H	H	H	H	H	D	D	D	H	D	D	D	H	D	D	D	0	0	145	96.0833
5	1150.99	B5M83	0.076	0	D	H	H	H	H	D	H	H	H	D	H	H	D	H	H	D	H	H	H	H	H	H	H	H	D	D	D	H	D	D	D	H	D	D	D	0	0	2.19129	96.0833
5	1156.02	C5M24	5.029	0	D	H	H	H	H	D	H	H	H	D	H	H	D	H	H	D	H	H	H	H	H	H	H	H	D	D	D	H	D	D	D	H	D	D	D	0	0	10.2321	96.0833
5	1157.1	B7M66	1.077	0	D	H	H	H	H	D	H	H	H	D	H	H	D	H	H	D	H	H	H	H	H	H	H	H	D	D	D	H	D	D	D	H	D	D	D	0	0	0.570039	96.0833
5	1176.43	C5M19	19.332	0	D	H	H	H	H	D	H	H	H	D	H	H	D	H	H	D	H	H	H	H	H	H	H	H	D	D	D	H	D	D	D	H	D	D	D	0	0	23.1512	96.0833
5	1176.91	C5M23	0.476	0	D	H	H	H	H	D	H	H	H	D	H	H	D	H	H	D	H	H	H	H	H	H	H	H	D	D	D	H	D	D	D	H	D	D	D	0	0	0.306451	96.0833
5	1212.87	B5M94	35.96	0	D	H	H	H	H	D	H	H	H	D	H	H	D	H	H	D	H	H	H	H	H	H	H	H	D	D	D	H	D	D	D	H	D	D	D	0	0	7.30284	96.0833
5	1214.38	TA81	1.509	0	D	H	H	H	H	D	H	H	H	D	H	H	D	H	H	D	H	H	H	H	H	H	H	H	D	D	D	H	D	D	D	H	D	D	D	0	0	0.4848	96.0833
5	1237.11	B5M76	22.731	0	D	H	H	H	H	D	H	H	H	D	H	H	D	H	H	D	H	H	H	H	H	H	H	H	D	D	D	H	D	D	D	H	D	D	D	0.184534	0.00920576	1.07703	96.0833
5	1253.05	TA115	15.943	1	D	H	H	H	H	D	H	H	H	D	H	H	D	H	H	H	H	H	H	H	H	H	H	H	D	D	D	H	D	D	D	H	D	D	D	0	0	0	99.0253
6	163.257	B5M105	0	0	D	H	D	D	D	H	D	D	D	D	D	D	H	H	D	D	H	D	H	D	H	H	D	H	H	D	D	H	H	H	D	H	H	D	H	0.0946992	0.025077	0.363188	0
6	227.334	B5M123	64.077	2	D	H	D	D	D	H	D	D	D	D	D	D	H	H	D	D	H	D	H	D	H	H	D	H	H	D	D	H	H	H	H	D	H	D	H	0.143963	0.00718181	0.84024	6.06804
6	247.77	B5M66	20.436	1	D	H	D	D	D	H	D	D	D	D	D	D	H	H	D	D	H	D	H	D	H	H	D	H	H	D	D	H	H	D	H	D	H	D	H	0	0	4.14597	9.01007
6	250.428	B5M24	2.658	0	D	H	D	D	D	H	D	D	D	D	D	D	H	H	D	D	H	D	H	D	H	H	D	H	H	D	D	H	H	D	H	D	H	D	H	0	0	0.200243	9.01007
6	305.461	B7M83	55.033	0	D	H	D	D	D	H	D	D	D	D	D	D	H	H	D	D	H	D	H	D	H	H	D	H	H	D	D	H	H	D	H	D	H	D	H	0	0	2.28536	9.01007
6	310.283	B5M63	4.822	0	D	H	D	D	D	H	D	D	D	D	D	D	H	H	D	D	H	D	H	D	H	H	D	H	H	D	D	H	H	D	H	D	H	D	H	0	0	1.69122	9.01007
6	316.799	TA24	6.516	0	D	H	D	D	D	H	D	D	D	D	D	D	H	H	D	D	H	D	H	D	H	H	D	H	H	D	D	H	H	D	H	D	H	D	H	0	0	0.604697	9.01007
6	335.023	C6/9M16	18.224	0	D	H	D	D	D	H	D	D	D	D	D	D	H	H	D	D	H	D	H	D	H	H	D	H	H	D	D	H	H	D	H	D	H	D	H	0	0	0.698972	9.01007
6	350.789	B5M53	15.766	0	D	H	D	D	D	H	D	D	D	D	D	D	H	H	D	D	H	D	H	D	H	H	D	H	H	D	D	H	H	D	H	D	H	D	H	0.20603	0.0668177	0.650192	9.01007
6	396.426	B5M36	45.637	3	D	H	H	D	D	H	D	D	D	D	D	D	H	H	D	D	D	D	H	D	H	H	D	H	H	D	D	H	H	D	H	D	H	D	D	0.1933	0.00964307	1.1282	18.4127
6	411.646	B5M144	15.22	1	D	H	H	D	D	H	D	D	D	D	D	D	H	H	D	D	D	D	D	D	H	H	D	H	H	D	D	H	H	D	H	D	H	D	D	0	0	20.9506	21.3547
6	412.172	C6/9M9	0.526	0	D	H	H	D	D	H	D	D	D	D	D	D	H	H	D	D	D	D	D	D	H	H	D	H	H	D	D	H	H	D	H	D	H	D	D	0	0	2.18477	21.3547
6	417.216	B5M19	5.044	0	D	H	H	D	D	H	D	D	D	D	D	D	H	H	D	D	D	D	D	D	H	H	D	H	H	D	D	H	H	D	H	D	H	D	D	0	0	3673.33	21.3547
6	417.219	TA54	0.003	0	D	H	H	D	D	H	D	D	D	D	D	D	H	H	D	D	D	D	D	D	H	H	D	H	H	D	D	H	H	D	H	D	H	D	D	0.161057	0.00803457	0.940009	21.3547
6	435.486	UIDG	18.267	1	D	H	H	D	D	H	D	D	D	D	D	D	H	H	D	D	D	D	D	D	H	H	D	H	H	D	D	H	H	D	H	D	H	D	H	0.0354431	0.00176813	0.206864	24.2967
6	474.145..482.82	centromere
6	518.493	TA1	83.007	1	D	H	H	D	D	H	D	D	D	H	D	D	H	H	D	D	D	D	D	D	H	H	D	H	H	D	D	H	H	D	H	D	H	D	H	0	0	2.72772	27.2388
6	522.533	B5M4	4.04	0	D	H	H	D	D	H	D	D	D	H	D	D	H	H	D	D	D	D	D	D	H	H	D	H	H	D	D	H	H	D	H	D	H	D	H	0	0	8.57587	27.2388
6	523.818	B5M102	1.285	0	D	H	H	D	D	H	D	D	D	H	D	D	H	H	D	D	D	D	D	D	H	H	D	H	H	D	D	H	H	D	H	D	H	D	H	0.100534	0.0326041	0.317265	27.2388
6	617.345	TA109	93.527	3	D	H	H	D	D	H	D	D	D	H	D	D	D	H	D	D	D	D	D	D	H	H	D	H	H	D	D	H	H	H	H	D	H	H	H	0	0	0.0952026	36.6414
6	733.098	B5M25	115.753	0	D	H	H	D	D	H	D	D	D	H	D	D	D	H	D	D	D	D	D	D	H	H	D	H	H	D	D	H	H	H	H	D	H	H	H	0.0879687	0.00438845	0.51343	36.6414
6	766.542	BM75	33.444	1	D	H	H	D	D	H	D	D	D	H	D	D	D	H	D	D	D	D	D	D	H	H	D	H	H	D	D	H	D	H	H	D	H	H	H	0	0	0.209877	39.5834
6	819.049	B5M74	52.507	0	D	H	H	D	D	H	D	D	D	H	D	D	D	H	D	D	D	D	D	D	H	H	D	H	H	D	D	H	D	H	H	D	H	H	H	0	0	459.166	39.5834
6	819.073	B5M113	0.024	0	D	H	H	D	D	H	D	D	D	H	D	D	D	H	D	D	D	D	D	D	H	H	D	H	H	D	D	H	D	H	H	D	H	H	H	0.228883	0.0909931	0.602388	39.5834
6	892.576	Pf12	73.503	5	D	D	H	D	H	H	D	D	D	H	D	D	D	H	D	D	H	D	D	D	H	H	D	H	H	D	D	D	D	H	H	D	H	H	D	0.102699	0.00512331	0.599404	56.407
6	921.223	C6/9M8	28.647	1	D	D	H	D	H	H	D	D	D	H	D	D	D	H	H	D	H	D	D	D	H	H	D	H	H	D	D	D	D	H	H	D	H	H	D	0	0	408.148	59.349
6	921.25	C6/9M17	0.027	0	D	D	H	D	H	H	D	D	D	H	D	D	D	H	H	D	H	D	D	D	H	H	D	H	H	D	D	D	D	H	H	D	H	H	D	0	0	0.405087	59.349
6	948.454	C13M48	27.204	0	D	D	H	D	H	H	D	D	D	H	D	D	D	H	H	D	H	D	D	D	H	H	D	H	H	D	D	D	D	H	H	D	H	H	D	0.157447	0.0576883	0.444079	59.349
6	1030.87	B5M88	82.412	4	D	D	H	D	H	H	D	D	D	H	D	D	H	H	H	D	H	D	D	D	H	H	D	H	H	D	D	D	H	D	H	D	H	D	D	0.960894	0.254452	3.68519	72.3246
6	1037.18	C6/9M12	6.315	2	H	D	H	D	H	H	D	D	D	H	D	D	H	H	H	D	H	D	D	D	H	H	D	H	H	D	D	D	H	D	H	D	H	D	H	0	0	94.1879	78.3926
6	1037.3	B5M122	0.117	0	H	D	H	D	H	H	D	D	D	H	D	D	H	H	H	D	H	D	D	D	H	H	D	H	H	D	D	D	H	D	H	D	H	D	H	0	0	1.75785	78.3926
6	1043.57	TA87	6.269	0	H	D	H	D	H	H	D	D	D	H	D	D	H	H	H	D	H	D	D	D	H	H	D	H	H	D	D	D	H	D	H	D	H	D	H	1.93173	0.0963673	11.2745	78.3926
6	1045.09	B5M13	1.523	1	H	D	H	D	H	H	D	D	D	H	D	D	H	H	H	D	H	D	D	D	H	H	D	H	H	D	D	D	H	D	D	D	H	D	H	0.102349	0.0271026	0.392525	81.3347
6	1104.38	BM6	59.288	2	H	D	H	D	H	H	D	D	D	H	D	D	D	H	H	D	D	D	D	D	H	H	D	H	H	D	D	D	H	D	D	D	H	D	H	0	0	1.39264	87.4027
6	1112.29	B5M30	7.913	0	H	D	H	D	H	H	D	D	D	H	D	D	D	H	H	D	D	D	D	D	H	H	D	H	H	D	D	D	H	D	D	D	H	D	H	0	0	0.510303	87.4027
6	1133.89	B5M1	21.595	0	H	D	H	D	H	H	D	D	D	H	D	D	D	H	H	D	D	D	D	D	H	H	D	H	H	D	D	D	H	D	D	D	H	D	H	0.178121	0.00888584	1.0396	87.4027
6	1150.4	B5M142	16.517	1	H	D	H	D	H	H	D	D	D	H	D	D	D	H	H	H	D	D	D	D	H	H	D	H	H	D	D	D	H	D	D	D	H	D	H	1.21521	0.0606227	7.09258	90.3447
6	1152.82	BM55	2.421	1	H	D	H	D	D	H	D	D	D	H	D	D	D	H	H	H	D	D	D	D	H	H	D	H	H	D	D	D	H	D	D	D	H	D	H	0	0	1.57518	93.2867
6	1159.82	BM70	6.996	0	H	D	H	D	D	H	D	D	D	H	D	D	D	H	H	H	D	D	D	D	H	H	D	H	H	D	D	D	H	D	D	D	H	D	H	0.114491	0.0303181	0.439094	93.2867
6	1212.82	BM38	53	2	H	D	H	D	D	D	H	D	D	H	D	D	D	H	H	H	D	D	D	D	H	H	D	H	H	D	D	D	H	D	D	D	H	D	H	0	0	1.1428	99.3548
6	1222.46	ARA	9.643	0	H	D	H	D	D	D	H	D	D	H	D	D	D	H	H	H	D	D	D	D	H	H	D	H	H	D	D	D	H	D	D	D	H	D	H	0.477524	0.023822	2.78707	99.3548
6	1228.62	ARA4	6.161	1	H	D	H	D	D	D	H	D	D	H	D	D	D	H	H	H	D	D	D	D	H	H	D	H	H	D	D	D	H	D	D	D	H	H	H	0.251305	0.0125367	1.46674	102.297
6	1240.33	B5M8	11.707	1	H	H	H	D	D	D	H	D	D	H	D	D	D	H	H	H	D	D	D	D	H	H	D	H	H	D	D	D	H	D	D	D	H	H	H	0.0614432	0.00306519	0.358614	105.239
6	1288.21	BM103	47.882	1	H	H	D	D	D	D	H	D	D	H	D	D	D	H	H	H	D	D	D	D	H	H	D	H	H	D	D	D	H	D	D	D	H	H	H	0.0654598	0.00326556	0.382056	108.181
6	1333.16	B5M26	44.944	1	H	H	D	D	D	D	H	D	D	H	D	D	D	H	H	H	D	D	D	D	D	H	D	H	H	D	D	D	H	D	D	D	H	H	H	0	0	6.32243	111.123
6	1334.9	B5M110	1.743	0	H	H	D	D	D	D	H	D	D	H	D	D	D	H	H	H	D	D	D	D	D	H	D	H	H	D	D	D	H	D	D	D	H	H	H	0	0	0	111.123
7	159.776	B5M100	0	0	H	H	D	H	H	H	H	D	D	D	D	D	D	H	D	H	D	H	D	H	H	H	D	H	H	D	D	H	H	H	H	H	D	D	D	0.0428286	0.00213657	0.249969	0
7	228.469	B5M141	68.693	1	H	H	H	H	H	H	H	D	D	D	D	D	D	H	D	H	D	H	D	H	H	H	D	H	H	D	D	H	H	H	H	H	D	D	D	0.0807494	0.00402831	0.471294	2.94203
7	264.903	LT103	36.434	1	H	H	H	H	H	H	H	D	D	D	D	D	D	H	D	H	D	D	D	H	H	H	D	H	H	D	D	H	H	H	H	H	D	D	D	0	0	0.970411	5.88405
7	276.259	B5M2	11.356	0	H	H	H	H	H	H	H	D	D	D	D	D	D	H	D	H	D	D	D	H	H	H	D	H	H	D	D	H	H	H	H	H	D	D	D	0	0	0.130522	5.88405
7	360.689	BM2	84.43	0	H	H	H	H	H	H	H	D	D	D	D	D	D	H	D	H	D	D	D	H	H	H	D	H	H	D	D	H	H	H	H	H	D	D	D	0	0	14.2377	5.88405
7	361.463	B5M12	0.774	0	H	H	H	H	H	H	H	D	D	D	D	D	D	H	D	H	D	D	D	H	H	H	D	H	H	D	D	H	H	H	H	H	D	D	D	0.116675	0.0308964	0.44747	5.88405
7	413.471	PE14D	52.008	2	H	H	H	H	H	H	H	D	D	D	D	D	D	D	D	H	D	D	D	H	H	H	D	H	H	D	D	D	H	H	H	H	D	D	D	0.226886	0.0113185	1.32422	11.9521
7	426.438	PE87	12.967	1	H	H	H	H	H	H	H	D	D	D	D	D	D	D	D	H	D	D	H	H	H	H	D	H	H	D	D	D	H	H	H	H	D	D	D	0.437736	0.0218371	2.55485	14.8941
7	433.159	B5M129	6.721	1	H	H	H	H	H	H	H	D	D	D	D	D	D	D	D	D	D	D	H	H	H	H	D	H	H	D	D	D	H	H	H	H	D	D	D	0	0	2.45325	17.8361
7	437.651	HSP86	4.492	0	H	H	H	H	H	H	H	D	D	D	D	D	D	D	D	D	D	D	H	H	H	H	D	H	H	D	D	D	H	H	H	H	D	D	D	0	0	3.95549	17.8361
7	440.437	B5M77	2.786	0	H	H	H	H	H	H	H	D	D	D	D	D	D	D	D	D	D	D	H	H	H	H	D	H	H	D	D	D	H	H	H	H	D	D	D	0	0	22.2177	17.8361
7	440.933	B5M97	0.496	0	H	H	H	H	H	H	H	D	D	D	D	D	D	D	D	D	D	D	H	H	H	H	D	H	H	D	D	D	H	H	H	H	D	D	D	0	0	10.2226	17.8361
7	442.011	P4	1.078	0	H	H	H	H	H	H	H	D	D	D	D	D	D	D	D	D	D	D	H	H	H	H	D	H	H	D	D	D	H	H	H	H	D	D	D	0	0	2.54503	17.8361
7	446.341	1H6	4.33	0	H	H	H	H	H	H	H	D	D	D	D	D	D	D	D	D	D	D	H	H	H	H	D	H	H	D	D	D	H	H	H	H	D	D	D	2.20047	0.109774	12.843	17.8361
7	447.678	Pf3E7	1.337	1	H	H	H	H	H	H	H	D	D	D	D	D	D	D	D	D	H	D	H	H	H	H	D	H	H	D	D	D	H	H	H	H	D	D	D	0	0	1.80626	20.7782
7	453.779	Pf2E10	6.101	0	H	H	H	H	H	H	H	D	D	D	D	D	D	D	D	D	H	D	H	H	H	H	D	H	H	D	D	D	H	H	H	H	D	D	D	0	0	2.22716	20.7782
7	458.727	B5M47	4.948	0	H	H	H	H	H	H	H	D	D	D	D	D	D	D	D	D	H	D	H	H	H	H	D	H	H	D	D	D	H	H	H	H	D	D	D	0	0	1.57361	20.7782
7	465.73	PE12A	7.003	0	H	H	H	H	H	H	H	D	D	D	D	D	D	D	D	D	H	D	H	H	H	H	D	H	H	D	D	D	H	H	H	H	D	D	D	0	0	5.5854	20.7782
7	467.703	pS590.7	1.973	0	H	H	H	H	H	H	H	D	D	D	D	D	D	D	D	D	H	D	H	H	H	H	D	H	H	D	D	D	H	H	H	H	D	D	D	0	0	1.31409	20.7782
7	476.089	Pf2E1	8.386	0	H	H	H	H	H	H	H	D	D	D	D	D	D	D	D	D	H	D	H	H	H	H	D	H	H	D	D	D	H	H	H	H	D	D	D	0	0	2.46864	20.7782
7	480.553	2H4	4.464	0	H	H	H	H	H	H	H	D	D	D	D	D	D	D	D	D	H	D	H	H	H	H	D	H	H	D	D	D	H	H	H	H	D	D	D	1.22431	0.0610768	7.14571	20.7782
7	482.956	7A11	2.403	1	H	H	H	H	H	H	H	D	D	D	D	D	D	D	D	D	H	H	H	H	H	H	D	H	H	D	D	D	H	H	H	H	D	D	D	0	0	0.733737	23.7202
7	497.975	PE63A	15.019	0	H	H	H	H	H	H	H	D	D	D	D	D	D	D	D	D	H	H	H	H	H	H	D	H	H	D	D	D	H	H	H	H	D	D	D	0	0	239.565	23.7202
7	498.021	B5M32	0.046	0	H	H	H	H	H	H	H	D	D	D	D	D	D	D	D	D	H	H	H	H	H	H	D	H	H	D	D	D	H	H	H	H	D	D	D	0	0	2.04528	23.7202
7	503.409	3C11	5.388	0	H	H	H	H	H	H	H	D	D	D	D	D	D	D	D	D	H	H	H	H	H	H	D	H	H	D	D	D	H	H	H	H	D	D	D	0	0	3.03748	23.7202
7	507.037	PE14E	3.628	0	H	H	H	H	H	H	H	D	D	D	D	D	D	D	D	D	H	H	H	H	H	H	D	H	H	D	D	D	H	H	H	H	D	D	D	0.250087	0.012476	1.45963	23.7202
7	518.801	PE14F	11.764	1	H	H	H	H	H	H	H	D	D	D	D	D	D	D	D	D	H	H	H	D	H	H	D	H	H	D	D	D	H	H	H	H	D	D	D	0	0	1.5554	26.6622
7	525.886	PE14C	7.085	0	H	H	H	H	H	H	H	D	D	D	D	D	D	D	D	D	H	H	H	D	H	H	D	H	H	D	D	D	H	H	H	H	D	D	D	0	0	0.476169	26.6622
7	549.029	PE45B	23.143	0	H	H	H	H	H	H	H	D	D	D	D	D	D	D	D	D	H	H	H	D	H	H	D	H	H	D	D	D	H	H	H	H	D	D	D	0	0	4.20289	26.6622
7	551.651	B5M92	2.622	0	H	H	H	H	H	H	H	D	D	D	D	D	D	D	D	D	H	H	H	D	H	H	D	H	H	D	D	D	H	H	H	H	D	D	D	0.0255902	0.00127661	0.149357	26.6622
7	666.618	B7M82	114.967	1	H	H	H	H	H	H	H	D	D	D	D	H	D	D	D	D	H	H	H	D	H	H	D	H	H	D	D	D	H	H	H	H	D	D	D	0.154986	0.0567863	0.437136	29.6042
7	750.339	C13M30	83.721	4	H	H	H	H	H	H	H	D	D	D	D	H	D	H	H	D	H	H	H	D	H	H	D	H	D	D	D	D	H	H	H	H	H	D	D	0.0587254	0.00292961	0.342751	42.5798
7	800.437	BM7	50.098	1	H	H	H	H	D	H	H	D	D	D	D	H	D	H	H	D	H	H	H	D	H	H	D	H	D	D	D	D	H	H	H	H	H	D	D	0	0	164.477	45.5218
7	800.504	BM101	0.067	0	H	H	H	H	D	H	H	D	D	D	D	H	D	H	H	D	H	H	H	D	H	H	D	H	D	D	D	D	H	H	H	H	H	D	D	0	0	0.13912	45.5218
7	860.115..867.677	centromere
7	879.716	B5M38	79.212	0	H	H	H	H	D	H	H	D	D	D	D	H	D	H	H	D	H	H	H	D	H	H	D	H	D	D	D	D	H	H	H	H	H	D	D	0.314619	0.125077	0.828031	45.5218
7	933.189	B5M6	53.473	5	D	H	H	H	H	H	D	D	D	D	D	H	D	H	H	D	D	H	H	D	H	H	H	H	D	D	D	D	H	H	H	H	H	D	D	0	0	0.145761	62.3454
7	1008.79	B5M134	75.603	0	D	H	H	H	H	H	D	D	D	D	D	H	D	H	H	D	D	H	H	D	H	H	H	H	D	D	D	D	H	H	H	H	H	D	D	0	0	2.46643	62.3454
7	1013.26	BM1	4.468	0	D	H	H	H	H	H	D	D	D	D	D	H	D	H	H	D	D	H	H	D	H	H	H	H	D	D	D	D	H	H	H	H	H	D	D	0.113595	0.0300809	0.435658	62.3454
7	1066.68	B5M104	53.418	2	D	H	H	H	H	H	D	D	D	D	D	H	D	D	H	D	D	H	H	D	H	H	H	H	D	D	D	H	H	H	H	H	H	D	D	0	0	0.589714	68.4135
7	1085.37	B5M33	18.687	0	D	H	H	H	H	H	D	D	D	D	D	H	D	D	H	D	D	H	H	D	H	H	H	H	D	D	D	H	H	H	H	H	H	D	D	0	0	0.259196	68.4135
7	1127.88	BM26	42.516	0	D	H	H	H	H	H	D	D	D	D	D	H	D	D	H	D	D	H	H	D	H	H	H	H	D	D	D	H	H	H	H	H	H	D	D	0.0525587	0.00262197	0.306759	68.4135
7	1183.86	BM51	55.976	1	D	H	H	H	H	H	D	D	D	D	D	H	D	D	H	D	D	H	H	D	H	H	H	H	H	D	D	H	H	H	H	H	H	D	D	0.0871816	0.0346592	0.229449	71.3555
7	1376.83	BM99	192.972	5	D	H	H	H	H	H	D	D	D	H	D	H	H	D	H	H	D	H	H	D	D	H	H	H	H	D	D	H	H	H	H	H	H	D	H	0	0	0.839043	88.1791
7	1389.96	Pf18150	13.134	0	D	H	H	H	H	H	D	D	D	H	D	H	H	D	H	H	D	H	H	D	D	H	H	H	H	D	D	H	H	H	H	H	H	D	H	0	0	0.393768	88.1791
7	1417.95	EBP	27.986	0	D	H	H	H	H	H	D	D	D	H	D	H	H	D	H	H	D	H	H	D	D	H	H	H	H	D	D	H	H	H	H	H	H	D	H	0	0	0	88.1791
8	120.139	B5M140	0	0	D	H	H	D	D	D	H	H	H	D	H	H	H	H	D	D	D	H	H	D	D	H	D	H	H	D	D	H	D	D	D	H	D	H	D	0.0395248	0.00197175	0.230686	0
8	194.574	BM5	74.435	1	D	H	H	D	D	D	H	H	H	D	H	H	H	H	D	D	H	H	H	D	D	H	D	H	H	D	D	H	D	D	D	H	D	H	D	0.084318	0.00420634	0.492123	2.94203
8	229.466	B7M85	34.892	1	D	H	H	D	D	D	H	H	H	D	H	H	H	H	D	D	H	H	H	D	D	H	D	H	H	D	D	H	H	D	D	H	D	H	D	0	0	0.689914	5.88405
8	245.439	C6/9M26	15.973	0	D	H	H	D	D	D	H	H	H	D	H	H	H	H	D	D	H	H	H	D	D	H	D	H	H	D	D	H	H	D	D	H	D	H	D	0.72012	0.233542	2.27256	5.88405
8	258.496	TA127	13.057	3	D	H	H	D	H	D	H	H	H	H	H	H	H	H	D	D	H	H	H	H	D	H	D	H	H	D	D	H	H	D	D	H	D	H	D	0.0387124	0.00193123	0.225945	15.2867
8	297.987..304.486	centromere
8	334.493	C12M93	75.997	1	D	D	H	D	H	D	H	H	H	H	H	H	H	H	D	D	H	H	H	H	D	H	D	H	H	D	D	H	H	D	D	H	D	H	D	0.022609	0.00112789	0.131958	18.2287
8	464.619	TA17	130.126	1	D	D	H	D	H	D	H	H	H	H	H	H	H	H	H	D	H	H	H	H	D	H	D	H	H	D	D	H	H	D	D	H	D	H	D	0.0487628	0.0129127	0.187014	21.1707
8	589.059	BM8	124.44	2	D	D	H	D	H	D	H	H	H	H	H	H	H	H	H	D	H	H	H	D	D	H	D	H	H	D	D	H	H	D	H	H	D	H	D	0	0	2.1926	27.2388
8	594.085	BM45	5.026	0	D	D	H	D	H	D	H	H	H	H	H	H	H	H	H	D	H	H	H	D	D	H	D	H	H	D	D	H	H	D	H	H	D	H	D	0.23268	0.0754606	0.734294	27.2388
8	634.495	ARA6	40.41	3	D	D	H	H	H	D	H	H	H	H	H	H	H	H	H	D	H	H	H	H	D	H	D	H	H	H	D	H	H	D	H	H	D	H	D	0	0	0.709822	36.6414
8	650.02	BM16	15.525	0	D	D	H	H	H	D	H	H	H	H	H	H	H	H	H	D	H	H	H	H	D	H	D	H	H	H	D	H	H	D	H	H	D	H	D	0	0	0.637436	36.6414
8	667.308	BM9	17.288	0	D	D	H	H	H	D	H	H	H	H	H	H	H	H	H	D	H	H	H	H	D	H	D	H	H	H	D	H	H	D	H	H	D	H	D	0.361083	0.117103	1.13951	36.6414
8	693.348	C6/9M64	26.04	3	D	D	H	H	H	D	H	H	D	H	H	H	H	H	H	D	H	H	H	H	H	H	D	H	H	H	H	H	H	D	H	H	D	H	D	0	0	524.761	46.044
8	693.369	C6/9M15	0.021	0	D	D	H	H	H	D	H	H	D	H	H	H	H	H	H	D	H	H	H	H	H	H	D	H	H	H	H	H	H	D	H	H	D	H	D	0.120494	0.0390773	0.380255	46.044
8	771.403	BM83	78.034	3	D	D	H	H	H	D	H	H	H	H	H	H	H	H	H	D	H	D	H	H	H	H	D	H	H	H	H	H	H	D	H	H	H	H	D	0	0	0.143409	55.4466
8	848.246	TA95	76.843	0	D	D	H	H	H	D	H	H	H	H	H	H	H	H	H	D	H	D	H	H	H	H	D	H	H	H	H	H	H	D	H	H	H	H	D	0.0868069	0.0365543	0.219221	55.4466
8	1090.08	B5M82	241.832	6	D	D	H	H	H	D	H	H	H	H	H	H	D	H	H	D	H	D	H	H	H	H	H	H	D	H	H	D	D	D	H	H	H	D	D	0.0307688	0.00153495	0.179582	76.4393
8	1185.69	GMTG	95.617	1	D	D	D	H	H	D	H	H	H	H	H	H	D	H	H	D	H	D	H	H	H	H	H	H	D	H	H	D	D	D	H	H	H	D	D	0	0	5.64838	79.3813
8	1187.65	BM52	1.951	0	D	D	D	H	H	D	H	H	H	H	H	H	D	H	H	D	H	D	H	H	H	H	H	H	D	H	H	D	D	D	H	H	H	D	D	0.0864107	0.0280239	0.272696	79.3813
8	1296.46	BM62	108.813	3	D	D	D	H	H	D	H	H	H	H	H	H	D	H	H	D	D	D	H	H	H	H	H	H	H	H	H	D	D	H	H	H	H	D	D	0	0	0	88.7839
9	107.341	C9M42	0	0	D	H	H	D	H	H	H	D	H	H	D	H	H	H	D	D	D	D	D	H	D	H	H	H	H	H	D	H	H	D	H	H	D	D	D	1.38709	0.0691973	8.09578	0
9	109.462	C9M37	2.121	1	D	H	H	D	H	H	H	D	H	H	D	H	H	H	D	D	D	D	H	H	D	H	H	H	H	H	D	H	H	D	H	H	D	D	D	0	0	5.74856	2.94203
9	111.379	C9M43	1.917	0	D	H	H	D	H	H	H	D	H	H	D	H	H	H	D	D	D	D	H	H	D	H	H	H	H	H	D	H	H	D	H	H	D	D	D	0	0	27.1428	2.94203
9	111.785	C9M4	0.406	0	D	H	H	D	H	H	H	D	H	H	D	H	H	H	D	D	D	D	H	H	D	H	H	H	H	H	D	H	H	D	H	H	D	D	D	0	0	3.67333	2.94203
9	114.785	C9M9	3	0	D	H	H	D	H	H	H	D	H	H	D	H	H	H	D	D	D	D	H	H	D	H	H	H	H	H	D	H	H	D	H	H	D	D	D	0.333223	0.0166233	1.94486	2.94203
9	123.614	C9M28	8.829	1	D	H	H	D	H	H	H	D	H	H	D	H	H	H	D	D	D	D	D	H	D	H	H	H	H	H	D	H	H	D	H	H	D	D	D	0	0	0.909015	5.88405
9	135.737	C9M30	12.123	0	D	H	H	D	H	H	H	D	H	H	D	H	H	H	D	D	D	D	D	H	D	H	H	H	H	H	D	H	H	D	H	H	D	D	D	0	0	0.424058	5.88405
9	161.724	C9M26	25.987	0	D	H	H	D	H	H	H	D	H	H	D	H	H	H	D	D	D	D	D	H	D	H	H	H	H	H	D	H	H	D	H	H	D	D	D	0	0	4.62054	5.88405
9	164.109	C9M44	2.385	0	D	H	H	D	H	H	H	D	H	H	D	H	H	H	D	D	D	D	D	H	D	H	H	H	H	H	D	H	H	D	H	H	D	D	D	0	0	1.15574	5.88405
9	173.644	C9M7	9.535	0	D	H	H	D	H	H	H	D	H	H	D	H	H	H	D	D	D	D	D	H	D	H	H	H	H	H	D	H	H	D	H	H	D	D	D	0	0	6.32243	5.88405
9	175.387	C9M51	1.743	0	D	H	H	D	H	H	H	D	H	H	D	H	H	H	D	D	D	D	D	H	D	H	H	H	H	H	D	H	H	D	H	H	D	D	D	0	0	27.55	5.88405
9	175.787	C9M5	0.4	0	D	H	H	D	H	H	H	D	H	H	D	H	H	H	D	D	D	D	D	H	D	H	H	H	H	H	D	H	H	D	H	H	D	D	D	2.76574	0.732389	10.6071	5.88405
9	177.981	C9M54	2.194	2	D	H	H	D	H	H	H	D	H	H	D	H	H	H	D	D	D	D	D	H	D	H	H	H	H	H	D	H	D	H	H	H	D	D	D	0	0	7.52218	11.9521
9	179.446	C9M52	1.465	0	D	H	H	D	H	H	H	D	H	H	D	H	H	H	D	D	D	D	D	H	D	H	H	H	H	H	D	H	D	H	H	H	D	D	D	0	0	3.55484	11.9521
9	182.546	C9M24	3.1	0	D	H	H	D	H	H	H	D	H	H	D	H	H	H	D	D	D	D	D	H	D	H	H	H	H	H	D	H	D	H	H	H	D	D	D	0	0	1.2802	11.9521
9	191.154	C9M27	8.608	0	D	H	H	D	H	H	H	D	H	H	D	H	H	H	D	D	D	D	D	H	D	H	H	H	H	H	D	H	D	H	H	H	D	D	D	0	0	8.06734	11.9521
9	192.52	C9M29	1.366	0	D	H	H	D	H	H	H	D	H	H	D	H	H	H	D	D	D	D	D	H	D	H	H	H	H	H	D	H	D	H	H	H	D	D	D	0.47368	0.0236302	2.76463	11.9521
9	198.731	C9M33	6.211	1	D	H	H	D	H	H	H	D	D	H	D	H	H	H	D	D	D	D	D	H	D	H	H	H	H	H	D	H	D	H	H	H	D	D	D	0	0	2.66312	14.8941
9	202.869	TA28	4.138	0	D	H	H	D	H	H	H	D	D	H	D	H	H	H	D	D	D	D	D	H	D	H	H	H	H	H	D	H	D	H	H	H	D	D	D	0	0	1.79771	14.8941
9	208.999	C9M11	6.13	0	D	H	H	D	H	H	H	D	D	H	D	H	H	H	D	D	D	D	D	H	D	H	H	H	H	H	D	H	D	H	H	H	D	D	D	0	0	6.18753	14.8941
9	210.78	C9M60	1.781	0	D	H	H	D	H	H	H	D	D	H	D	H	H	H	D	D	D	D	D	H	D	H	H	H	H	H	D	H	D	H	H	H	D	D	D	0	0	0.320237	14.8941
9	245.192	C9M12	34.412	0	D	H	H	D	H	H	H	D	D	H	D	H	H	H	D	D	D	D	D	H	D	H	H	H	H	H	D	H	D	H	H	H	D	D	D	0	0	4.23846	14.8941
9	247.792	C9M63	2.6	0	D	H	H	D	H	H	H	D	D	H	D	H	H	H	D	D	D	D	D	H	D	H	H	H	H	H	D	H	D	H	H	H	D	D	D	0	0	10.1754	14.8941
9	248.875	C9M64	1.083	0	D	H	H	D	H	H	H	D	D	H	D	H	H	H	D	D	D	D	D	H	D	H	H	H	H	H	D	H	D	H	H	H	D	D	D	0	0	1.11145	14.8941
9	258.79	C9M69	9.915	0	D	H	H	D	H	H	H	D	D	H	D	H	H	H	D	D	D	D	D	H	D	H	H	H	H	H	D	H	D	H	H	H	D	D	D	0.0494707	0.00246792	0.288736	14.8941
9	318.26	C9M56	59.47	1	D	H	H	D	H	H	H	D	D	H	D	H	H	H	D	D	D	D	D	H	D	H	H	H	H	H	D	H	H	H	H	H	D	D	D	0.257937	0.0128676	1.50545	17.8361
9	329.666	C9M61	11.406	1	D	H	H	D	H	H	H	D	D	H	D	H	H	H	D	D	D	D	D	H	D	D	H	H	H	H	D	H	H	H	H	H	D	D	D	0	0	22.863	20.7782
9	330.148	BM32	0.482	0	D	H	H	D	H	H	H	D	D	H	D	H	H	H	D	D	D	D	D	H	D	D	H	H	H	H	D	H	H	H	H	H	D	D	D	0	0	6.91342	20.7782
9	331.742	C9M66	1.594	0	D	H	H	D	H	H	H	D	D	H	D	H	H	H	D	D	D	D	D	H	D	D	H	H	H	H	D	H	H	H	H	H	D	D	D	0	0	3.86531	20.7782
9	334.593	C9M57	2.851	0	D	H	H	D	H	H	H	D	D	H	D	H	H	H	D	D	D	D	D	H	D	D	H	H	H	H	D	H	H	H	H	H	D	D	D	0	0	49.417	20.7782
9	334.816	GP195	0.223	0	D	H	H	D	H	H	H	D	D	H	D	H	H	H	D	D	D	D	D	H	D	D	H	H	H	H	D	H	H	H	H	H	D	D	D	0	0	1574.28	20.7782
9	334.823	MMSA	0.007	0	D	H	H	D	H	H	H	D	D	H	D	H	H	H	D	D	D	D	D	H	D	D	H	H	H	H	D	H	H	H	H	H	D	D	D	0.0978262	0.00488021	0.570963	20.7782
9	364.897	BM44	30.074	1	D	H	H	D	H	H	H	D	D	H	D	H	H	H	D	D	D	H	D	H	D	D	H	H	H	H	D	H	H	H	H	H	D	D	D	0.204663	0.0102099	1.19451	23.7202
9	379.272	BM27	14.375	1	D	H	H	D	H	H	D	D	D	H	D	H	H	H	D	D	D	H	D	H	D	D	H	H	H	H	D	H	H	H	H	H	D	D	D	0.351058	0.0929628	1.34637	26.6622
9	396.557	C9M108	17.285	2	D	H	H	D	H	H	D	D	D	H	D	H	H	D	D	D	D	H	D	H	D	D	D	H	H	H	D	H	H	H	H	H	D	D	D	0.284444	0.0753228	1.09089	32.7303
9	417.89	B7M98	21.333	2	D	H	H	D	H	H	D	D	D	H	D	H	H	D	D	D	D	H	D	H	D	D	D	H	H	H	D	D	H	H	H	H	D	H	D	0	0	0.288602	38.7983
9	456.074	C6/9M22	38.184	0	D	H	H	D	H	H	D	D	D	H	D	H	H	D	D	D	D	H	D	H	D	D	D	H	H	H	D	D	H	H	H	H	D	H	D	0.0600597	0.00299617	0.350539	38.7983
9	505.059	C6/9M27	48.985	1	D	H	H	D	H	H	D	D	D	H	D	H	H	D	D	D	D	H	D	H	D	D	D	H	H	H	D	D	H	H	D	H	D	H	D	0.184221	0.048783	0.706518	41.7403
9	537.998	C6/9M46	32.939	2	D	H	H	D	H	H	D	H	D	H	D	H	H	D	D	D	D	H	D	H	D	D	D	H	H	D	D	D	H	H	D	H	D	H	D	0	0	8.77388	47.8084
9	539.254	BM67	1.256	0	D	H	H	D	H	H	D	H	D	H	D	H	H	D	D	D	D	H	D	H	D	D	D	H	H	D	D	D	H	H	D	H	D	H	D	0	0	0.821162	47.8084
9	552.674	C9M48	13.42	0	D	H	H	D	H	H	D	H	D	H	D	H	H	D	D	D	D	H	D	H	D	D	D	H	H	D	D	D	H	H	D	H	D	H	D	0.0827758	0.0219196	0.317459	47.8084
9	625.981	C9M50	73.307	2	D	H	H	D	H	H	D	H	D	H	D	H	H	D	H	D	D	H	D	H	D	D	D	H	H	D	D	H	H	H	D	H	D	H	D	0	0	2.4859	53.8764
9	630.414	C9M17	4.433	0	D	H	H	D	H	H	D	H	D	H	D	H	H	D	H	D	D	H	D	H	D	D	D	H	H	D	D	H	H	H	D	H	D	H	D	0	0	0.531186	53.8764
9	651.16	C9M15	20.746	0	D	H	H	D	H	H	D	H	D	H	D	H	H	D	H	D	D	H	D	H	D	D	D	H	H	D	D	H	H	H	D	H	D	H	D	0	0	0.286181	53.8764
9	689.667	C9M49	38.507	0	D	H	H	D	H	H	D	H	D	H	D	H	H	D	H	D	D	H	D	H	D	D	D	H	H	D	D	H	H	H	D	H	D	H	D	0	0	1.10487	53.8764
9	699.641	C9M46	9.974	0	D	H	H	D	H	H	D	H	D	H	D	H	H	D	H	D	D	H	D	H	D	D	D	H	H	D	D	H	H	H	D	H	D	H	D	0	0	0.438624	53.8764
9	724.765	BM54	25.124	0	D	H	H	D	H	H	D	H	D	H	D	H	H	D	H	D	D	H	D	H	D	D	D	H	H	D	D	H	H	H	D	H	D	H	D	0	0	0.864923	53.8764
9	737.506	C9M18	12.741	0	D	H	H	D	H	H	D	H	D	H	D	H	H	D	H	D	D	H	D	H	D	D	D	H	H	D	D	H	H	H	D	H	D	H	D	0	0	5.09713	53.8764
9	739.668	C6/9M19	2.162	0	D	H	H	D	H	H	D	H	D	H	D	H	H	D	H	D	D	H	D	H	D	D	D	H	H	D	D	H	H	H	D	H	D	H	D	0.140646	0.00701632	0.820879	53.8764
9	760.586	B5M68	20.918	1	D	H	H	D	D	H	D	H	D	H	D	H	H	D	H	D	D	H	D	H	D	D	D	H	H	D	D	H	H	H	D	H	D	H	D	0	0	1.51979	56.8184
9	767.837	TA61	7.251	0	D	H	H	D	D	H	D	H	D	H	D	H	H	D	H	D	D	H	D	H	D	D	D	H	H	D	D	H	H	H	D	H	D	H	D	0	0	0.453759	56.8184
9	792.123	C4M42	24.286	0	D	H	H	D	D	H	D	H	D	H	D	H	H	D	H	D	D	H	D	H	D	D	D	H	H	D	D	H	H	H	D	H	D	H	D	0	0	1.88247	56.8184
9	797.977	C9M103	5.854	0	D	H	H	D	D	H	D	H	D	H	D	H	H	D	H	D	D	H	D	H	D	D	D	H	H	D	D	H	H	H	D	H	D	H	D	0	0	3.11475	56.8184
9	801.515	wh_hsp1	3.538	0	D	H	H	D	D	H	D	H	D	H	D	H	H	D	H	D	D	H	D	H	D	D	D	H	H	D	D	H	H	H	D	H	D	H	D	0.033579	0.00167514	0.195984	56.8184
9	889.13	TA53	87.615	1	D	H	D	D	D	H	D	H	D	H	D	H	H	D	H	D	D	H	D	H	D	D	D	H	H	D	D	H	H	H	D	H	D	H	D	0.302617	0.0981417	0.955001	59.7605
9	920.201	B7M102	31.071	3	D	H	D	D	D	H	D	H	D	D	H	D	H	D	H	D	D	H	D	H	D	D	D	H	H	D	D	H	H	H	D	H	D	H	D	0.267602	0.120974	0.663938	69.1631
9	1034.35	B7M30	114.145	8	D	H	D	D	D	H	D	D	D	D	H	D	D	H	H	D	D	D	D	D	D	D	D	H	D	D	D	H	D	H	D	D	D	H	D	0	0	0.269602	99.7085
9	1075.22	C6/9M55	40.875	0	D	H	D	D	D	H	D	D	D	D	H	D	D	H	H	D	D	D	D	D	D	D	D	H	D	D	D	H	D	H	D	D	D	H	D	0.0875577	0.00436795	0.511031	99.7085
9	1108.82	C9M97	33.601	1	D	H	D	D	D	H	D	D	D	D	H	D	D	H	H	D	D	D	D	D	D	D	D	H	D	D	D	H	D	H	D	D	D	D	D	0	0	0.341991	102.651
9	1141.05	C9M94	32.223	0	D	H	D	D	D	H	D	D	D	D	H	D	D	H	H	D	D	D	D	D	D	D	D	H	D	D	D	H	D	H	D	D	D	D	D	0	0	1.99746	102.651
9	1146.56	C9M100	5.517	0	D	H	D	D	D	H	D	D	D	D	H	D	D	H	H	D	D	D	D	D	D	D	D	H	D	D	D	H	D	H	D	D	D	D	D	0	0	10.9761	102.651
9	1147.57	C9M99	1.004	0	D	H	D	D	D	H	D	D	D	D	H	D	D	H	H	D	D	D	D	D	D	D	D	H	D	D	D	H	D	H	D	D	D	D	D	0	0	5.72765	102.651
9	1149.49	C6/9M41-1	1.924	0	D	H	D	D	D	H	D	D	D	D	H	D	D	H	H	D	D	D	D	D	D	D	D	H	D	D	D	H	D	H	D	D	D	D	D	0	0	2204	102.651
9	1149.49	C6/9M23	0.005	0	D	H	D	D	D	H	D	D	D	D	H	D	D	H	H	D	D	D	D	D	D	D	D	H	D	D	D	H	D	H	D	D	D	D	D	0.415247	0.0207152	2.42359	102.651
9	1156.58	BM98	7.085	1	D	H	D	D	D	H	D	D	D	D	H	D	D	H	H	D	D	D	D	D	D	D	D	D	D	D	D	H	D	H	D	D	D	D	D	0.127686	0.0338123	0.4897	105.593
9	1204.1	C9M105	47.523	2	D	H	D	D	D	H	D	D	D	D	H	D	D	H	H	D	D	D	D	D	D	D	D	D	D	D	D	D	D	D	D	D	D	D	D	0	0	17.632	111.661
9	1204.73	C9M109	0.625	0	D	H	D	D	D	H	D	D	D	D	H	D	D	H	H	D	D	D	D	D	D	D	D	D	D	D	D	D	D	D	D	D	D	D	D	0	0	0.243224	111.661
9	1239.336..1247.258	centromere
9	1250.04	B7M27	45.308	0	D	H	D	D	D	H	D	D	D	D	H	D	D	H	H	D	D	D	D	D	D	D	D	D	D	D	D	D	D	D	D	D	D	D	D	0	0	0.540408	111.661
9	1270.43	RHO3	20.392	0	D	H	D	D	D	H	D	D	D	D	H	D	D	H	H	D	D	D	D	D	D	D	D	D	D	D	D	D	D	D	D	D	D	D	D	0	0	0.225459	111.661
9	1319.31	C9M110	48.878	0	D	H	D	D	D	H	D	D	D	D	H	D	D	H	H	D	D	D	D	D	D	D	D	D	D	D	D	D	D	D	D	D	D	D	D	0	0	0.235717	111.661
9	1366.06	ATGF1	46.751	0	D	H	D	D	D	H	D	D	D	D	H	D	D	H	H	D	D	D	D	D	D	D	D	D	D	D	D	D	D	D	D	D	D	D	D	0.0580109	0.00289397	0.338581	111.661
9	1416.77	B7M57	50.715	1	D	H	D	D	D	H	D	D	D	D	H	D	D	H	H	D	D	D	D	D	D	D	D	D	D	D	H	D	D	D	D	D	D	D	D	0	0	0	114.603
10	58.08	C4M3	0	0	H	D	H	H	D	D	D	D	H	H	H	D	D	D	H	D	D	H	H	H	H	H	H	H	D	H	D	D	D	D	H	H	D	H	D	0.0689048	0.0223465	0.21745	0
10	194.538	B7M101	136.458	3	H	D	H	H	D	D	D	D	H	H	H	H	D	D	H	D	D	D	H	H	H	H	H	H	D	H	D	H	D	D	H	H	D	H	D	0.101463	0.00506165	0.59219	9.40261
10	223.534	B7M48	28.996	1	H	D	H	H	D	D	D	D	H	H	H	H	D	D	H	D	D	D	H	H	H	H	H	H	D	H	H	H	D	D	H	H	D	H	D	0.0889964	0.0235669	0.341317	12.3446
10	291.717	B7M115	68.183	2	H	D	H	H	D	D	H	D	H	D	H	H	D	D	H	D	D	D	H	H	H	H	H	H	D	H	H	H	D	D	H	H	D	H	D	0	0	2.33772	18.4127
10	296.431	B7M24	4.714	0	H	D	H	H	D	D	H	D	H	D	H	H	D	D	H	D	D	D	H	H	H	H	H	H	D	H	H	H	D	D	H	H	D	H	D	0	0	1.48178	18.4127
10	303.868	ARA5	7.437	0	H	D	H	H	D	D	H	D	H	D	H	H	D	D	H	D	D	D	H	H	H	H	H	H	D	H	H	H	D	D	H	H	D	H	D	0	0	7.11426	18.4127
10	305.417	B7M28	1.549	0	H	D	H	H	D	D	H	D	H	D	H	H	D	D	H	D	D	D	H	H	H	H	H	H	D	H	H	H	D	D	H	H	D	H	D	0.0381309	0.00190222	0.222551	18.4127
10	382.573	B7M78	77.156	1	H	D	H	H	D	D	H	D	H	D	H	H	D	D	H	D	D	D	H	H	H	H	H	H	D	H	H	H	D	D	H	D	D	H	D	0	0	37.483	21.3547
10	382.867	B7M69	0.294	0	H	D	H	H	D	D	H	D	H	D	H	H	D	D	H	D	D	D	H	H	H	H	H	H	D	H	H	H	D	D	H	D	D	H	D	0	0	4.76437	21.3547
10	385.18	B7M79	2.313	0	H	D	H	H	D	D	H	D	H	D	H	H	D	D	H	D	D	D	H	H	H	H	H	H	D	H	H	H	D	D	H	D	D	H	D	0	0	0.30606	21.3547
10	421.186	B7M45	36.006	0	H	D	H	H	D	D	H	D	H	D	H	H	D	D	H	D	D	D	H	H	H	H	H	H	D	H	H	H	D	D	H	D	D	H	D	0.381018	0.139604	1.07466	21.3547
10	455.241	QF122	34.055	4	H	D	H	H	D	D	H	D	H	D	H	H	D	D	H	H	D	H	D	D	H	H	H	H	D	H	H	H	D	D	H	D	D	H	D	0	0	0.405221	34.3303
10	482.436	C3M65	27.195	0	H	D	H	H	D	D	H	D	H	D	H	H	D	D	H	H	D	H	D	D	H	H	H	H	D	H	H	H	D	D	H	D	D	H	D	0	0	1.32071	34.3303
10	490.78	TA111	8.344	0	H	D	H	H	D	D	H	D	H	D	H	H	D	D	H	H	D	H	D	D	H	H	H	H	D	H	H	H	D	D	H	D	D	H	D	0.249641	0.0124538	1.45703	34.3303
10	502.565	B7M72	11.785	1	H	D	H	H	D	D	H	D	H	D	H	H	D	H	H	H	D	H	D	D	H	H	H	H	D	H	H	H	D	D	H	D	D	H	D	0.0331698	0.00878359	0.127212	37.2723
10	685.504	POLYD	182.939	2	H	D	H	D	D	D	H	D	H	D	H	D	D	H	H	H	D	H	D	D	H	H	H	H	D	H	H	H	D	D	H	D	D	H	D	0	0	0.254292	43.3403
10	728.84	B7M77	43.336	0	H	D	H	D	D	D	H	D	H	D	H	D	D	H	H	H	D	H	D	D	H	H	H	H	D	H	H	H	D	D	H	D	D	H	D	0.182087	0.0482179	0.698334	43.3403
10	762.165	B7M6	33.325	2	H	H	H	D	D	D	H	D	H	D	H	D	D	D	H	H	D	H	D	D	H	H	H	H	D	H	H	H	D	D	H	D	D	H	D	0	0	11020	49.4084
10	762.166	TA50	0.001	0	H	H	H	D	D	D	H	D	H	D	H	D	D	D	H	H	D	H	D	D	H	H	H	H	D	H	H	H	D	D	H	D	D	H	D	0	0	8.98125	49.4084
10	763.393	B7M46	1.227	0	H	H	H	D	D	D	H	D	H	D	H	D	D	D	H	H	D	H	D	D	H	H	H	H	D	H	H	H	D	D	H	D	D	H	D	0.0642767	0.0170209	0.246512	49.4084
10	857.798	TA91	94.405	2	H	H	H	D	D	D	H	D	H	D	H	D	H	D	H	H	D	H	D	D	H	H	H	H	D	H	H	H	H	D	H	D	D	H	D	0	0	2.98969	55.4764
10	861.484	TA126	3.686	0	H	H	H	D	D	D	H	D	H	D	H	D	H	D	H	H	D	H	D	D	H	H	H	H	D	H	H	H	H	D	H	D	D	H	D	0	0	0.122892	55.4764
10	951.156	B7M100	89.672	0	H	H	H	D	D	D	H	D	H	D	H	D	H	D	H	H	D	H	D	D	H	H	H	H	D	H	H	H	H	D	H	D	D	H	D	0	0	0.226423	55.4764
10	999.826	TA2	48.67	0	H	H	H	D	D	D	H	D	H	D	H	D	H	D	H	H	D	H	D	D	H	H	H	H	D	H	H	H	H	D	H	D	D	H	D	0	0	1.91319	55.4764
10	1005.59	B7M23	5.76	0	H	H	H	D	D	D	H	D	H	D	H	D	H	D	H	H	D	H	D	D	H	H	H	H	D	H	H	H	H	D	H	D	D	H	D	0	0	0.308934	55.4764
10	1041.26	B7M14	35.671	0	H	H	H	D	D	D	H	D	H	D	H	D	H	D	H	H	D	H	D	D	H	H	H	H	D	H	H	H	H	D	H	D	D	H	D	0	0	1.78202	55.4764
10	1047.44	B7M58	6.184	0	H	H	H	D	D	D	H	D	H	D	H	D	H	D	H	H	D	H	D	D	H	H	H	H	D	H	H	H	H	D	H	D	D	H	D	0.085819	0.0341175	0.225863	55.4764
10	1145.4	centromere
10	1243.48	B7M92	196.036	5	H	H	H	H	D	D	D	D	D	D	H	D	H	D	H	D	D	H	D	D	H	H	H	H	D	H	H	H	H	D	H	D	D	D	D	0.156031	0.0413181	0.598406	72.3
10	1282.37	B7M62	38.89	2	H	H	H	H	D	D	D	D	D	D	H	D	H	H	H	D	D	H	D	D	H	H	H	H	D	H	H	H	H	D	D	D	D	D	D	0	0	0.995303	78.3681
10	1293.44	C4M1	11.072	0	H	H	H	H	D	D	D	D	D	D	H	D	H	H	H	D	D	H	D	D	H	H	H	H	D	H	H	H	H	D	D	D	D	D	D	0.100592	0.00501821	0.587108	78.3681
10	1322.69	TA40	29.247	1	H	H	H	H	D	D	D	D	D	H	H	D	H	H	H	D	D	H	D	D	H	H	H	H	D	H	H	H	H	D	D	D	D	D	D	0.43536	0.115286	1.66968	81.3101
10	1336.62	C4M43	13.938	2	H	H	H	H	D	D	D	D	D	H	H	D	H	H	H	D	D	H	D	D	H	H	H	H	D	D	H	H	H	H	D	D	D	D	D	0	0	0.567777	87.3781
10	1356.03	B7M19	19.409	0	H	H	H	H	D	D	D	D	D	H	H	D	H	H	H	D	D	H	D	D	H	H	H	H	D	D	H	H	H	H	D	D	D	D	D	0.0689257	0.00343847	0.402285	87.3781
10	1398.72	B7M113	42.684	1	H	H	H	H	D	D	D	D	D	H	H	D	H	H	H	D	D	H	D	D	H	H	H	H	H	D	H	H	H	H	D	D	D	D	D	0	0	2.31756	90.3202
10	1403.47	B7M18	4.755	0	H	H	H	H	D	D	D	D	D	H	H	D	H	H	H	D	D	H	D	D	H	H	H	H	H	D	H	H	H	H	D	D	D	D	D	0.0572033	0.00285368	0.333867	90.3202
10	1454.9	TA80	51.431	1	H	H	H	H	D	D	D	D	D	H	H	D	H	H	H	D	D	H	D	D	H	H	H	H	H	D	H	H	D	H	D	D	D	D	D	0.0828833	0.00413476	0.483749	93.2622
10	1490.4	B7M93	35.496	1	H	H	H	H	H	D	D	D	D	H	H	D	H	H	H	D	D	H	D	D	H	H	H	H	H	D	H	H	D	H	D	D	D	D	D	0.213701	0.0565896	0.819581	96.2042
10	1518.79	p11_1	28.395	2	H	H	H	H	H	D	D	D	D	H	H	D	H	H	H	D	D	H	D	D	H	H	D	H	H	D	D	H	D	H	D	D	D	D	D	0	0	0	102.272
11	342.215	B5M127	0	0	H	D	H	H	D	D	H	H	D	H	H	H	D	H	D	H	D	D	H	D	H	D	H	H	D	D	D	D	D	D	D	H	D	H	H	0.0803305	0.00400741	0.468849	0
11	378.839	XB8M6	36.624	1	H	D	H	H	D	D	H	H	D	H	H	H	D	H	D	H	D	D	H	D	D	D	H	H	D	D	D	D	D	D	D	H	D	H	H	0.0784686	0.00391453	0.457983	2.94203
11	416.332	ARA2	37.493	1	H	D	H	H	D	D	H	H	D	H	H	H	D	H	D	H	D	D	H	D	D	D	H	H	D	D	D	D	D	D	D	H	H	H	H	0	0	0.429027	5.88405
11	442.018	XB8M30	25.686	0	H	D	H	H	D	D	H	H	D	H	H	H	D	H	D	H	D	D	H	D	D	D	H	H	D	D	D	D	D	D	D	H	H	H	H	0.0510628	0.0135218	0.195835	5.88405
11	560.853	TA92	118.835	2	H	D	H	H	D	D	H	H	D	H	H	H	D	D	D	H	D	D	H	D	D	H	H	H	D	D	D	D	D	D	D	H	H	H	H	0.0439876	0.00219439	0.256734	11.9521
11	627.736	TA119	66.883	1	H	D	H	H	D	H	H	H	D	H	H	H	D	D	D	H	D	D	H	D	D	H	H	H	D	D	D	D	D	D	D	H	H	H	H	0.139217	0.0368656	0.533921	14.8941
11	671.323	RAN1	43.587	2	H	D	H	H	H	H	H	D	D	H	H	H	D	D	D	H	D	D	H	D	D	H	H	H	D	D	D	D	D	D	D	H	H	H	H	0	0	1.09652	20.9622
11	681.373	TA31	10.05	0	H	D	H	H	H	H	H	D	D	H	H	H	D	D	D	H	D	D	H	D	D	H	H	H	D	D	D	D	D	D	D	H	H	H	H	0.302178	0.080019	1.15891	20.9622
11	701.454	C12M43	20.081	2	H	D	H	H	H	H	H	D	D	H	H	H	D	D	D	H	D	H	H	D	D	H	H	H	D	D	D	D	D	D	D	H	H	H	D	0	0	0.369898	27.0302
11	731.246	XB8M17	29.792	0	H	D	H	H	H	H	H	D	D	H	H	H	D	D	D	H	D	H	H	D	D	H	H	H	D	D	D	D	D	D	D	H	H	H	D	0.0654307	0.00326411	0.381886	27.0302
11	776.21	Pf9735	44.964	1	H	D	H	H	H	H	H	D	D	H	H	H	D	D	D	H	D	H	H	D	D	D	H	H	D	D	D	D	D	D	D	H	H	H	D	0	0	0.280271	29.9722
11	815.529	Exp_1	39.319	0	H	D	H	H	H	H	H	D	D	H	H	H	D	D	D	H	D	H	H	D	D	D	H	H	D	D	D	D	D	D	D	H	H	H	D	0	0	1.20463	29.9722
11	824.677	B9M31	9.148	0	H	D	H	H	H	H	H	D	D	H	H	H	D	D	D	H	D	H	H	D	D	D	H	H	D	D	D	D	D	D	D	H	H	H	D	0	0	0.987189	29.9722
11	829.312..835.888	centromere
11	835.84	XB8M43	11.163	0	H	D	H	H	H	H	H	D	D	H	H	H	D	D	D	H	D	H	H	D	D	D	H	H	D	D	D	D	D	D	D	H	H	H	D	0.0437968	0.0115977	0.167968	29.9722
11	974.39	XB8M8	138.55	2	D	D	H	H	H	H	H	D	D	H	H	H	D	D	D	H	D	H	H	D	D	D	D	H	D	D	D	D	D	D	D	H	H	H	D	0.368213	0.0183689	2.14908	36.0403
11	982.38	Pf15KVA	7.99	1	D	D	H	H	H	H	H	D	D	H	H	D	D	D	D	H	D	H	H	D	D	D	D	H	D	D	D	D	D	D	D	H	H	H	D	0	0	1102	38.9823
11	982.39	AG15	0.01	0	D	D	H	H	H	H	H	D	D	H	H	D	D	D	D	H	D	H	H	D	D	D	D	H	D	D	D	D	D	D	D	H	H	H	D	0.230181	0.0843378	0.649225	38.9823
11	1038.76	TA76	56.371	4	D	D	H	H	D	H	H	D	D	H	H	D	D	D	D	H	D	H	D	D	D	D	D	H	D	D	D	D	D	H	D	H	H	D	D	0	0	0.370059	51.9579
11	1068.54	TA108	29.779	0	D	D	H	H	D	H	H	D	D	H	H	D	D	D	D	H	D	H	D	D	D	D	D	H	D	D	D	D	D	H	D	H	H	D	D	0	0	0.38649	51.9579
11	1097.05	TA82	28.513	0	D	D	H	H	D	H	H	D	D	H	H	D	D	D	D	H	D	H	D	D	D	D	D	H	D	D	D	D	D	H	D	H	H	D	D	0.116802	0.042796	0.32944	51.9579
11	1208.14	B7M99	111.09	4	D	D	D	H	D	H	D	D	D	H	H	D	D	D	D	H	D	H	D	D	D	D	D	H	D	D	D	D	D	H	D	D	D	D	D	0.118335	0.0433576	0.333763	64.9334
11	1317.79	XB8M2	109.651	4	D	D	D	H	H	H	D	D	D	H	D	D	D	H	D	H	D	H	D	D	D	D	D	H	D	D	D	D	D	H	D	D	D	H	D	0.220232	0.0583189	0.844627	77.909
11	1345.35	B7M38	27.553	2	D	D	D	H	H	H	D	D	D	H	D	D	D	H	D	H	D	H	D	D	H	D	D	H	D	D	D	D	D	H	D	D	H	H	D	0.0596119	0.00297383	0.347925	83.977
11	1394.7	TA125	49.353	1	D	D	D	H	H	H	D	D	D	H	D	D	D	H	D	H	D	H	D	D	H	D	D	H	D	D	H	D	D	H	D	D	H	H	D	0.0837376	0.0221743	0.321148	86.919
11	1467.16	B9M26	72.465	2	D	D	D	H	H	H	D	D	D	H	H	D	D	H	D	H	D	H	D	D	H	D	D	H	H	D	H	D	D	H	D	D	H	H	D	0	0	0.215037	92.9871
11	1518.41	C12M110	51.247	0	D	D	D	H	H	H	D	D	D	H	H	D	D	H	D	H	D	H	D	D	H	D	D	H	H	D	H	D	D	H	D	D	H	H	D	0	0	14.8718	92.9871
11	1519.15	XB8M9	0.741	0	D	D	D	H	H	H	D	D	D	H	H	D	D	H	D	H	D	H	D	D	H	D	D	H	H	D	H	D	D	H	D	D	H	H	D	0.139683	0.0613079	0.345978	92.9871
11	1702.01	TA26	182.852	7	D	D	D	H	H	H	D	D	H	H	H	H	D	H	H	H	D	H	D	H	D	H	D	H	H	D	D	D	D	H	D	D	H	H	D	0	0	2.07104	118.528
11	1707.33	XB8M44	5.321	0	D	D	D	H	H	H	D	D	H	H	H	H	D	H	H	H	D	H	D	H	D	H	D	H	H	D	D	D	D	H	D	D	H	H	D	0.468311	0.186178	1.23253	118.528
11	1743.25	B5M124	35.924	5	D	D	D	H	H	H	H	D	H	H	H	H	D	H	H	H	D	H	D	H	D	H	D	H	H	H	D	D	D	D	D	H	D	H	D	0.184782	0.0599265	0.583135	135.352
11	1794.13	TA117	50.885	3	D	D	D	H	H	H	H	D	H	H	H	H	D	H	H	D	D	H	D	D	D	H	D	H	H	H	D	H	D	D	D	H	D	H	D	0	0	0.210627	144.755
11	1846.45	XB8M23	52.32	0	D	D	D	H	H	H	H	D	H	H	H	H	D	H	H	D	D	H	D	D	D	H	D	H	H	H	D	H	D	D	D	H	D	H	D	0.0480786	0.0127316	0.18439	144.755
11	1972.67	C12M29	126.211	2	D	D	D	H	H	H	H	D	H	H	H	H	D	H	H	D	D	H	H	D	D	H	D	H	H	H	D	H	H	D	D	H	D	H	D	0	0	0.514328	150.823
11	1994.09	RESA2	21.426	0	D	D	D	H	H	H	H	D	H	H	H	H	D	H	H	D	D	H	H	D	D	H	D	H	H	H	D	H	H	D	D	H	D	H	D	0	0	0	150.823
12	182.568	C12M67	0	0	H	D	D	D	D	H	D	H	D	H	D	D	D	D	D	D	H	D	H	D	D	D	D	D	H	H	D	D	D	H	D	D	D	H	H	0	0	0.255394	0
12	225.717	Pfg377	43.149	0	H	D	D	D	D	H	D	H	D	H	D	D	D	D	D	D	H	D	H	D	D	D	D	D	H	H	D	D	D	H	D	D	D	H	H	0.225997	0.0112742	1.31903	0
12	238.735	TA48	13.018	1	H	D	D	D	D	H	D	H	D	H	D	D	D	D	D	D	H	D	H	D	D	D	D	D	H	H	D	D	D	H	H	D	D	H	H	0.31503	0.14748	1.02067	2.94203
12	395.926	C12M35	157.191	11	D	D	D	D	H	H	D	D	H	D	H	D	D	D	D	D	D	D	H	H	D	D	H	H	D	H	D	D	D	H	H	D	D	H	H	0	0	0.625994	52.462
12	413.53	Y336M3	17.604	0	D	D	D	D	H	H	D	D	H	D	H	D	D	D	D	D	D	D	H	H	D	D	H	H	D	H	D	D	D	H	H	D	D	H	H	0.259063	0.0686019	0.993553	52.462
12	436.953	C12M47	23.423	2	D	D	D	D	H	H	D	D	D	D	H	D	D	D	D	D	D	H	H	H	D	D	H	H	D	H	D	D	D	H	H	D	D	H	H	0	0	459.166	58.53
12	436.977	Y336M2	0.024	0	D	D	D	D	H	H	D	D	D	D	H	D	D	D	D	D	D	H	H	H	D	D	H	H	D	H	D	D	D	H	H	D	D	H	H	0	0	0.367101	58.53
12	466.996	Y336M1	30.019	0	D	D	D	D	H	H	D	D	D	D	H	D	D	D	D	D	D	H	H	H	D	D	H	H	D	H	D	D	D	H	H	D	D	H	H	0	0	0.398006	58.53
12	494.684	C12M63	27.688	0	D	D	D	D	H	H	D	D	D	D	H	D	D	D	D	D	D	H	H	H	D	D	H	H	D	H	D	D	D	H	H	D	D	H	H	0.0241776	0.00120614	0.141113	58.53
12	616.368	C13M62	121.684	1	D	D	D	D	H	H	D	D	D	D	H	D	D	D	D	D	D	H	H	H	D	D	H	H	D	H	D	D	D	H	H	D	D	D	H	0.066884	0.00333661	0.390368	61.472
12	660.355	PfPK2	43.987	1	D	D	D	D	H	D	D	D	D	D	H	D	D	D	D	D	D	H	H	H	D	D	H	H	D	H	D	D	D	H	H	D	D	D	H	0	0	0.202652	64.4141
12	714.734	C12M96	54.379	0	D	D	D	D	H	D	D	D	D	D	H	D	D	D	D	D	D	H	H	H	D	D	H	H	D	H	D	D	D	H	H	D	D	D	H	0	0	3.14857	64.4141
12	718.234	C12M95	3.5	0	D	D	D	D	H	D	D	D	D	D	H	D	D	D	D	D	D	H	H	H	D	D	H	H	D	H	D	D	D	H	H	D	D	D	H	0.193225	0.0511674	0.741052	64.4141
12	749.638	C12M89	31.404	2	D	D	D	D	H	D	D	D	D	D	H	D	D	D	D	H	D	H	H	H	D	D	H	H	D	H	D	D	D	H	H	D	D	H	H	0	0	0.756504	70.4821
12	764.205	CARP	14.567	0	D	D	D	D	H	D	D	D	D	D	H	D	D	D	D	H	D	H	H	H	D	D	H	H	D	H	D	D	D	H	H	D	D	H	H	0	0	3.49176	70.4821
12	767.361	C12M55	3.156	0	D	D	D	D	H	D	D	D	D	D	H	D	D	D	D	H	D	H	H	H	D	D	H	H	D	H	D	D	D	H	H	D	D	H	H	0.150572	0.00751151	0.878814	70.4821
12	786.9	Pf2689	19.539	1	D	D	D	D	H	D	H	D	D	D	H	D	D	D	D	H	D	H	H	H	D	D	H	H	D	H	D	D	D	H	H	D	D	H	H	0.0857715	0.0278165	0.270678	73.4241
12	896.524	Y588M1	109.624	3	H	D	D	D	H	D	H	D	D	D	D	D	D	D	D	H	D	H	D	H	D	D	H	H	D	H	D	D	D	H	H	D	D	H	H	0.570235	0.184933	1.79955	82.8267
12	913.013	Y588M4	16.489	3	H	D	D	D	H	D	H	D	D	H	D	D	H	D	D	H	D	H	D	H	D	D	H	H	D	H	D	D	D	H	H	H	D	H	H	0	0	1.39919	92.2293
12	920.889	Y588M2	7.876	0	H	D	D	D	H	D	H	D	D	H	D	D	H	D	D	H	D	H	D	H	D	D	H	H	D	H	D	D	D	H	H	H	D	H	H	0.457971	0.148525	1.44527	92.2293
12	941.42	CPN60	20.531	3	H	D	D	D	H	D	H	D	D	H	D	D	H	D	D	H	D	D	H	H	D	D	H	D	D	H	D	D	D	H	H	H	D	H	H	0	0	0.883578	101.632
12	953.892	ARA3	12.472	0	H	D	D	D	H	D	H	D	D	H	D	D	H	D	D	H	D	D	H	H	D	D	H	D	D	H	D	D	D	H	H	H	D	H	H	0.0838162	0.0221951	0.32145	101.632
12	1026.29	C14M19	72.397	2	H	D	D	D	H	D	H	D	D	H	D	D	H	D	D	H	D	H	D	H	D	D	H	D	D	H	D	D	D	H	H	H	D	H	H	0.175308	0.00874553	1.02319	107.7
12	1043.07	C13M74	16.782	1	H	D	D	D	H	D	H	D	D	H	D	D	H	D	D	H	D	H	D	H	D	D	H	D	D	H	D	D	D	D	H	H	D	H	H	0	0	0.843281	110.642
12	1056.14	B7M26	13.068	0	H	D	D	D	H	D	H	D	D	H	D	D	H	D	D	H	D	H	D	H	D	D	H	D	D	H	D	D	D	D	H	H	D	H	H	0	0	0.469575	110.642
12	1079.61	Y293M1	23.468	0	H	D	D	D	H	D	H	D	D	H	D	D	H	D	D	H	D	H	D	H	D	D	H	D	D	H	D	D	D	D	H	H	D	H	H	0	0	0.957927	110.642
12	1091.11	C12M114	11.504	0	H	D	D	D	H	D	H	D	D	H	D	D	H	D	D	H	D	H	D	H	D	D	H	D	D	H	D	D	D	D	H	H	D	H	H	0	0	0.547904	110.642
12	1111.22	Y812M3	20.113	0	H	D	D	D	H	D	H	D	D	H	D	D	H	D	D	H	D	H	D	H	D	D	H	D	D	H	D	D	D	D	H	H	D	H	H	0	0	11020	110.642
12	1111.22	ABRA	0.001	0	H	D	D	D	H	D	H	D	D	H	D	D	H	D	D	H	D	H	D	H	D	D	H	D	D	H	D	D	D	D	H	H	D	H	H	0.190706	0.00951368	1.11306	110.642
12	1126.65	TA34	15.427	1	H	D	D	D	H	D	H	D	D	H	D	H	H	D	D	H	D	H	D	H	D	D	H	D	D	H	D	D	D	D	H	H	D	H	H	0.0506346	0.00252599	0.295529	113.584
12	1184.76	C12M64	58.103	1	H	D	D	D	H	D	D	D	D	H	D	H	H	D	D	H	D	H	D	H	D	D	H	D	D	H	D	D	D	D	H	H	D	H	H	0.0321906	0.00160588	0.18788	116.526
12	1276.15	C12M97	91.394	1	H	D	D	D	H	D	D	D	D	D	D	H	H	D	D	H	D	H	D	H	D	D	H	D	D	H	D	D	D	D	H	H	D	H	H	0	0	0.775073	119.468
12	1279.601..1286.488	centromere
12	1290.37	C12M56	14.218	0	H	D	D	D	H	D	D	D	D	D	D	H	H	D	D	H	D	H	D	H	D	D	H	D	D	H	D	D	D	D	H	H	D	H	H	0	0	1.99529	119.468
12	1295.89	C12M45	5.523	0	H	D	D	D	H	D	D	D	D	D	D	H	H	D	D	H	D	H	D	H	D	D	H	D	D	H	D	D	D	D	H	H	D	H	H	0	0	0.792235	119.468
12	1309.8	C12M115	13.91	0	H	D	D	D	H	D	D	D	D	D	D	H	H	D	D	H	D	H	D	H	D	D	H	D	D	H	D	D	D	D	H	H	D	H	H	0.187037	0.0495288	0.717319	119.468
12	1342.24	Y69M2	32.443	2	H	D	D	D	H	D	D	D	D	D	D	H	H	D	D	H	D	H	D	D	D	D	H	D	D	D	D	D	D	D	H	H	D	H	H	0	0	0.86472	125.536
12	1354.99	Y69M3	12.744	0	H	D	D	D	H	D	D	D	D	D	D	H	H	D	D	H	D	H	D	D	D	D	H	D	D	D	D	D	D	D	H	H	D	H	H	0.0120896	0.00060311	0.0705612	125.536
12	1598.34	C12M81	243.351	1	H	H	D	D	H	D	D	D	D	D	D	H	H	D	D	H	D	H	D	D	D	D	H	D	D	D	D	D	D	D	H	H	D	H	H	0.283381	0.0750414	1.08682	128.478
12	1619.75	C12M60	21.413	2	H	H	D	D	H	D	D	D	D	D	D	H	H	D	D	H	D	H	D	D	D	H	H	D	D	D	D	D	D	D	H	H	D	D	H	0	0	7.08681	134.546
12	1621.31	TA78	1.555	0	H	H	D	D	H	D	D	D	D	D	D	H	H	D	D	H	D	H	D	D	D	H	H	D	D	D	D	D	D	D	H	H	D	D	H	0	0	4.68736	134.546
12	1623.66	Y357M14	2.351	0	H	H	D	D	H	D	D	D	D	D	D	H	H	D	D	H	D	H	D	D	D	H	H	D	D	D	D	D	D	D	H	H	D	D	H	0	0	0.502485	134.546
12	1645.59	Y357M13	21.931	0	H	H	D	D	H	D	D	D	D	D	D	H	H	D	D	H	D	H	D	D	D	H	H	D	D	D	D	D	D	D	H	H	D	D	H	0	0	1.81012	134.546
12	1651.68	BM113	6.088	0	H	H	D	D	H	D	D	D	D	D	D	H	H	D	D	H	D	H	D	D	D	H	H	D	D	D	D	D	D	D	H	H	D	D	H	0	0	1.01305	134.546
12	1662.55	Y357M3	10.878	0	H	H	D	D	H	D	D	D	D	D	D	H	H	D	D	H	D	H	D	D	D	H	H	D	D	D	D	D	D	D	H	H	D	D	H	0	0	344.375	134.546
12	1662.59	Y357M2.2	0.032	0	H	H	D	D	H	D	D	D	D	D	D	H	H	D	D	H	D	H	D	D	D	H	H	D	D	D	D	D	D	D	H	H	D	D	H	0	0	0.67105	134.546
12	1679.01	Y357M8	16.422	0	H	H	D	D	H	D	D	D	D	D	D	H	H	D	D	H	D	H	D	D	D	H	H	D	D	D	D	D	D	D	H	H	D	D	H	0	0	1102	134.546
12	1679.02	C12M112	0.01	0	H	H	D	D	H	D	D	D	D	D	D	H	H	D	D	H	D	H	D	D	D	H	H	D	D	D	D	D	D	D	H	H	D	D	H	0.14719	0.00734278	0.859072	134.546
12	1699.01	C12M61	19.988	1	H	H	D	D	H	D	D	D	D	D	D	H	H	D	D	H	D	H	D	D	D	H	H	D	H	D	D	D	D	D	H	H	D	D	H	0	0	2.07964	137.488
12	1704.31	C12M15	5.299	0	H	H	D	D	H	D	D	D	D	D	D	H	H	D	D	H	D	H	D	D	D	H	H	D	H	D	D	D	D	D	H	H	D	D	H	0	0	6.24008	137.488
12	1706.07	Y537M1	1.766	0	H	H	D	D	H	D	D	D	D	D	D	H	H	D	D	H	D	H	D	D	D	H	H	D	H	D	D	D	D	D	H	H	D	D	H	0	0	1.45382	137.488
12	1713.65	Y357M15	7.58	0	H	H	D	D	H	D	D	D	D	D	D	H	H	D	D	H	D	H	D	D	D	H	H	D	H	D	D	D	D	D	H	H	D	D	H	0	0	3.2925	137.488
12	1717	Y357M7	3.347	0	H	H	D	D	H	D	D	D	D	D	D	H	H	D	D	H	D	H	D	D	D	H	H	D	H	D	D	D	D	D	H	H	D	D	H	0.530381	0.0264589	3.09557	137.488
12	1722.55	Y357M11	5.547	1	D	H	D	D	H	D	D	D	D	D	D	H	H	D	D	H	D	H	D	D	D	H	H	D	H	D	D	D	D	D	H	H	D	D	H	0.128417	0.00640626	0.749504	140.43
12	1745.45	Y357M2	22.91	1	D	H	D	D	H	D	D	D	D	H	D	H	H	D	D	H	D	H	D	D	D	H	H	D	H	D	D	D	D	D	H	H	D	D	H	0	0	1.77971	143.372
12	1751.65	C12M105	6.192	0	D	H	D	D	H	D	D	D	D	H	D	H	H	D	D	H	D	H	D	D	D	H	H	D	H	D	D	D	D	D	H	H	D	D	H	0.171748	0.0454802	0.658685	143.372
12	1786.98	C1M48	35.331	2	D	H	D	D	H	D	D	D	D	H	H	H	H	D	D	H	D	H	D	D	D	H	H	D	H	D	D	D	D	D	H	H	D	H	H	0.0222633	0.00111064	0.12994	149.44
12	1919.12	BSA1	132.147	1	D	H	D	D	H	D	D	D	D	H	H	H	H	D	D	H	D	D	D	D	D	H	H	D	H	D	D	D	D	D	H	H	D	H	H	0	0	0.28394	152.382
12	1957.94	C12M44	38.811	0	D	H	D	D	H	D	D	D	D	H	H	H	H	D	D	H	D	D	D	D	D	H	H	D	H	D	D	D	D	D	H	H	D	H	H	0	0	0.165757	152.382
12	2024.42	TA73	66.483	0	D	H	D	D	H	D	D	D	D	H	H	H	H	D	D	H	D	D	D	D	D	H	H	D	H	D	D	D	D	D	H	H	D	H	H	0.0894341	0.00446156	0.521983	152.382
12	2057.32	B7M103	32.896	1	D	H	D	D	H	D	D	D	D	H	H	H	H	D	D	H	D	D	D	D	D	H	H	D	H	D	D	D	D	H	H	H	D	H	H	0.28492	0.104394	0.803616	155.324
12	2102.86	TA121	45.541	4	D	H	D	D	D	D	D	D	D	H	H	H	H	D	D	H	D	H	D	D	H	H	D	D	H	D	D	D	D	H	H	H	D	H	H	0	0	0	168.3
13	162.569	C14M75	0	0	D	D	D	D	D	D	H	D	D	H	D	D	D	H	D	D	D	D	H	D	H	D	D	D	H	D	D	H	H	D	D	D	D	D	D	0	0	1.45651	0
13	170.135	B7M47	7.566	0	D	D	D	D	D	D	H	D	D	H	D	D	D	H	D	D	D	D	H	D	H	D	D	D	H	D	D	H	H	D	D	D	D	D	D	0	0	3.90503	0
13	172.957	C13M58	2.822	0	D	D	D	D	D	D	H	D	D	H	D	D	D	H	D	D	D	D	H	D	H	D	D	D	H	D	D	H	H	D	D	D	D	D	D	0.379561	0.100511	1.45568	0
13	188.944	C14M70	15.987	2	D	D	D	D	H	D	H	D	D	H	D	D	D	H	D	D	D	D	H	D	H	D	D	H	H	D	D	H	H	D	D	D	D	D	D	0	0	0.465607	6.06804
13	212.612	C13M71	23.668	0	D	D	D	D	H	D	H	D	D	H	D	D	D	H	D	D	D	D	H	D	H	D	D	H	H	D	D	H	H	D	D	D	D	D	D	0	0	0.613141	6.06804
13	230.585	C13M8	17.973	0	D	D	D	D	H	D	H	D	D	H	D	D	D	H	D	D	D	D	H	D	H	D	D	H	H	D	D	H	H	D	D	D	D	D	D	0	0	1224.44	6.06804
13	230.594	C14M60	0.009	0	D	D	D	D	H	D	H	D	D	H	D	D	D	H	D	D	D	D	H	D	H	D	D	H	H	D	D	H	H	D	D	D	D	D	D	0	0	34.0123	6.06804
13	230.918	C3M30	0.324	0	D	D	D	D	H	D	H	D	D	H	D	D	D	H	D	D	D	D	H	D	H	D	D	H	H	D	D	H	H	D	D	D	D	D	D	0	0	15.6091	6.06804
13	231.624	C14M35	0.706	0	D	D	D	D	H	D	H	D	D	H	D	D	D	H	D	D	D	D	H	D	H	D	D	H	H	D	D	H	H	D	D	D	D	D	D	0.183235	0.00914097	1.06945	6.06804
13	247.68	C13M16	16.056	1	D	D	D	D	H	D	H	D	D	H	D	D	D	H	D	D	D	D	H	D	H	D	D	H	H	D	D	H	H	D	D	D	D	D	H	0	0	1.68579	9.01007
13	254.217	B7M89	6.537	0	D	D	D	D	H	D	H	D	D	H	D	D	D	H	D	D	D	D	H	D	H	D	D	H	H	D	D	H	H	D	D	D	D	D	H	0	0	0.22314	9.01007
13	303.603	C13M50	49.386	0	D	D	D	D	H	D	H	D	D	H	D	D	D	H	D	D	D	D	H	D	H	D	D	H	H	D	D	H	H	D	D	D	D	D	H	0	0	1.5432	9.01007
13	310.744	TA60	7.141	0	D	D	D	D	H	D	H	D	D	H	D	D	D	H	D	D	D	D	H	D	H	D	D	H	H	D	D	H	H	D	D	D	D	D	H	0	0	0.327216	9.01007
13	344.422	C14M62	33.678	0	D	D	D	D	H	D	H	D	D	H	D	D	D	H	D	D	D	D	H	D	H	D	D	H	H	D	D	H	H	D	D	D	D	D	H	0.1289	0.0418036	0.406784	9.01007
13	417.367	C13M99	72.945	3	D	D	D	D	H	H	H	D	D	H	D	D	D	D	D	D	D	D	H	D	H	D	D	H	H	D	D	H	H	D	D	D	D	H	H	0	0	30.2747	18.4127
13	417.731	C13M5	0.364	0	D	D	D	D	H	H	H	D	D	H	D	D	D	D	D	D	D	D	H	D	H	D	D	H	H	D	D	H	H	D	D	D	D	H	H	0	0	0.72438	18.4127
13	432.944	C14M72	15.213	0	D	D	D	D	H	H	H	D	D	H	D	D	D	D	D	D	D	D	H	D	H	D	D	H	H	D	D	H	H	D	D	D	D	H	H	0	0	51.9811	18.4127
13	433.156	C14M56	0.212	0	D	D	D	D	H	H	H	D	D	H	D	D	D	D	D	D	D	D	H	D	H	D	D	H	H	D	D	H	H	D	D	D	D	H	H	0.278048	0.0138709	1.62283	18.4127
13	443.737	B5M128	10.581	1	D	D	D	D	H	H	H	D	D	H	H	D	D	D	D	D	D	D	H	D	H	D	D	H	H	D	D	H	H	D	D	D	D	H	H	0	0	0.779349	21.3547
13	457.877	B7M67	14.14	0	D	D	D	D	H	H	H	D	D	H	H	D	D	D	D	D	D	D	H	D	H	D	D	H	H	D	D	H	H	D	D	D	D	H	H	0.0217702	0.00108604	0.127062	21.3547
13	593.017	C1M37	135.14	1	D	D	D	D	H	H	H	D	D	H	H	D	D	D	D	H	D	D	H	D	H	D	D	H	H	D	D	H	H	D	D	D	D	H	H	0	0	8.86564	24.2967
13	594.26	TA64	1.243	0	D	D	D	D	H	H	H	D	D	H	H	D	D	D	D	H	D	D	H	D	H	D	D	H	H	D	D	H	H	D	D	D	D	H	H	0	0	0.301315	24.2967
13	630.833	MEF_1	36.573	0	D	D	D	D	H	H	H	D	D	H	H	D	D	D	D	H	D	D	H	D	H	D	D	H	H	D	D	H	H	D	D	D	D	H	H	0.0392352	0.0103898	0.150474	24.2967
13	785.491	C14M93	154.658	2	D	D	D	D	H	H	H	D	D	D	H	D	D	D	D	H	D	D	H	D	H	D	D	H	H	D	H	H	H	D	D	D	D	H	H	0.1325	0.00660996	0.773335	30.3648
13	807.695	C6/9M57	22.204	1	D	D	D	D	H	H	H	D	D	D	H	D	D	D	D	D	D	D	H	D	H	D	D	H	H	D	H	H	H	D	D	D	D	H	H	0.0453624	0.00226297	0.264758	33.3068
13	872.551	C13M43	64.856	1	D	D	D	D	H	H	H	D	H	D	H	D	D	D	D	D	D	D	H	D	H	D	D	H	H	D	H	H	H	D	D	D	D	H	H	0.0697526	0.00347972	0.407111	36.2488
13	914.729	TA56	42.178	1	D	D	D	D	H	H	H	D	H	D	H	D	D	D	D	D	D	D	H	D	H	D	D	H	H	H	H	H	H	D	D	D	D	H	H	0	0	8.22387	39.1908
13	916.069	C13M97	1.34	0	D	D	D	D	H	H	H	D	H	D	H	D	D	D	D	D	D	D	H	D	H	D	D	H	H	H	H	H	H	D	D	D	D	H	H	0.0858013	0.0227208	0.329063	39.1908
13	986.791	C13M87	70.722	2	D	D	D	D	H	H	H	D	H	H	H	D	D	D	D	D	D	D	H	D	H	D	D	H	H	H	H	H	H	H	D	D	D	H	H	0.0857032	0.0226948	0.328687	45.2589
13	1057.59	C14M101	70.803	2	D	D	D	H	H	H	H	D	H	H	H	D	D	D	D	D	D	D	H	D	D	D	D	H	H	H	H	H	H	H	D	D	D	H	H	0	0	0.0992559	51.3269
13	1164.523..1174.392	centromere
13	1168.62	C13M95	111.026	0	D	D	D	H	H	H	H	D	H	H	H	D	D	D	D	D	D	D	H	D	D	D	D	H	H	H	H	H	H	H	D	D	D	H	H	0	0	1.90657	51.3269
13	1174.4	C14M84	5.78	0	D	D	D	H	H	H	H	D	H	H	H	D	D	D	D	D	D	D	H	D	D	D	D	H	H	H	H	H	H	H	D	D	D	H	H	0	0	0.996653	51.3269
13	1185.46	TA116	11.057	0	D	D	D	H	H	H	H	D	H	H	H	D	D	D	D	D	D	D	H	D	D	D	D	H	H	H	H	H	H	H	D	D	D	H	H	0.136822	0.0362314	0.524735	51.3269
13	1229.81	B7M9	44.35	2	D	H	D	H	H	H	H	D	H	H	H	D	D	D	D	D	D	D	D	D	D	D	D	H	H	H	H	H	H	H	D	D	D	H	H	0	0	0.559476	57.395
13	1249.5	TA49	19.697	0	D	H	D	H	H	H	H	D	H	H	H	D	D	D	D	D	D	D	D	D	D	D	D	H	H	H	H	H	H	H	D	D	D	H	H	0	0	14.8118	57.395
13	1250.25	C13M63	0.744	0	D	H	D	H	H	H	H	D	H	H	H	D	D	D	D	D	D	D	D	D	D	D	D	H	H	H	H	H	H	H	D	D	D	H	H	0	0	3.17762	57.395
13	1253.72	C13M86	3.468	0	D	H	D	H	H	H	H	D	H	H	H	D	D	D	D	D	D	D	D	D	D	D	D	H	H	H	H	H	H	H	D	D	D	H	H	0.0988749	0.0320661	0.31203	57.395
13	1348.81	C13M18	95.096	3	D	H	D	H	D	H	H	D	H	H	H	D	D	D	D	D	D	D	D	D	D	D	D	H	H	H	H	H	H	D	D	D	H	H	H	0	0	10.5961	66.7976
13	1349.85	C13M17	1.04	0	D	H	D	H	D	H	H	D	H	H	H	D	D	D	D	D	D	D	D	D	D	D	D	H	H	H	H	H	H	D	D	D	H	H	H	0	0	0.300199	66.7976
13	1386.56	C13M13	36.709	0	D	H	D	H	D	H	H	D	H	H	H	D	D	D	D	D	D	D	D	D	D	D	D	H	H	H	H	H	H	D	D	D	H	H	H	0	0	2.70895	66.7976
13	1390.63	C14M12	4.068	0	D	H	D	H	D	H	H	D	H	H	H	D	D	D	D	D	D	D	D	D	D	D	D	H	H	H	H	H	H	D	D	D	H	H	H	0	0	0.645766	66.7976
13	1407.69	C1M53	17.065	0	D	H	D	H	D	H	H	D	H	H	H	D	D	D	D	D	D	D	D	D	D	D	D	H	H	H	H	H	H	D	D	D	H	H	H	0.181126	0.00903574	1.05714	66.7976
13	1423.94	C13M36	16.243	1	D	H	D	H	D	D	H	D	H	H	H	D	D	D	D	D	D	D	D	D	D	D	D	H	H	H	H	H	H	D	D	D	H	H	H	0	0	1.57451	69.7396
13	1430.94	TRAP	6.999	0	D	H	D	H	D	D	H	D	H	H	H	D	D	D	D	D	D	D	D	D	D	D	D	H	H	H	H	H	H	D	D	D	H	H	H	0.385789	0.0192457	2.25166	69.7396
13	1438.56	C1M70	7.626	1	D	H	D	H	D	D	H	D	H	H	H	D	D	D	D	D	D	D	D	D	D	D	D	H	H	H	H	H	H	D	D	D	D	H	H	0.066708	0.00332783	0.389342	72.6816
13	1482.66	C13M45	44.103	1	D	H	D	H	D	D	H	D	H	H	H	D	D	D	D	D	H	D	D	D	D	D	D	H	H	H	H	H	H	D	D	D	D	H	H	0	0	2.05138	75.6237
13	1488.04	C13M27	5.372	0	D	H	D	H	D	D	H	D	H	H	H	D	D	D	D	D	H	D	D	D	D	D	D	H	H	H	H	H	H	D	D	D	D	H	H	0.0853974	0.00426018	0.498422	75.6237
13	1522.49	C14M74	34.451	1	D	H	D	H	D	D	H	D	H	H	H	D	D	D	D	D	H	D	D	D	D	D	D	H	H	H	H	H	H	H	D	D	D	H	H	0.11601	0.00578736	0.677095	78.5657
13	1547.85	C14M83	25.36	1	D	H	D	H	D	D	H	D	H	H	H	D	D	D	D	D	H	D	H	D	D	D	D	H	H	H	H	H	H	H	D	D	D	H	H	0.49122	0.130079	1.88391	81.5077
13	1560.2	C13M75	12.353	2	D	H	D	H	D	D	H	D	H	H	H	D	D	H	D	D	H	D	H	D	D	D	D	H	H	H	H	H	H	H	D	D	D	D	H	0	0	1001.82	87.5758
13	1560.21	C14M94	0.011	0	D	H	D	H	D	D	H	D	H	H	H	D	D	H	D	D	H	D	H	D	D	D	D	H	H	H	H	H	H	H	D	D	D	D	H	0.393214	0.0196161	2.29499	87.5758
13	1567.69	C13M59	7.482	1	D	H	D	H	D	D	H	D	H	H	H	D	D	H	D	H	H	D	H	D	D	D	D	H	H	H	H	H	H	H	D	D	D	D	H	0	0	1.18139	90.5178
13	1577.02	C13M33	9.328	0	D	H	D	H	D	D	H	D	H	H	H	D	D	H	D	H	H	D	H	D	D	D	D	H	H	H	H	H	H	H	D	D	D	D	H	0	0	1836.66	90.5178
13	1577.03	C1M60	0.006	0	D	H	D	H	D	D	H	D	H	H	H	D	D	H	D	H	H	D	H	D	D	D	D	H	H	H	H	H	H	H	D	D	D	D	H	0	0	0.628923	90.5178
13	1594.55	C13M40	17.522	0	D	H	D	H	D	D	H	D	H	H	H	D	D	H	D	H	H	D	H	D	D	D	D	H	H	H	H	H	H	H	D	D	D	D	H	1.77017	0.0883077	10.3316	90.5178
13	1596.21	C13M28	1.662	1	D	H	D	H	D	D	H	D	H	H	H	D	D	H	D	H	H	D	H	D	D	H	D	H	H	H	H	H	H	H	D	D	D	D	H	0	0	0.363157	93.4598
13	1626.56	C14M81	30.345	0	D	H	D	H	D	D	H	D	H	H	H	D	D	H	D	H	H	D	H	D	D	H	D	H	H	H	H	H	H	H	D	D	D	D	H	0	0	3.51403	93.4598
13	1629.69	C13M96	3.136	0	D	H	D	H	D	D	H	D	H	H	H	D	D	H	D	H	H	D	H	D	D	H	D	H	H	H	H	H	H	H	D	D	D	D	H	0.864528	0.280375	2.72829	93.4598
13	1640.57	C12M49	10.876	3	H	H	D	H	D	D	H	D	H	H	H	D	D	H	D	H	H	D	H	D	D	H	D	H	H	D	H	H	H	H	D	H	D	D	H	0	0	1.42083	102.862
13	1648.33	C14M106	7.756	0	H	H	D	H	D	D	H	D	H	H	H	D	D	H	D	H	H	D	H	D	D	H	D	H	H	D	H	H	H	H	D	H	D	D	H	0	0	0.383077	102.862
13	1677.09	POLY3	28.767	0	H	H	D	H	D	D	H	D	H	H	H	D	D	H	D	H	H	D	H	D	D	H	D	H	H	D	H	H	H	H	D	H	D	D	H	0	0	0.508818	102.862
13	1698.75	C14M66	21.658	0	H	H	D	H	D	D	H	D	H	H	H	D	D	H	D	H	H	D	H	D	D	H	D	H	H	D	H	H	H	H	D	H	D	D	H	0	0	91.8332	102.862
13	1698.87	C13M15	0.12	0	H	H	D	H	D	D	H	D	H	H	H	D	D	H	D	H	H	D	H	D	D	H	D	H	H	D	H	H	H	H	D	H	D	D	H	0	0	3.22034	102.862
13	1702.29	C13M2	3.422	0	H	H	D	H	D	D	H	D	H	H	H	D	D	H	D	H	H	D	H	D	D	H	D	H	H	D	H	H	H	H	D	H	D	D	H	0	0	0.954277	102.862
13	1713.84	C13M90	11.548	0	H	H	D	H	D	D	H	D	H	H	H	D	D	H	D	H	H	D	H	D	D	H	D	H	H	D	H	H	H	H	D	H	D	D	H	0.0791439	0.0209579	0.303531	102.862
13	1790.51	TA133	76.671	2	H	H	D	H	D	D	H	D	H	H	H	D	D	H	H	H	H	D	H	D	D	H	D	H	H	H	H	H	H	H	D	H	D	D	H	0.267611	0.106389	0.704312	108.93
13	1853.38	C14M73	62.866	5	D	H	D	H	D	D	D	D	H	H	D	H	D	H	H	H	H	D	H	D	D	H	D	H	H	H	H	D	H	H	D	H	D	D	H	0	0	2.22222	125.754
13	1858.34	C14M131	4.959	0	D	H	D	H	D	D	D	D	H	H	D	H	D	H	H	H	H	D	H	D	D	H	D	H	H	H	H	D	H	H	D	H	D	D	H	0.204293	0.0101915	1.19236	125.754
13	1872.74	C13M70	14.401	1	D	H	D	H	D	D	D	D	H	H	D	H	D	H	H	H	H	D	H	D	D	H	D	H	H	H	H	D	H	H	D	H	D	H	H	0	0	0.575907	128.696
13	1891.87	C14M27	19.135	0	D	H	D	H	D	D	D	D	H	H	D	H	D	H	H	H	H	D	H	D	D	H	D	H	H	H	H	D	H	H	D	H	D	H	H	0	0	0.123134	128.696
13	1981.37	C13M91	89.496	0	D	H	D	H	D	D	D	D	H	H	D	H	D	H	H	H	H	D	H	D	D	H	D	H	H	H	H	D	H	H	D	H	D	H	H	0	0	0.605228	128.696
13	1999.58	C14M122	18.208	0	D	H	D	H	D	D	D	D	H	H	D	H	D	H	H	H	H	D	H	D	D	H	D	H	H	H	H	D	H	H	D	H	D	H	H	0.145461	0.0471745	0.459047	128.696
13	2064.22	TA14	64.64	3	D	H	D	H	D	D	D	D	D	H	D	H	H	H	H	H	H	D	H	D	D	H	D	H	H	H	D	D	H	H	D	H	D	H	H	0	0	0.279433	138.099
13	2103.65	C14M126	39.437	0	D	H	D	H	D	D	D	D	D	H	D	H	H	H	H	H	H	D	H	D	D	H	D	H	H	H	D	D	H	H	D	H	D	H	H	0.106977	0.0283282	0.410274	138.099
13	2160.38	C1M59	56.723	2	D	H	D	H	D	H	D	D	D	H	D	H	H	H	H	H	H	D	H	D	D	H	D	H	H	H	D	D	H	H	H	H	D	H	H	NA	NA	Inf	144.167
13	2160.38	C13M32	0	0	D	H	D	H	D	H	D	D	D	H	D	H	H	H	H	H	H	D	H	D	D	H	D	H	H	H	D	D	H	H	H	H	D	H	H	0	0	9.06995	144.167
13	2161.59	C13M81	1.215	0	D	H	D	H	D	H	D	D	D	H	D	H	H	H	H	H	H	D	H	D	D	H	D	H	H	H	D	D	H	H	H	H	D	H	H	0.909479	0.240837	3.48801	144.167
13	2168.26	B5M146	6.672	2	D	H	D	H	D	H	D	D	D	D	D	H	H	H	H	H	H	D	H	D	D	H	D	H	H	H	D	D	H	H	H	H	H	H	H	0	0	0.464273	150.235
13	2192	B8M6	23.736	0	D	H	D	H	D	H	D	D	D	D	D	H	H	H	H	H	H	D	H	D	D	H	D	H	H	H	D	D	H	H	H	H	H	H	H	0.139	0.0368082	0.533089	150.235
13	2235.65	C13M67	43.655	2	H	H	D	H	D	H	D	D	D	D	D	H	H	H	H	H	H	D	H	D	D	H	D	H	H	H	D	D	H	H	D	H	H	H	H	0.111571	0.00556591	0.651187	156.303
13	2262.02	C1M67	26.369	1	H	H	D	H	D	H	D	D	D	D	D	H	H	H	D	H	H	D	H	D	D	H	D	H	H	H	D	D	H	H	D	H	H	H	H	0	0	11020	159.245
13	2262.02	C13M68	0.001	0	H	H	D	H	D	H	D	D	D	D	D	H	H	H	D	H	H	D	H	D	D	H	D	H	H	H	D	D	H	H	D	H	H	H	H	0	0	0.756037	159.245
13	2276.6	C13M12	14.576	0	H	H	D	H	D	H	D	D	D	D	D	H	H	H	D	H	H	D	H	D	D	H	D	H	H	H	D	D	H	H	D	H	H	H	H	0	0	500.909	159.245
13	2276.62	C13M37	0.022	0	H	H	D	H	D	H	D	D	D	D	D	H	H	H	D	H	H	D	H	D	D	H	D	H	H	H	D	D	H	H	D	H	H	H	H	0	0	1.41409	159.245
13	2284.41	C14M107	7.793	0	H	H	D	H	D	H	D	D	D	D	D	H	H	H	D	H	H	D	H	D	D	H	D	H	H	H	D	D	H	H	D	H	H	H	H	0.0735672	0.0194811	0.282143	159.245
13	2366.9	C13M77	82.483	2	H	H	D	H	D	H	D	D	D	D	D	H	H	D	D	H	H	D	H	H	D	H	D	H	H	H	D	D	H	H	D	H	H	H	H	0	0	0.583192	165.313
13	2385.79	VAPA	18.896	0	H	H	D	H	D	H	D	D	D	D	D	H	H	D	D	H	H	D	H	H	D	H	D	H	H	H	D	D	H	H	D	H	H	H	H	0	0	0.321799	165.313
13	2420.04	C13M6	34.245	0	H	H	D	H	D	H	D	D	D	D	D	H	H	D	D	H	H	D	H	H	D	H	D	H	H	H	D	D	H	H	D	H	H	H	H	0	0	0.846129	165.313
13	2433.06	C13M22	13.024	0	H	H	D	H	D	H	D	D	D	D	D	H	H	D	D	H	H	D	H	H	D	H	D	H	H	H	D	D	H	H	D	H	H	H	H	0.0647935	0.0171578	0.248494	165.313
13	2526.72	Pf18153	93.652	2	H	D	D	H	D	D	D	D	D	D	D	H	H	D	D	H	H	D	H	H	D	H	D	H	H	H	D	D	H	H	D	H	H	H	H	0	0	1.18202	171.381
13	2536.04	C14M45	9.323	0	H	D	D	H	D	D	D	D	D	D	D	H	H	D	D	H	H	D	H	H	D	H	D	H	H	H	D	D	H	H	D	H	H	H	H	0	0	1836.66	171.381
13	2536.04	C14M43	0.006	0	H	D	D	H	D	D	D	D	D	D	D	H	H	D	D	H	H	D	H	H	D	H	D	H	H	H	D	D	H	H	D	H	H	H	H	0	0	85.4263	171.381
13	2536.17	C13M79	0.129	0	H	D	D	H	D	D	D	D	D	D	D	H	H	D	D	H	H	D	H	H	D	H	D	H	H	H	D	D	H	H	D	H	H	H	H	0	0	1.04574	171.381
13	2546.71	TA107	10.538	0	H	D	D	H	D	D	D	D	D	D	D	H	H	D	D	H	H	D	H	H	D	H	D	H	H	H	D	D	H	H	D	H	H	H	H	0	0	0.0969592	171.381
13	2660.37	C1M68	113.656	0	H	D	D	H	D	D	D	D	D	D	D	H	H	D	D	H	H	D	H	H	D	H	D	H	H	H	D	D	H	H	D	H	H	H	H	0.0432168	0.00215594	0.252235	171.381
13	2728.44	TA46	68.076	1	H	D	D	H	D	D	D	D	D	D	D	H	H	D	D	H	H	D	H	H	D	H	D	H	D	H	D	D	H	H	D	H	H	H	H	0.35341	0.0935854	1.35539	174.323
13	2745.61	C13M51	17.17	2	H	D	D	H	D	H	D	D	D	D	D	H	H	D	D	H	H	D	H	H	D	H	H	H	D	H	D	D	H	H	D	H	H	H	H	0	0	0.593717	180.391
13	2764.17	C13M73	18.561	0	H	D	D	H	D	H	D	D	D	D	D	H	H	D	D	H	H	D	H	H	D	H	H	H	D	H	D	D	H	H	D	H	H	H	H	0	0	15.2	180.391
13	2764.9	C13M56	0.725	0	H	D	D	H	D	H	D	D	D	D	D	H	H	D	D	H	H	D	H	H	D	H	H	H	D	H	D	D	H	H	D	H	H	H	H	0	0	0	180.391
14	125.918	C14M59	0	0	H	H	D	D	D	D	D	H	H	D	D	H	H	H	H	H	D	H	D	D	H	D	D	D	D	D	H	D	D	D	H	H	D	H	H	0.194309	0.0630163	0.613202	0
14	174.308	C14M89	48.39	3	H	H	D	D	D	D	D	H	H	D	D	H	H	H	H	H	D	D	D	D	H	D	D	H	D	D	D	D	D	D	H	H	D	H	H	0.0688096	0.00343268	0.401608	9.40261
14	217.064	C14M100	42.756	1	H	H	D	D	D	D	D	H	H	D	D	H	H	H	H	H	D	D	D	D	H	D	D	H	D	D	D	D	D	D	D	H	D	H	H	0	0	36.6113	12.3446
14	217.365	C14M111	0.301	0	H	H	D	D	D	D	D	H	H	D	D	H	H	H	H	H	D	D	D	D	H	D	D	H	D	D	D	D	D	D	D	H	D	H	H	0.0377633	0.00188388	0.220406	12.3446
14	295.272	C14M118	77.907	1	H	H	D	D	D	D	D	H	H	D	H	H	H	H	H	H	D	D	D	D	H	D	D	H	D	D	D	D	D	D	D	H	D	H	H	0.414248	0.134345	1.30729	15.2867
14	317.97	C14M79	22.698	3	H	H	D	D	H	H	H	H	H	D	H	H	H	H	H	H	D	D	D	D	H	D	D	H	D	D	D	D	D	D	D	H	D	H	H	0	0	0.295331	24.6893
14	355.284	C14M52	37.314	0	H	H	D	D	H	H	H	H	H	D	H	H	H	H	H	H	D	D	D	D	H	D	D	H	D	D	D	D	D	D	D	H	D	H	H	0.0803942	0.00401059	0.469221	24.6893
14	391.879	C14M108	36.595	1	H	H	D	D	H	H	H	H	D	D	H	H	H	H	H	H	D	D	D	D	H	D	D	H	D	D	D	D	D	D	D	H	D	H	H	0	0	1.30322	27.6313
14	400.335	C14M6	8.456	0	H	H	D	D	H	H	H	H	D	D	H	H	H	H	H	H	D	D	D	D	H	D	D	H	D	D	D	D	D	D	D	H	D	H	H	0	0	0.561757	27.6313
14	419.952	RHO1	19.617	0	H	H	D	D	H	H	H	H	D	D	H	H	H	H	H	H	D	D	D	D	H	D	D	H	D	D	D	D	D	D	D	H	D	H	H	0.0535342	0.00267064	0.312452	27.6313
14	474.908	C14M11	54.956	1	H	H	D	D	H	H	H	H	D	D	H	H	H	H	H	H	D	D	D	D	H	D	D	H	D	D	D	D	H	D	D	H	D	H	H	0	0	0.320228	30.5733
14	509.321	ACT2	34.413	0	H	H	D	D	H	H	H	H	D	D	H	H	H	H	H	H	D	D	D	D	H	D	D	H	D	D	D	D	H	D	D	H	D	H	H	0	0	1.57676	30.5733
14	516.31	C13M98	6.989	0	H	H	D	D	H	H	H	H	D	D	H	H	H	H	H	H	D	D	D	D	H	D	D	H	D	D	D	D	H	D	D	H	D	H	H	0	0	0.495503	30.5733
14	538.55	C14M71	22.24	0	H	H	D	D	H	H	H	H	D	D	H	H	H	H	H	H	D	D	D	D	H	D	D	H	D	D	D	D	H	D	D	H	D	H	H	0.0963977	0.0255268	0.369702	30.5733
14	601.498	C13M89	62.948	2	H	H	D	D	H	H	H	H	D	D	H	H	D	H	D	H	D	D	D	D	H	D	D	H	D	D	D	D	H	D	D	H	D	H	H	0	0	0.991988	36.6414
14	612.607	C3M36	11.109	0	H	H	D	D	H	H	H	H	D	D	H	H	D	H	D	H	D	D	D	D	H	D	D	H	D	D	D	D	H	D	D	H	D	H	H	0.0921734	0.0298928	0.290882	36.6414
14	714.617	C14M50	102.01	3	H	H	D	D	H	H	H	H	D	D	H	H	D	H	D	H	D	D	H	H	H	D	D	H	D	D	D	H	H	D	D	H	D	H	H	0	0	0.165836	46.044
14	781.068	5SRIB	66.451	0	H	H	D	D	H	H	H	H	D	D	H	H	D	H	D	H	D	D	H	H	H	D	D	H	D	D	D	H	H	D	D	H	D	H	H	0.0406576	0.00202827	0.237298	46.044
14	853.429	C14M41	72.361	1	H	H	D	D	H	H	H	H	D	D	H	H	D	H	D	D	D	D	H	H	H	D	D	H	D	D	D	H	H	D	D	H	D	H	H	0	0	0.823986	48.986
14	866.803	C14M95	13.374	0	H	H	D	D	H	H	H	H	D	D	H	H	D	H	D	D	D	D	H	H	H	D	D	H	D	D	D	H	H	D	D	H	D	H	H	0	0	648.235	48.986
14	866.82	C14M105	0.017	0	H	H	D	D	H	H	H	H	D	D	H	H	D	H	D	D	D	D	H	H	H	D	D	H	D	D	D	H	H	D	D	H	D	H	H	0	0	0.737567	48.986
14	881.761	C14M42	14.941	0	H	H	D	D	H	H	H	H	D	D	H	H	D	H	D	D	D	D	H	H	H	D	D	H	D	D	D	H	H	D	D	H	D	H	H	0	0	1.85647	48.986
14	887.697	C14M113	5.936	0	H	H	D	D	H	H	H	H	D	D	H	H	D	H	D	D	D	D	H	H	H	D	D	H	D	D	D	H	H	D	D	H	D	H	H	0	0	0.607497	48.986
14	905.837	C14M91	18.14	0	H	H	D	D	H	H	H	H	D	D	H	H	D	H	D	D	D	D	H	H	H	D	D	H	D	D	D	H	H	D	D	H	D	H	H	0.102904	0.00513352	0.600599	48.986
14	934.427	C14M68	28.59	1	D	H	D	D	H	H	H	H	D	D	H	H	D	H	D	D	D	D	H	H	H	D	D	H	D	D	D	H	H	D	D	H	D	H	H	0	0	2.05023	51.928
14	939.802	C14M47	5.375	0	D	H	D	D	H	H	H	H	D	D	H	H	D	H	D	D	D	D	H	H	H	D	D	H	D	D	D	H	H	D	D	H	D	H	H	0.185301	0.00924403	1.08151	51.928
14	955.679	C14M40	15.877	1	D	H	D	D	H	H	H	H	D	D	H	H	D	H	D	D	D	D	H	H	D	D	D	H	D	D	D	H	H	D	D	H	D	H	H	0	0	847.692	54.8701
14	955.692	C14M4	0.013	0	D	H	D	D	H	H	H	H	D	D	H	H	D	H	D	D	D	D	H	H	D	D	D	H	D	D	D	H	H	D	D	H	D	H	H	0	0	7.58952	54.8701
14	957.144	C14M39	1.452	0	D	H	D	D	H	H	H	H	D	D	H	H	D	H	D	D	D	D	H	H	D	D	D	H	D	D	D	H	H	D	D	H	D	H	H	0.311603	0.101056	0.983358	54.8701
14	987.319	C14M58	30.175	3	H	H	D	D	H	H	H	H	D	H	H	H	D	H	D	D	D	D	H	H	D	D	H	H	D	D	D	H	H	D	D	H	D	H	H	0	0	0.399753	64.2727
14	1014.89	C13M54	27.567	0	H	H	D	D	H	H	H	H	D	H	H	H	D	H	D	D	D	D	H	H	D	D	H	H	D	D	D	H	H	D	D	H	D	H	H	0	0	0.856454	64.2727
14	1027.75	C14M82	12.867	0	H	H	D	D	H	H	H	H	D	H	H	H	D	H	D	D	D	D	H	H	D	D	H	H	D	D	D	H	H	D	D	H	D	H	H	0.149229	0.0593263	0.392749	64.2727
14	1069.328..1077.299	centromere
14	1140.49	C14M129	112.737	5	H	H	D	D	D	H	D	H	D	H	H	H	D	H	D	H	D	D	H	H	H	D	H	H	D	D	D	D	H	D	D	H	D	H	H	0.123708	0.00617137	0.722022	81.0963
14	1164.27	TA13	23.782	1	H	H	D	D	D	H	D	H	D	H	D	H	D	H	D	H	D	D	H	H	H	D	H	H	D	D	D	D	H	D	D	H	D	H	H	0.144026	0.00718497	0.84061	84.0383
14	1184.7	C14M61	20.427	1	H	H	D	D	D	H	D	H	D	H	D	H	D	H	D	H	H	D	H	H	H	D	H	H	D	D	D	D	H	D	D	H	D	H	H	0	0	1.67604	86.9803
14	1191.27	C14M99	6.575	0	H	H	D	D	D	H	D	H	D	H	D	H	D	H	D	H	H	D	H	H	H	D	H	H	D	D	D	D	H	D	D	H	D	H	H	0.17634	0.0466962	0.676295	86.9803
14	1225.68	C14M30	34.411	2	D	H	D	D	D	H	D	H	D	H	D	H	D	H	D	H	H	D	H	H	H	H	H	H	D	D	D	D	H	D	D	H	D	H	H	0	0	0.684047	93.0484
14	1241.8	C14M29	16.11	0	D	H	D	D	D	H	D	H	D	H	D	H	D	H	D	H	H	D	H	H	H	H	H	H	D	D	D	D	H	D	D	H	D	H	H	0	0	2.91688	93.0484
14	1245.57	TA22	3.778	0	D	H	D	D	D	H	D	H	D	H	D	H	D	H	D	H	H	D	H	H	H	H	H	H	D	D	D	D	H	D	D	H	D	H	H	0.0490644	0.0129926	0.188171	93.0484
14	1369.25	CAL	123.675	2	D	H	D	D	D	H	D	H	D	H	D	H	D	H	D	H	H	H	H	D	H	H	H	H	D	D	D	D	H	D	D	H	D	H	H	0.151567	0.0491547	0.478316	99.1164
14	1431.28	C14M78	62.036	3	H	H	D	D	D	H	D	H	D	H	D	H	D	H	D	H	H	H	H	D	H	H	H	H	D	D	D	D	H	D	D	D	D	D	H	0.122974	0.0398818	0.388083	108.519
14	1507.74	RRR1	76.46	3	H	H	D	D	D	H	D	H	D	H	D	H	D	H	D	H	H	H	D	D	H	D	H	H	D	D	H	D	H	D	D	D	D	D	H	0	0	0.466356	117.922
14	1531.37	M41K2	23.63	0	H	H	D	D	D	H	D	H	D	H	D	H	D	H	D	H	H	H	D	D	H	D	H	H	D	D	H	D	H	D	D	D	D	D	H	0	0	13.4884	117.922
14	1532.19	C14M115	0.817	0	H	H	D	D	D	H	D	H	D	H	D	H	D	H	D	H	H	H	D	D	H	D	H	H	D	D	H	D	H	D	D	D	D	D	H	0	0	1.68193	117.922
14	1538.74	C14M36	6.552	0	H	H	D	D	D	H	D	H	D	H	D	H	D	H	D	H	H	H	D	D	H	D	H	H	D	D	H	D	H	D	D	D	D	D	H	0	0	0.303514	117.922
14	1575.05	C14M53	36.308	0	H	H	D	D	D	H	D	H	D	H	D	H	D	H	D	H	H	H	D	D	H	D	H	H	D	D	H	D	H	D	D	D	D	D	H	0.0825971	0.00412048	0.482078	117.922
14	1610.67	TA88	35.619	1	H	H	D	D	D	H	D	H	D	H	D	H	D	H	D	H	H	H	D	D	H	D	D	H	D	D	H	D	H	D	D	D	D	D	H	2.76246	0.13781	16.1231	120.864
14	1611.73	C14M9	1.065	1	H	H	D	D	H	H	D	H	D	H	D	H	D	H	D	H	H	H	D	D	H	D	D	H	D	D	H	D	H	D	D	D	D	D	H	0	0	1.00456	123.806
14	1622.7	TPI	10.97	0	H	H	D	D	H	H	D	H	D	H	D	H	D	H	D	H	H	H	D	D	H	D	D	H	D	D	H	D	H	D	D	D	D	D	H	0	0	0.542056	123.806
14	1643.04	C14M17	20.33	0	H	H	D	D	H	H	D	H	D	H	D	H	D	H	D	H	H	H	D	D	H	D	D	H	D	D	H	D	H	D	D	D	D	D	H	0	0	4.0322	123.806
14	1645.77	C14M120	2.733	0	H	H	D	D	H	H	D	H	D	H	D	H	D	H	D	H	H	H	D	D	H	D	D	H	D	D	H	D	H	D	D	D	D	D	H	0	0	4.96396	123.806
14	1647.99	C14M54	2.22	0	H	H	D	D	H	H	D	H	D	H	D	H	D	H	D	H	H	H	D	D	H	D	D	H	D	D	H	D	H	D	D	D	D	D	H	0	0	0.506247	123.806
14	1669.76	C14M77	21.768	0	H	H	D	D	H	H	D	H	D	H	D	H	D	H	D	H	H	H	D	D	H	D	D	H	D	D	H	D	H	D	D	D	D	D	H	0	0	0.383437	123.806
14	1698.5	C14M51	28.74	0	H	H	D	D	H	H	D	H	D	H	D	H	D	H	D	H	H	H	D	D	H	D	D	H	D	D	H	D	H	D	D	D	D	D	H	0	0	1.14636	123.806
14	1708.11	C14M109	9.613	0	H	H	D	D	H	H	D	H	D	H	D	H	D	H	D	H	H	H	D	D	H	D	D	H	D	D	H	D	H	D	D	D	D	D	H	0	0	0.119402	123.806
14	1800.4	C14M104	92.293	0	H	H	D	D	H	H	D	H	D	H	D	H	D	H	D	H	H	H	D	D	H	D	D	H	D	D	H	D	H	D	D	D	D	D	H	0	0	3.7483	123.806
14	1803.34	C14M96	2.94	0	H	H	D	D	H	H	D	H	D	H	D	H	D	H	D	H	H	H	D	D	H	D	D	H	D	D	H	D	H	D	D	D	D	D	H	0.118382	0.00590566	0.690936	123.806
14	1828.19	C14M55	24.852	1	H	D	D	D	H	H	D	H	D	H	D	H	D	H	D	H	H	H	D	D	H	D	D	H	D	D	H	D	H	D	D	D	D	D	H	0	0	0.228574	126.748
14	1876.41	C14M80	48.212	0	H	D	D	D	H	H	D	H	D	H	D	H	D	H	D	H	H	H	D	D	H	D	D	H	D	D	H	D	H	D	D	D	D	D	H	0.289998	0.014467	1.69257	126.748
14	1886.55	C14M64	10.145	1	H	D	D	D	H	H	D	H	D	H	D	H	D	H	H	H	H	H	D	D	H	D	D	H	D	D	H	D	H	D	D	D	D	D	H	0.107275	0.00535159	0.626113	129.69
14	1913.98	TA62	27.425	1	H	D	D	D	H	H	D	H	D	H	D	H	D	D	H	H	H	H	D	D	H	D	D	H	D	D	H	D	H	D	D	D	D	D	H	0.0844293	0.00421189	0.492772	132.632
14	1948.82	EMAA2	34.846	1	H	D	H	D	H	H	D	H	D	H	D	H	D	D	H	H	H	H	D	D	H	D	D	H	D	D	H	D	H	D	D	D	D	D	H	0	0	0.40965	135.574
14	1975.72	TA43	26.901	0	H	D	H	D	H	H	D	H	D	H	D	H	D	D	H	H	H	H	D	D	H	D	D	H	D	D	H	D	H	D	D	D	D	D	H	0	0	2.20356	135.574
14	1980.72	Pf18028	5.001	0	H	D	H	D	H	H	D	H	D	H	D	H	D	D	H	H	H	H	D	D	H	D	D	H	D	D	H	D	H	D	D	D	D	D	H	0.290254	0.0768613	1.11317	135.574
14	2001.63	C14M121	20.906	2	H	D	H	D	H	H	D	H	D	H	D	H	D	D	H	H	H	D	D	D	H	D	D	H	D	D	H	D	H	D	D	H	D	D	H	0.0618892	0.00308744	0.361216	141.642
14	2049.17	C14M114	47.537	1	H	D	H	D	H	H	D	H	D	H	D	H	D	D	H	H	H	D	H	D	H	D	D	H	D	D	H	D	H	D	D	H	D	D	H	0	0	0.649917	144.584
14	2066.12	TA21	16.956	0	H	D	H	D	H	H	D	H	D	H	D	H	D	D	H	H	H	D	H	D	H	D	D	H	D	D	H	D	H	D	D	H	D	D	H	0	0	0.593685	144.584
14	2084.68	C14M7	18.562	0	H	D	H	D	H	H	D	H	D	H	D	H	D	D	H	H	H	D	H	D	H	D	D	H	D	D	H	D	H	D	D	H	D	D	H	0.0876829	0.0043742	0.511762	144.584
14	2118.24	C13M92	33.553	1	H	D	H	D	H	H	D	H	D	H	D	H	D	D	H	H	H	D	H	D	H	D	D	H	D	D	H	D	D	D	D	H	D	D	H	0.0910789	0.0241184	0.349303	147.526
14	2184.86	C14M76	66.624	2	H	D	H	D	H	H	D	H	D	H	D	H	D	D	H	D	H	D	H	D	H	H	D	H	D	D	H	D	D	D	D	H	D	D	H	0.0466551	0.00232746	0.272303	153.594
14	2247.92	C14M32	63.059	1	H	D	H	D	H	H	H	H	D	H	D	H	D	D	H	D	H	D	H	D	H	H	D	H	D	D	H	D	D	D	D	H	D	D	H	0.171081	0.0554833	0.539899	156.536
14	2302.88	C14M24	54.96	3	H	D	H	D	H	H	H	H	D	H	D	H	D	D	H	D	H	D	H	D	D	H	D	H	H	D	H	D	D	D	D	H	D	H	H	0	0	0.843732	165.939
14	2315.94	Pf9607	13.061	0	H	D	H	D	H	H	H	H	D	H	D	H	D	D	H	D	H	D	H	D	D	H	D	H	H	D	H	D	D	D	D	H	D	H	H	0	0	0.519639	165.939
14	2337.15	C12M88	21.207	0	H	D	H	D	H	H	H	H	D	H	D	H	D	D	H	D	H	D	H	D	D	H	D	H	H	D	H	D	D	D	D	H	D	H	H	0.194597	0.0819445	0.491431	165.939
14	2445.03	C14M57	107.878	6	D	D	D	D	H	H	H	H	H	H	D	D	D	D	H	D	H	D	H	D	D	H	D	H	H	D	D	D	H	D	D	H	D	H	H	0	0	4.13819	186.931
14	2447.69	C14M92	2.663	0	D	D	D	D	H	H	H	H	H	H	D	D	D	D	H	D	H	D	H	D	D	H	D	H	H	D	D	D	H	D	D	H	D	H	H	0.194283	0.0711846	0.547973	186.931
14	2514.48	C14M87	66.787	4	D	D	H	D	H	H	H	H	H	H	H	D	D	D	H	D	H	H	H	D	D	H	D	H	H	D	D	D	H	D	D	H	D	H	D	0.326601	0.016293	1.90621	199.907
14	2523.49	C14M33	9.008	1	D	D	H	D	H	H	H	H	H	H	H	D	D	D	H	D	H	H	H	D	D	H	D	H	H	D	D	D	H	D	D	H	H	H	D	0.108028	0.0286066	0.414306	202.849
14	2579.66	C14M15	56.171	2	D	D	H	D	H	H	H	H	D	H	H	D	H	D	H	D	H	H	H	D	D	H	D	H	H	D	D	D	H	D	D	H	H	H	D	0	0	0.100119	208.917
14	2689.72	C14M90	110.069	0	D	D	H	D	H	H	H	H	D	H	H	D	H	D	H	D	H	H	H	D	D	H	D	H	H	D	D	D	H	D	D	H	H	H	D	0	0	0.117865	208.917
14	2783.22	C14M3	93.497	0	D	D	H	D	H	H	H	H	D	H	H	D	H	D	H	D	H	H	H	D	D	H	D	H	H	D	D	D	H	D	D	H	H	H	D	0.0864107	0.00431073	0.504336	208.917
14	2817.27	C14M88	34.047	1	D	D	H	D	H	H	H	H	D	H	H	D	H	H	H	D	H	H	H	D	D	H	D	H	H	D	D	D	H	D	D	H	H	H	D	0.135022	0.0357549	0.517834	211.859
14	2862.21	C14M16	44.941	2	D	D	D	D	H	H	H	H	D	H	H	D	H	H	H	D	H	H	H	D	D	D	D	H	H	D	D	D	H	D	D	H	H	H	D	0.248996	0.0659361	0.954944	217.927
14	2886.58	C14M112	24.37	2	H	D	D	D	H	H	H	H	D	H	H	D	H	H	H	H	H	H	H	D	D	D	D	H	H	D	D	D	H	D	D	H	H	H	D	0	0	0.614235	223.995
14	2904.52	TA135	17.941	0	H	D	D	D	H	H	H	H	D	H	H	D	H	H	H	H	H	H	H	D	D	D	D	H	H	D	D	D	H	D	D	H	H	H	D	0	0	0.919098	223.995
14	2916.51	C14M124	11.99	0	H	D	D	D	H	H	H	H	D	H	H	D	H	H	H	H	H	H	H	D	D	D	D	H	H	D	D	D	H	D	D	H	H	H	D	0	0	1.55102	223.995
14	2923.62	BM3	7.105	0	H	D	D	D	H	H	H	H	D	H	H	D	H	H	H	H	H	H	H	D	D	D	D	H	H	D	D	D	H	D	D	H	H	H	D	0	0	0.339945	223.995
14	2956.03	C14M21	32.417	0	H	D	D	D	H	H	H	H	D	H	H	D	H	H	H	H	H	H	H	D	D	D	D	H	H	D	D	D	H	D	D	H	H	H	D	0.206501	0.0103016	1.20525	223.995
14	2970.28	C14M127	14.247	1	D	D	D	D	H	H	H	H	D	H	H	D	H	H	H	H	H	H	H	D	D	D	D	H	H	D	D	D	H	D	D	H	H	H	D	0	0	0.436107	226.937
14	2995.55	C14M20	25.269	0	D	D	D	D	H	H	H	H	D	H	H	D	H	H	H	H	H	H	H	D	D	D	D	H	H	D	D	D	H	D	D	H	H	H	D	0	0	0	226.937
	H	HB3 genotype
	D	Dd2 genotype
		Centromere region based on Kelly et al. (2006)
