# Supplementary material for: High recombination rates and hotspots in a Plasmodium falciparum genetic cross
Source: Genome Biol. 2011 Apr 4;12(4):R33. doi: 10.1186/gb-2011-12-4-r33 (PMC3218859; doi:10.1186/gb-2011-12-4-r33)
Supplement: Additional file 11 — Length, recombination rate, chromosome location, and AT content of DNA sequences in the recombination hotspots of the 7G8 × GB4 and Dd2 × HB3 genetic crosses. [file gb-2011-12-4-r33-S11.XLSX]

## Sheet: allhotspots_genes
Chr	Start (Kb)	End (Kb)	Length (Kb)	Recombination Event	Recombination Rate(cM/Kb)	Lower CI (cM/Kb)	Upper CI (cM/Kb)	AT%	Low Complexity	Tandem Repeat	Subtelomere	Genes Covered	Exon	Intron	Gene Description
1	310.466	321.304	10.838	2	0.616033	0.146606	2.58855	84.4	Yes (many)	Yes (many)	No	PFA0380w	Yes	Yes	serine/threonine protein kinase, putative
1	412.524	417.67	5.146	2	1.29743	0.308767	5.45175	82.2	Yes (many)	Yes (many)	No	PFA0520c	Yes	No	chromatin assembly factor 1 protein WD40 domain, putative
												PFA0515w	Yes	Yes	phosphatidylinositol-4-phosphate-5-kinase
1	551.503	587.107	35.604	7	0.717371	0.31486	1.77684	81.9	Yes	Yes	Yes	PFA0685c	Yes	Yes	Plasmodium exported protein (hyp4), unknown function
												PFA0690w	Yes	No	Plasmodium exported protein, unknown function, pseudogene
												PFA0695c	Yes	No	erythrocyte membrane protein 1 (PfEMP1), exon2, pseudogene
												PFA0700c	Yes	Yes	Plasmodium exported protein (hyp10), unknown function
												PFA0705c	Yes	No	stevor, pseudogene
												PFA0710c	Yes	Yes	rifin
												PFA0715c	Yes	Yes	Plasmodium exported protein (hyp7), unknown function
												PFA0720w	Yes	Yes	hypothetical protein
												PFA0725w	Yes	Yes	surface-associated interspersed protein 1.3 (SURFIN 1.3)
2	873.361	941.658	68.297	14	1.52235	0.405567	5.71436	76	Yes (many)	Yes (many)	Yes	PFB1010w	Yes	Yes	rifin
	(end has long repeats)											PFB1005w	Yes	Yes	rifin
												PFB1030w	Yes	No	conserved Plasmodium falciparum protein family
												PFB0974c	Yes	No	erythrocyte membrane protein 1 (PfEMP1), truncated, degenerate
												PFB0995w	Yes	No	null
												PFB1020w	Yes	Yes	stevor
												PFB0976w	Yes	No	hypothetical protein
												PFB0975c	Yes	No	erythrocyte membrane protein 1 (PfEMP1), truncated
												PFB1040w	Yes	Yes	rifin
												PFB0990c	Yes	Yes	Plasmodium exported protein (hyp4), unknown function
												PFB1015w	Yes	Yes	rifin
												PFB0973c	Yes	No	hypothetical protein
												PFB1055c	Yes	Yes	erythrocyte membrane protein 1, PfEMP1
												PFB0980w	Yes	No	conserved Plasmodium falciparum protein family
												PFB1050w	Yes	Yes	rifin
												PFB0985c	Yes	Yes	Pfmc-2TM Maurer's cleft two transmembrane protein
												PFB1000w	Yes	Yes	rifin
												PFB1025w	Yes	No	erythrocyte membrane protein 1 (PfEMP1), truncated, degenerate
												PFB1045w	Yes	Yes	erythrocyte membrane protein 1 (PfEMP1), truncated
												PFB1035w	Yes	Yes	rifin
3	2.26	102.64	100.38	15	1.38105	0.187642	10.1645	77	Yes (many)	Yes (many)	Yes	PFC0040w	Yes	Yes	rifin
	(end has long repeats)											PFC0070c	Yes	Yes	Plasmodium exported protein, unknown function
												PFC0050c	Yes	No	acyl-CoA synthetase, PfACS2
												PFC0045w	Yes	Yes	rifin
												PFC0005w	Yes	Yes	erythrocyte membrane protein 1, PfEMP1
												PFC0065c	Yes	Yes	alpha/beta hydrolase, putative
												PFC0090w	Yes	Yes	Plasmodium exported protein, unknown function
												PFC0085c	Yes	Yes	Plasmodium exported protein, unknown function
												PFC0025c	Yes	Yes	stevor
												PFC0095c	Yes	No	conserved Plasmodium protein, unknown function
												PFC0010c	Yes	Yes	rifin
												PFC0055w	Yes	Yes	Plasmodium exported protein (hyp13), unknown function
												PFC0015c	Yes	No	null
												PFC0035w	Yes	Yes	rifin
												PFC0075c	Yes	Yes	Plasmodium exported protein, unknown function
												PFC0060c	Yes	Yes	Serine/Threonine protein kinase, FIKK family
												PFC0080c	Yes	Yes	Plasmodium exported protein (hyp1), unknown function
												PFC0030c	Yes	Yes	rifin
3	336.031	347.27	11.239	2	0.539909	0.142972	2.07065	80.1	Yes	Yes	No	PFC0335c	Yes	Yes	conserved Plasmodium protein, unknown function
3	441.605	443.706	2.101	2	3.17781	0.756267	13.353	82.2	Yes	Yes	No	PFC0430w	Yes	Yes	conserved Plasmodium protein, unknown function
3	761.011	767.374	6.363	2	1.04928	0.249712	4.40903	80.8	Yes(many)	Yes(many)	No	PFC0815c	Yes	Yes	conserved Plasmodium protein, unknown function
												PFC0820w	Yes	No	conserved Plasmodium protein, unknown function
3	980.204	1054.43	74.226	15	1.86767	0.253758	13.7461	77.1	Yes(many)	Yes(many)	Yes	PFC1090w	Yes	Yes	Plasmodium exported protein (hyp5), unknown function
	(end has long repeats)											PFC1060c	Yes	No	conserved Plasmodium protein, unknown function
												PFC1095w	Yes	Yes	rifin (3D7-rifT3-5)
												PFC1085c	Yes	Yes	Plasmodium exported protein (hyp4), unknown function
												PFC1115w	Yes	Yes	rifin (3D7-rifT3-7)
												PFC1050w	Yes	Yes	SMN-like protein
												PFC1045c	Yes	No	conserved Plasmodium protein, unknown function
												PFC1105w	Yes	Yes	stevor (3D7-stevorT3-2)
												PFC1070c	Yes	No	null
												PFC1120c	Yes	Yes	var (3D7-varT3-2)
												PFC1100w	Yes	Yes	null
												PFC1080c	Yes	Yes	Pfmc-2TM Maurer's cleft two transmembrane protein
												PFC1055w	Yes	Yes	conserved Plasmodium protein, unknown function
												PFC1110w	Yes	No	rifin
												PFC1065w	Yes	Yes	conserved Plasmodium protein, unknown function
												PFC1075w	Yes	No	hypothetical protein
4	782.776	792.676	9.9	2	0.674401	0.160497	2.83381	80.9	Yes(many)	Yes(many)	No	PFD0840w	Yes	No	conserved Plasmodium protein, unknown function
												PFD0855c	Yes	Yes	conserved Plasmodium protein, unknown function
												PFD0850c	Yes	Yes	Memo-like protein
												PFD0860w	Yes	Yes	conserved Plasmodium protein, unknown function
4	862.817	869.146	6.329	2	0.958768	0.253889	3.67704	80.7	Yes	Yes	No	PFD0935c	Yes	Yes	conserved Plasmodium protein, unknown function
												PFD0940w	Yes	No	conserved Plasmodium protein, unknown function
4	875.836	886.905	11.069	2	0.603177	0.143547	2.53453	84.7	Yes(many)	Yes(many)	No	PFD0965W	Yes	Yes	phosphatidylinositol 4-kinase, putative
												PFD0950w	Yes	Yes	ran binding protein 1, putative
												PFD0960c	Yes	No	60S ribosomal protein L7Ae/L30e, putative
												PFD0955w	Yes	No	apical merozoite protein
4	888.176	892.665	4.489	2	1.48732	0.353958	6.24965	81.7	Yes(many)	Yes(many)	No	PFD0965W	Yes	No	phosphatidylinositol 4-kinase, putative
4	903.55	915.858	12.308	2	0.493016	0.130554	1.8908	79.8	Yes	Yes	No	PFD0970c	Yes	No	zinc finger protein, putative
												PFD0975w	Yes	No	RIO-like serine/threonine kinase, putative
4	1140.61	1196.42	55.81	15	2.48395	0.337493	18.2819	74.6	Yes(many)	Yes(many)	Yes	PFD1235w	Yes	Yes	erythrocyte membrane protein 1, PfEMP1
	(end has long repeats)											PFD1225w	Yes	No	null
												PFD1240w	Yes	Yes	rifin
												PFD1210w	Yes	No	Plasmodium exported protein (PHISTa), unknown function
												PFD1215w	Yes	Yes	Plasmodium exported protein (PHISTa), unknown function
												PFD1205w	Yes	No	Plasmodium exported protein (hyp15), unknown function
												PFD1230c	Yes	Yes	rifin
												PFD1245c	Yes	Yes	erythrocyte membrane protein 1, PfEMP1
												PFD1220c	Yes	Yes	stevor
5	249.844	252.256	2.412	2	2.76806	0.658755	11.6313	82.4	Yes (many)	Yes (many)	No	PFE0285c	Yes	No	small ubiquitin-related modifier, putative
												PFE0280c	Yes	No	conserved Plasmodium membrane protein, unknown function
5	252.378	260.783	8.405	2	0.721956	0.191179	2.76883	83.9	Yes	Yes	No	PFE0285c	Yes	No	small ubiquitin-related modifier, putative
												PFE0290c	Yes	Yes	conserved Plasmodium protein, unknown function
												PFE0295w	Yes	Yes	conserved Plasmodium protein, unknown function
												PFE0300c	Yes	Yes	60S ribosomal subunit protein L24-2, putative
												PFE0305w	Yes	No	transcription initiation factor TFiid, TATA-binding protein
5	352.425	355.368	2.943	2	2.26863	0.539897	9.53268	75.5	Yes	Yes	No	PFE0420c	Yes	No	guanidine nucleotide exchange factor
5	605.825	614.719	8.894	3	1.1673	0.352573	3.8647	81.3	Yes (many)	Yes (many)	No	PFE0735w	Yes	No	conserved Plasmodium protein, unknown function
												PFE0730c	Yes	Yes	ribose 5-phosphate epimerase, putative
												PFE0725c	Yes	Yes	conserved Plasmodium membrane protein, unknown function
5	692.823	706.155	13.332	3	0.778725	0.235208	2.5782	79.6	Yes (many)	Yes (many)	No	PFE0840c	Yes	No	transcription factor with AP2 domain(s), putative
												PFE0835w	Yes	Yes	ubiquitin carboxyl-terminal hydrolase 2, putative
5	745.326	753.841	8.515	2	0.784095	0.186602	3.29474	80.7	Yes (many)	Yes (many)	No	PFE0895c	Yes	Yes	zinc finger protein, putative
												PFE0905w	Yes	No	RAP protein, putative
												PFE0885w	Yes	No	eukaryotictranslation initiation factor 3 subunit, putative
												PFE0890c	Yes	Yes	conserved Plasmodium protein, unknown function
												PFE0900w	Yes	Yes	conserved protein, unknown function
5	1018.72	1040.38	21.667	4	0.598863	0.219422	1.68909	82.6	Yes	Yes	No	PFE1230c	Yes	No	mitochondrial import receptor subunit tom22, putative
												PFE1235c	Yes	Yes	ubiquitin fusion degradation protein UFD1, putative
												PFE1240w	Yes	No	tRNA-YW synthesizing protein, putative
												PFE1245w	Yes	No	conserved Plasmodium protein, unknown function
5	1302.13	1320.61	18.475	9	2.23729	0.945366	5.29474	84.6	Yes (many)	Yes (many)	Yes	PFE1610w	Yes	Yes	Plasmodium exported protein, unknown function
												PFE1615c	Yes	Yes	Plasmodium exported protein, unknown function
												PFE1600w	Yes	Yes	Plasmodium exported protein (PHISTb), unknown function
												PFE1605w	Yes	Yes	Plasmodium exported protein (PHISTb), unknown function
												PFE1595c	Yes	Yes	Plasmodium exported protein (PHISTc), unknown function
6	1030.87	1037.18	6.315	2	0.960894	0.254452	3.68519	84.3	Yes	Yes	No	PFF1225c	Yes	No	DNA polymerase 1, putative
												PFF1230c	Yes	No	conserved Plasmodium protein, unknown function
												PFF1235w	Yes	No	conserved Plasmodium membrane protein, unknown function
6	1288.23	1290.62	2.384	13	19.7465	10.9311	35.6709	80.5	Yes (many)	Yes (many)	No	PFF1495w	Yes	Yes	conserved Plasmodium protein, unknown function
7	216.091	225.279	9.188	2	0.726662	0.172934	3.05341	81.5	Yes (many)	Yes (many)	No	MAL7P1.16	Yes	No	conserved Plasmodium membrane protein, unknown function
												MAL7P1.15	Yes	No	conserved Plasmodium membrane protein, unknown function
7	477.309	486.07	8.761	3	1.18502	0.357926	3.92337	82.4	Yes (many)	Yes (many)	No	PF07_0039	Yes	Yes	conserved Plasmodium protein, unknown function
												PF07_0038	Yes	Yes	Cg7 protein
												MAL7P1.28	Yes	Yes	ribonucleases p/mrp protein subunit, putative
7	689.639	700.818	11.179	3	0.928703	0.280507	3.07475	84.3	Yes (many)	Yes (many)	No	PF07_0054	Yes	No	histone H2B
												PF07_0053	Yes	No	conserved Plasmodium protein, unknown function
7	1181.42	1190.73	9.306	5	2.01318	0.75807	5.34634	77.4	Yes (many)	Yes (many)	No	MAL7P1.147	Yes	Yes	ubiquitin carboxyl-terminal hydrolase, putative
8	5.958	77.456	71.498	11	0.813415	0.328892	2.01174	73.6	Yes (many)	Yes (many)	Yes	PF08_0140	Yes	Yes	erythrocyte membrane protein 1, PfEMP1
												PF08_0141	Yes	Yes	erythrocyte membrane protein 1, PfEMP1
												MAL8P1.162	Yes	Yes	surface-associated interspersed gene 8.3 (SURFIN8.3)
												PF08_0138	Yes	Yes	rifin
												PF08_0142	Yes	Yes	erythrocyte membrane protein 1, PfEMP1
												MAL8P1.163	Yes	Yes	Plasmodium exported protein (PHISTa), unknown function
												PF08_0139	Yes	Yes	rifin
8	192.117	199.229	7.112	2	0.938775	0.223413	3.9447	79.9	Yes (many)	Yes (many)	No	MAL8P1.148	Yes	Yes	conserved Plasmodium protein, unknown function
												PF08_0129	Yes	Yes	serine/threonine protein phosphatase, putative
												PF08_0128	Yes	No	SYF2 splicing factor, putative
8	245.439	258.496	13.057	3	0.72012	0.233542	2.27256	79.4	Yes	Yes	No	MAL8P1.139	Yes	No	conserved Plasmodium membrane protein, unknown function
												MAL8P1.140	Yes	No	methionine aminopeptidase 1c, putative
												MAL8P1.141	Yes	No	conserved Plasmodium protein, unknown function
8	1404.91	1409.32	4.41	5	4.24823	1.59968	11.2819	67	small region	long repeat	Yes	intergenic		No
8	1409.32	1411.67	2.351	11	24.7374	10.0022	61.1804	69.3	Yes (many)	long repeat	Yes	intergenic		No
9	1.63	89.735	88.105	16	5.92692	0	infinite	77.4	Yes (many)	Yes (many)	Yes	PFI0005w	Yes	Yes	erythrocyte membrane protein 1, PfEMP1
	(end has long repeats)											PFI0055c	Yes	Yes	rifin
												PFI0040c	Yes	No	null
												PFI0010c	Yes	Yes	rifin
												PFI0075w	Yes	Yes	rifin
												PFI0020w	Yes	Yes	rifin
												PFI0015c	Yes	Yes	rifin
												PFI0086w	Yes	Yes	Plasmodium exported protein, unknown function
												PFI0025c	Yes	Yes	rifin
												PFI0050c	Yes	Yes	rifin
												PFI0060c	Yes	No	null
												PFI0030c	Yes	Yes	rifin
												PFI0070w	Yes	Yes	rifin
												PFI0035c	Yes	Yes	rifin
												PFI0045c	Yes	Yes	stevor
												PFI0090c	Yes	Yes	probable protein, unknown function
												PFI0065w	Yes	Yes	rifin
												PFI0085c	Yes	Yes	Plasmodium exported protein (hyp5), unknown function
												PFI0080w	Yes	Yes	stevor
												PFI0095c	Yes	Yes	Serine/Threonine protein kinase, FIKK family
9	175.787	177.981	2.194	2	2.76574	0.732389	10.6071	73.2	Yes	Yes	No	PFI0180w	Yes	Yes	alpha tubulin 1
9	595.956	599.861	3.905	2	1.66131	0.404426	6.82438	79.5	Yes (many)	Yes (many)	No	PFI0680c	Yes	No	arginyl-tRNA synthetase, putative
												PFI0685w	Yes	No	pseudouridylate synthase, putative
9	667.905	674.445	6.54	2	1.02088	0.242954	4.28971	82.1	Yes (many)	Yes (many)	No	PFI0785c	Yes	No	sugar transporter, putative
												PFI0790w	Yes	Yes	thioredoxin reductase 3
9	1148.25	1158.65	10.396	2	0.642225	0.152839	2.6986	81.3	Yes (many)	Yes (many)	No	PFI1405c	Yes	No	conserved Plasmodium protein, unknown function
												PFI1415w	Yes	No	Ser/Thr protein kinase, putative
												PFI1410c	Yes	No	conserved Plasmodium protein, unknown function
10	223.201	224.775	1.574	2	4.07247	1.00032	16.5796	81.8	Yes	Yes	No	PF10_0052	Yes	No	conserved Plasmodium protein, unknown function
												PF10_0051	Yes	No	ADP/ATP carrier protein, putative
10	471.706	477.26	5.554	2	1.20212	0.286085	5.05126	82.7	Yes (many)	Yes (many)	No	PF10_0119	Yes	No	conserved Plasmodium protein, unknown function
												PF10_0120	Yes	Yes	ubiquinol-cytochrome c reductase complex subunit, putative
												PF10_0121	Yes	Yes	hypoxanthine phosphoribosyltransferase
10	717.216	718.946	1.73	2	3.746	0.912644	15.3757	82.9	Yes (many)	Yes (many)	No	PF10_0174	Yes	No	26s proteasome subunit p55, putative
												PF10_0175	Yes	No	tRNA pseudouridine synthase, putative
10	827.241	832.109	4.868	3	2.1327	0.644163	7.06093	81.9	Yes (many)	Yes (many)	No	PF10_0199	Yes	Yes	conserved Plasmodium membrane protein, unknown function
10	1171.17	1172.7	1.531	2	4.24597	1.03203	17.4688	83.9	Yes (many)	Yes (many)	Yes	PF10_0278	Yes	No	nucleolar preribosomal assembly protein, putative
												PF10_0279	Yes	No	conserved Plasmodium protein, unknown function
10	1322.69	1336.62	13.938	2	0.43536	0.115286	1.66968	80.2	Yes	Yes	No	PF10_0321	Yes	No	conserved Plasmodium protein, unknown function
												PF10_0322	Yes	No	S-adenosylmethionine decarboxylase/ornithine decarboxylase
												PF10_0323	Yes	No	early transcribed membrane protein 10.2
10	1569.77	1582.77	13.008	6	1.80659	0.719447	4.53652	79.6	Yes (many)	Yes (many)	Yes	PF10_0380	Yes	Yes	Serine/Threonine protein kinase, FIKK family
												PF10_0382	Yes	No	hypothetical protein
												PF10_0383	Yes	No	Plasmodium repeat_MYXSPDY protein
												PF10_0381	Yes	Yes	DNAJ protein, putative
11	115.648	115.946	0.298	2	22.4046	5.33194	94.1433	76.2	one little region	No	No	PF11_0036	Yes	No	flavoprotein, putative
11	252.24	255.676	3.436	2	1.94312	0.462432	8.16493	83.1	Yes (many)	Yes (many)	No	PF11_0069	Yes	Yes	conserved Plasmodium protein, unknown function
												PF11_0070	Yes	No	conserved Plasmodium membrane protein, unknown function
11	255.676	259.521	3.845	2	1.67895	0.410235	6.87138	80.2	Yes (many)	Yes (many)	No	PF11_0071	Yes	No	RuvB DNA helicase, putative
												PF11_0072	Yes	Yes	apicoplast ribosomal protein S15 precursor, putative
11	1701.96	1707.25	5.29	2	1.26211	0.300362	5.30334	83.7	Yes (many)	Yes (many)	No	PF11_0436	Yes	Yes	coproporphyrinogen oxidase, putative
												PF11_0437	Yes	Yes	60S ribosomal protein L28, putative
11	1707.25	1717.04	9.787	2	0.682188	0.16235	2.86653	83.2	Yes (many)	Yes (many)	No	PF11_0438	Yes	Yes	60S ribosomal protein L35Ae, putative
												PF11_0439	Yes	No	conserved protein, unknown function
												PF11_0441	Yes	No	conserved Plasmodium protein, unknown function
												PF11_0440	Yes	No	conserved Plasmodium protein, unknown function
11	1707.33	1743.25	35.924	5	0.468311	0.186178	1.23253	82.1	Yes	Yes	No	PF11_0438	Yes	Yes	60S ribosomal protein L35ae, putative
												PF11_0439	Yes	No	conserved protein, unknown function
												PF11_0440	Yes	No	conserved Plasmodium protein, unknown function
												PF11_0441	Yes	No	conserved Plasmodium protein, unknown function
												PF11_0441a	Yes	No	alpha/beta hydrolase, putative
												PF11_0442	Yes	No	transcription factor with AP2 domain(s), putative
												PF11_0443	Yes	Yes	DnaJ protein, putative
												PF11_0445	Yes	No	DNA-directed RNA polymerase I, putative
												PF11_0447	Yes	Yes	translation initiation factor eIF-1A, putative
												PF11_0448	Yes	Yes	conserved Plasmodium protein, unknown function
												PF11_0449	Yes	No	conserved Plasmodium protein, unknown function
												PF11_0451	Yes	No	conserved Plasmodium protein, unknown function
12	896.524	913.013	16.489	3	0.570235	0.184933	1.79955	82.6	Yes	Yes	No	PFL1075w	Yes	No	transcription factor with AP2 domain(s), putative
												PFL1080c	Yes	Yes	ATP-binding protein, putative
												PFL1085w	Yes	No	transcription factor with AP2 domain(s), putative
12	920.889	941.42	20.531	3	0.457971	0.148525	1.44527	82.6	Yes	Yes	No	PFL1095c	Yes	Yes	conserved Plasmodium protein, unknown function
												PFL1100w	Yes	Yes	conserved Plasmodium protein, unknown function
												PFL1105c	Yes	Yes	conserved Plasmodium protein, unknown function
												PFL1110c	Yes	Yes	cAMP-dependent protein kinase regulatory subunit
												PFL1115w	Yes	No	conserved Plasmodium protein, unknown function
												PFL1120c	Yes	No	DNA gyrase subunit A
												PFL1125w	Yes	No	phospholipid-transporting ATPase, putative
12	1219.77	1225.7	5.931	2	1.12571	0.2679	4.73018	76.9	Yes (many)	Yes (few)	No	PFL1435c	Yes	No	myosin D
13	346.219	359.58	13.361	3	0.777035	0.234697	2.57261	81.3	Yes (many)	Yes (many)	No	MAL13P1.38	Yes	No	conserved Plasmodium membrane protein, unknown function
												MAL13P1.37	Yes	Yes	conserved Plasmodium protein, unknown function
												PF13_0041	Yes	No	conserved Plasmodium protein, unknown function
												PF13_0042	Yes	Yes	fork head domain protein, putative
13	411.158	417.585	6.427	2	1.03883	0.247225	4.36513	83.4	Yes (many)	Yes (many)	No	PF13_0048	Yes	No	NUDIX hydrolase, putative
												MAL13P1.43	Yes	No	conserved Plasmodium protein, unknown function
13	931.886	934.964	3.078	2	2.16913	0.516217	9.11458	78	Yes (few)	Yes (few)	No	MAL13P1.124	Yes	No	conserved Plasmodium protein, unknown function
13	1023.11	1027.05	3.936	2	1.69628	0.403688	7.12771	81.2	Yes (many)	Yes (many)	No	MAL13P1.134	Yes	Yes	DEAD box helicase, putative
13	1547.85	1560.2	12.353	2	0.49122	0.130079	1.88391	79.8	Yes	Yes	No	MAL13P1.191	Yes	Yes	conserved Plasmodium protein, unknown function
												MAL13P1.192	Yes	No	conserved Plasmodium protein, unknown function
												MAL13P1.193	Yes	Yes	conserved Plasmodium protein, unknown function
												PF13_0214	Yes	Yes	elongation factor 1-gamma, putative
13	1629.69	1640.57	10.876	3	0.864528	0.280375	2.72829	83.9	Yes	Yes	No	MAL13_tRNA_Arg1	Yes	No	null
												MAL13_U6_snRNA	Yes	No	null
												MAL13P1.209	Yes	Yes	60S ribosomal protein L18-2, putative
												PF13_0224	Yes	Yes	60S ribosomal protein L18, putative
												PF13_0225	Yes	No	conserved Plasmodium protein, unknown function
13	2161.59	2168.26	6.672	2	0.909479	0.240837	3.48801	81.5	Yes	Yes	No	MAL13P1.271	Yes	Yes	V-type ATPase, putative
												PF13_0286	Yes	No	large subunit rRNA methyltransferase, putative
13	2499.62	2502.26	2.638	2	2.44779	0.597976	10.0199	81.3	Yes (many)	Yes (few)	No	MAL13P1.311	Yes	Yes	exonuclease, putative
13	2585.07	2592.06	6.981	2	0.956392	0.227606	4.01872	81.5	Yes (many)	Yes (many)	No	MAL13P1.323	Yes	No	conserved Plasmodium protein, unknown function
13	2592.06	2595.02	2.963	2	2.25331	0.536253	9.46834	82.5	Yes (many)	Yes (many)	No	PF13_0340	Yes	No	exosome complex exonuclease, putative
14	125.828	133.938	8.11	2	0.823251	0.195921	3.45927	83.6	Yes (many)	Yes (many)	No	PF14_0034	Yes	No	translocation associated membrane protein, putative
												PF14_0033	Yes	Yes	Sel1 protein
												PF14_0032	Yes	Yes	conserved Plasmodium protein, unknown function
												PF14_0810	Yes	Yes	conserved Plasmodium protein, unknown function
14	295.272	317.97	22.698	3	0.414248	0.134345	1.30729	82.8	Yes	Yes	No	PF14_0078	Yes	No	plasmepsin III,histo-aspartic protease
												PF14_0079	Yes	No	transcription factor with AP2 domain(s), putative
												PF14_0080	Yes	No	conserved Plasmodium protein, unknown function
												PF14_0081	Yes	No	DNA-repair helicase, putative
14	931.009	934.337	3.328	2	2.00618	0.477439	8.42989	80.3	Yes (many)	Yes (few)	No	PF14_0222	Yes	No	Ankyrin, putative
												PF14_0223	Yes	Yes	cyclophilin, putative
14	1116.5	1124.92	8.416	2	0.793319	0.188797	3.33349	81.7	Yes (many)	Yes (many)	No	PF14_0264	Yes	Yes	protein kinase, putative
14	1159.81	1164.18	4.366	2	1.52922	0.36393	6.42572	80.3	Yes (many)	Yes (many)	No	PF14_0273	Yes	No	rRNA (adenosine-2'-O-)-methyltransferase, putative
14	1991.71	1995.73	4.019	2	1.66125	0.395351	6.98051	79.4	Yes	Yes	No	PF14_0463	Yes	No	chloroquine resistance marker protein
	%present								100	98.1481	20.3704
