# Supplementary material for: High recombination rates and hotspots in a Plasmodium falciparum genetic cross
Source: Genome Biol. 2011 Apr 4;12(4):R33. doi: 10.1186/gb-2011-12-4-r33 (PMC3218859; doi:10.1186/gb-2011-12-4-r33)
Supplement: Additional file 12 — Significantly enriched Gene Ontology terms (genes) in the recombination hotspots. [file gb-2011-12-4-r33-S12.XLSX]

## Sheet: WPS
Terms	ListHits	ListTotal	PopulationHits	PopulationTotal	Fisher Exact (P-Values)	FDR (Q-Value)	TermID
antigenic variation	29	74	180	1891	2.09505e-12	3.90914e-06	GO:0020033
passive evasion of immune response of other organism during symbiotic interaction	29	74	180	1891	2.09505e-12	3.90914e-06	GO:0051809
defense response	29	74	181	1891	2.43186e-12	3.90914e-06	GO:0006952
evasion or tolerance of immune response of other organism during symbiotic interaction	29	74	181	1891	2.43186e-12	3.90914e-06	GO:0051805
evasion or tolerance of defense response of other organism during symbiotic interaction	29	74	181	1891	2.43186e-12	3.90914e-06	GO:0051807
avoidance of defenses of other organism during symbiotic interaction	29	74	181	1891	2.43186e-12	3.90914e-06	GO:0051832
evasion or tolerance of defenses of other organism during symbiotic interaction	29	74	181	1891	2.43186e-12	3.90914e-06	GO:0051834
response to defenses of other organism during symbiotic interaction	29	74	181	1891	2.43186e-12	3.90914e-06	GO:0052173
response to immune response of other organism during symbiotic interaction	29	74	181	1891	2.43186e-12	3.90914e-06	GO:0052564
response to stimulus	30	74	251	1891	2.11222e-09	3.90914e-06	GO:0050896
symbiosis, encompassing mutualism through parasitism	31	74	334	1891	5.44514e-07	3.90914e-06	GO:0044403
interspecies interaction between organisms	31	74	334	1891	5.44514e-07	3.90914e-06	GO:0044419
multi-organism process	31	74	334	1891	5.44514e-07	3.90914e-06	GO:0051704
rosetting	7	74	51	1891	0.00306482	0.00304913	GO:0020013
heterophilic cell adhesion	7	74	55	1891	0.00473754	0.0056487	GO:0007157
cytoadherence to microvasculature, mediated by parasite protein	7	74	55	1891	0.00473754	0.0056487	GO:0020035
adhesion to host	7	74	55	1891	0.00473754	0.0056487	GO:0044406
adhesion to other organism during symbiotic interaction	7	74	55	1891	0.00473754	0.0056487	GO:0051825
cell-cell adhesion	7	74	56	1891	0.00524697	0.00573861	GO:0016337
protein deubiquitination	2	74	4	1891	0.00861447	0.00829128	GO:0016579
