# Supplementary material for: High recombination rates and hotspots in a Plasmodium falciparum genetic cross
Source: Genome Biol. 2011 Apr 4;12(4):R33. doi: 10.1186/gb-2011-12-4-r33 (PMC3218859; doi:10.1186/gb-2011-12-4-r33)
Supplement: Additional file 13 — Putative motifs enriched in hotspots and their occurrence frequencies (counts/kb). [file gb-2011-12-4-r33-S13.XLSX]

## Sheet: Sheet1
Chr Region	Hotspot Motifs	H-freq.	C-freq.	G-freq.	P-value(c)	P-value(g)
subtelomere	TATGTTAGT[CG]AAGTTAAGACC	3.89	1.87	3.07	0.014	0.37
subtelomere	GCA[TC][CA][TG]AG[GT]TGC	0.14	0.052	0.0831549	0.055	0.077
subtelomere	ATATATATATATATATATATATAT	0.32	0.447709	0.240121	n.d.	n.d.
subtelomere	AAAAAAAAAAAAAAA	0.34	0.391495	0.251333	n.d.	n.d.
subtelomere	TTTTTTTTTTTTTTT	0.28	0.39551	0.262078	n.d.	n.d.
non-subtelomere	[TG]GA[TA]GAAG[AG][TG]GA	0.230731	0.129209	0.139505	0.0024	6e-06
non-subtelomere	ATATATATATATATATATATATAT	0.865918	0.294249	0.799121	0.14	n.d.
non-subtelomere	AAAAAAAAAAAAAAA	0.621615	0.424544	0.59939	0.87	n.d.
non-subtelomere	TTTTTTTTTTTTTTT	0.5999	0.431059	0.595144	0.41	n.d.
subtelomere*	[TA]GTTAGTAGT[CA]A	2.62175	0.691189	0.555522	0.000611242	0.0084
non-subtelomere*	TGATGATGA[AT][AG][AC]	0.300491	0.196918	0.219029	0.303344	0.023
